# Supplementary material for: Molecular dynamics simulation unveils the conformational flexibility of the interdomain linker in the bacterial transcriptional regulator GabR from Bacillus subtilis bound to pyridoxal 5’-phosphate
Source: PLoS One. 2017 Dec 18;12(12):e0189270. doi: 10.1371/journal.pone.0189270 (PMC5734734; doi:10.1371/journal.pone.0189270)
Supplement: S1 File — (PDB) [file pone.0189270.s004.pdb]

REMARK    GENERATED BY TRJCONV
TITLE     15299 system in water t=   0.00000
REMARK    THIS IS A SIMULATION BOX
CRYST1  152.441  118.828   90.710  90.00  90.00  90.00 P 1           1
MODEL        1
ATOM      1  N   ILE     1      24.670  75.570  43.990  1.00  0.00            
ATOM      2  H1  ILE     1      24.020  75.940  43.310  1.00  0.00            
ATOM      3  H2  ILE     1      24.470  76.160  44.790  1.00  0.00            
ATOM      4  H3  ILE     1      24.490  74.580  44.020  1.00  0.00            
ATOM      5  CA  ILE     1      26.100  75.810  43.600  1.00  0.00            
ATOM      6  HA  ILE     1      26.270  76.680  44.230  1.00  0.00            
ATOM      7  CB  ILE     1      26.910  74.530  43.940  1.00  0.00            
ATOM      8  HB  ILE     1      26.600  73.710  43.290  1.00  0.00            
ATOM      9  CG2 ILE     1      28.420  74.930  43.590  1.00  0.00            
ATOM     10 1HG2 ILE     1      28.660  75.450  42.660  1.00  0.00            
ATOM     11 2HG2 ILE     1      29.040  75.380  44.360  1.00  0.00            
ATOM     12 3HG2 ILE     1      28.970  73.990  43.530  1.00  0.00            
ATOM     13  CG1 ILE     1      26.760  74.070  45.440  1.00  0.00            
ATOM     14 2HG1 ILE     1      27.260  73.110  45.570  1.00  0.00            
ATOM     15 3HG1 ILE     1      25.720  73.780  45.590  1.00  0.00            
ATOM     16  CD1 ILE     1      27.030  75.200  46.500  1.00  0.00            
ATOM     17 1HD1 ILE     1      27.030  74.860  47.540  1.00  0.00            
ATOM     18 2HD1 ILE     1      28.030  75.610  46.350  1.00  0.00            
ATOM     19 3HD1 ILE     1      26.360  76.070  46.460  1.00  0.00            
ATOM     20  C   ILE     1      26.080  76.180  42.080  1.00  0.00            
ATOM     21  O   ILE     1      25.520  75.550  41.210  1.00  0.00            
ATOM     22  N   THR     2      26.690  77.310  41.740  1.00  0.00            
ATOM     23  H   THR     2      27.190  77.740  42.500  1.00  0.00            
ATOM     24  CA  THR     2      27.180  77.650  40.320  1.00  0.00            
ATOM     25  HA  THR     2      26.450  77.190  39.650  1.00  0.00            
ATOM     26  CB  THR     2      27.190  79.160  40.090  1.00  0.00            
ATOM     27  HB  THR     2      27.610  79.400  39.110  1.00  0.00            
ATOM     28  CG2 THR     2      25.740  79.760  40.320  1.00  0.00            
ATOM     29 1HG2 THR     2      25.730  80.850  40.240  1.00  0.00            
ATOM     30 2HG2 THR     2      25.050  79.480  39.520  1.00  0.00            
ATOM     31 3HG2 THR     2      25.330  79.420  41.270  1.00  0.00            
ATOM     32  OG1 THR     2      28.060  79.750  41.030  1.00  0.00            
ATOM     33  HG1 THR     2      28.960  79.370  40.980  1.00  0.00            
ATOM     34  C   THR     2      28.550  77.110  40.090  1.00  0.00            
ATOM     35  O   THR     2      29.400  77.220  40.920  1.00  0.00            
ATOM     36  N   ILE     3      28.680  76.520  38.930  1.00  0.00            
ATOM     37  H   ILE     3      27.870  76.490  38.330  1.00  0.00            
ATOM     38  CA  ILE     3      29.910  75.840  38.560  1.00  0.00            
ATOM     39  HA  ILE     3      30.720  76.240  39.180  1.00  0.00            
ATOM     40  CB  ILE     3      29.920  74.280  38.770  1.00  0.00            
ATOM     41  HB  ILE     3      30.880  73.990  38.350  1.00  0.00            
ATOM     42  CG2 ILE     3      29.850  73.870  40.250  1.00  0.00            
ATOM     43 1HG2 ILE     3      28.800  73.770  40.530  1.00  0.00            
ATOM     44 2HG2 ILE     3      30.430  72.950  40.380  1.00  0.00            
ATOM     45 3HG2 ILE     3      30.330  74.730  40.730  1.00  0.00            
ATOM     46  CG1 ILE     3      28.920  73.410  38.030  1.00  0.00            
ATOM     47 2HG1 ILE     3      27.950  73.610  38.490  1.00  0.00            
ATOM     48 3HG1 ILE     3      28.850  73.770  37.000  1.00  0.00            
ATOM     49  CD1 ILE     3      29.130  71.890  38.230  1.00  0.00            
ATOM     50 1HD1 ILE     3      29.130  71.710  39.310  1.00  0.00            
ATOM     51 2HD1 ILE     3      28.370  71.280  37.750  1.00  0.00            
ATOM     52 3HD1 ILE     3      30.100  71.580  37.820  1.00  0.00            
ATOM     53  C   ILE     3      30.180  76.140  37.100  1.00  0.00            
ATOM     54  O   ILE     3      29.440  75.870  36.220  1.00  0.00            
ATOM     55  N   THR     4      31.190  76.970  36.820  1.00  0.00            
ATOM     56  H   THR     4      31.870  77.110  37.550  1.00  0.00            
ATOM     57  CA  THR     4      31.630  77.500  35.520  1.00  0.00            
ATOM     58  HA  THR     4      30.700  77.620  34.950  1.00  0.00            
ATOM     59  CB  THR     4      32.400  78.860  35.600  1.00  0.00            
ATOM     60  HB  THR     4      31.780  79.560  36.160  1.00  0.00            
ATOM     61  CG2 THR     4      33.880  79.000  36.100  1.00  0.00            
ATOM     62 1HG2 THR     4      33.890  78.500  37.070  1.00  0.00            
ATOM     63 2HG2 THR     4      34.630  78.630  35.400  1.00  0.00            
ATOM     64 3HG2 THR     4      33.980  80.060  36.350  1.00  0.00            
ATOM     65  OG1 THR     4      32.500  79.280  34.300  1.00  0.00            
ATOM     66  HG1 THR     4      31.840  79.980  34.150  1.00  0.00            
ATOM     67  C   THR     4      32.550  76.510  34.890  1.00  0.00            
ATOM     68  O   THR     4      33.420  75.910  35.460  1.00  0.00            
ATOM     69  N   LEU     5      32.250  76.150  33.630  1.00  0.00            
ATOM     70  H   LEU     5      31.380  76.490  33.250  1.00  0.00            
ATOM     71  CA  LEU     5      32.860  75.060  32.930  1.00  0.00            
ATOM     72  HA  LEU     5      33.710  74.590  33.440  1.00  0.00            
ATOM     73  CB  LEU     5      31.870  73.880  32.660  1.00  0.00            
ATOM     74  HB2 LEU     5      31.480  73.650  33.650  1.00  0.00            
ATOM     75  HB3 LEU     5      31.070  74.270  32.020  1.00  0.00            
ATOM     76  CG  LEU     5      32.400  72.630  32.010  1.00  0.00            
ATOM     77  HG  LEU     5      32.960  73.020  31.160  1.00  0.00            
ATOM     78  CD1 LEU     5      33.270  71.810  33.040  1.00  0.00            
ATOM     79 1HD1 LEU     5      32.580  71.310  33.730  1.00  0.00            
ATOM     80 2HD1 LEU     5      33.770  70.980  32.540  1.00  0.00            
ATOM     81 3HD1 LEU     5      34.020  72.400  33.570  1.00  0.00            
ATOM     82  CD2 LEU     5      31.210  71.990  31.410  1.00  0.00            
ATOM     83 1HD2 LEU     5      30.540  71.650  32.200  1.00  0.00            
ATOM     84 2HD2 LEU     5      30.700  72.670  30.720  1.00  0.00            
ATOM     85 3HD2 LEU     5      31.450  71.150  30.760  1.00  0.00            
ATOM     86  C   LEU     5      33.470  75.710  31.710  1.00  0.00            
ATOM     87  O   LEU     5      32.820  76.270  30.850  1.00  0.00            
ATOM     88  N   ASP     6      34.810  75.420  31.530  1.00  0.00            
ATOM     89  H   ASP     6      35.300  74.820  32.180  1.00  0.00            
ATOM     90  CA  ASP     6      35.700  75.940  30.470  1.00  0.00            
ATOM     91  HA  ASP     6      35.280  76.920  30.210  1.00  0.00            
ATOM     92  CB  ASP     6      37.120  76.280  30.930  1.00  0.00            
ATOM     93  HB2 ASP     6      37.030  77.080  31.670  1.00  0.00            
ATOM     94  HB3 ASP     6      37.660  75.490  31.460  1.00  0.00            
ATOM     95  CG  ASP     6      38.170  76.770  29.930  1.00  0.00            
ATOM     96  OD1 ASP     6      37.860  77.100  28.790  1.00  0.00            
ATOM     97  OD2 ASP     6      39.240  77.170  30.410  1.00  0.00            
ATOM     98  C   ASP     6      35.600  75.130  29.180  1.00  0.00            
ATOM     99  O   ASP     6      35.900  73.960  29.170  1.00  0.00            
ATOM    100  N   ARG     7      35.330  75.820  28.070  1.00  0.00            
ATOM    101  H   ARG     7      35.340  76.810  28.240  1.00  0.00            
ATOM    102  CA  ARG     7      35.170  75.400  26.660  1.00  0.00            
ATOM    103  HA  ARG     7      34.670  74.430  26.620  1.00  0.00            
ATOM    104  CB  ARG     7      34.350  76.540  25.950  1.00  0.00            
ATOM    105  HB2 ARG     7      34.620  77.480  26.440  1.00  0.00            
ATOM    106  HB3 ARG     7      34.630  76.630  24.900  1.00  0.00            
ATOM    107  CG  ARG     7      32.860  76.260  26.200  1.00  0.00            
ATOM    108  HG2 ARG     7      32.650  75.260  25.830  1.00  0.00            
ATOM    109  HG3 ARG     7      32.670  76.170  27.270  1.00  0.00            
ATOM    110  CD  ARG     7      31.950  77.160  25.360  1.00  0.00            
ATOM    111  HD2 ARG     7      32.240  78.190  25.580  1.00  0.00            
ATOM    112  HD3 ARG     7      32.170  76.990  24.300  1.00  0.00            
ATOM    113  NE  ARG     7      30.520  77.040  25.680  1.00  0.00            
ATOM    114  HE  ARG     7      30.200  77.640  26.430  1.00  0.00            
ATOM    115  CZ  ARG     7      29.640  76.150  25.290  1.00  0.00            
ATOM    116  NH1 ARG     7      29.920  75.230  24.400  1.00  0.00            
ATOM    117 1HH1 ARG     7      30.850  75.200  24.000  1.00  0.00            
ATOM    118 2HH1 ARG     7      29.220  74.570  24.090  1.00  0.00            
ATOM    119  NH2 ARG     7      28.410  76.040  25.800  1.00  0.00            
ATOM    120 1HH2 ARG     7      28.090  76.670  26.520  1.00  0.00            
ATOM    121 2HH2 ARG     7      27.860  75.350  25.320  1.00  0.00            
ATOM    122  C   ARG     7      36.420  75.280  25.840  1.00  0.00            
ATOM    123  O   ARG     7      36.400  74.540  24.850  1.00  0.00            
ATOM    124  N   SER     8      37.560  75.850  26.300  1.00  0.00            
ATOM    125  H   SER     8      37.460  76.190  27.240  1.00  0.00            
ATOM    126  CA  SER     8      38.850  76.000  25.650  1.00  0.00            
ATOM    127  HA  SER     8      38.670  76.650  24.790  1.00  0.00            
ATOM    128  CB  SER     8      39.940  76.720  26.470  1.00  0.00            
ATOM    129  HB2 SER     8      40.300  76.060  27.260  1.00  0.00            
ATOM    130  HB3 SER     8      40.790  76.970  25.840  1.00  0.00            
ATOM    131  OG  SER     8      39.380  77.920  26.880  1.00  0.00            
ATOM    132  HG  SER     8      39.090  77.800  27.800  1.00  0.00            
ATOM    133  C   SER     8      39.450  74.670  25.330  1.00  0.00            
ATOM    134  O   SER     8      39.300  73.700  26.030  1.00  0.00            
ATOM    135  N   GLU     9      40.410  74.600  24.410  1.00  0.00            
ATOM    136  H   GLU     9      40.580  75.440  23.870  1.00  0.00            
ATOM    137  CA  GLU     9      41.080  73.440  23.880  1.00  0.00            
ATOM    138  HA  GLU     9      40.310  72.680  23.770  1.00  0.00            
ATOM    139  CB  GLU     9      41.820  73.650  22.550  1.00  0.00            
ATOM    140  HB2 GLU     9      42.620  74.390  22.630  1.00  0.00            
ATOM    141  HB3 GLU     9      42.210  72.720  22.140  1.00  0.00            
ATOM    142  CG  GLU     9      40.800  74.290  21.550  1.00  0.00            
ATOM    143  HG2 GLU     9      39.850  73.770  21.660  1.00  0.00            
ATOM    144  HG3 GLU     9      40.460  75.320  21.700  1.00  0.00            
ATOM    145  CD  GLU     9      41.250  74.180  20.120  1.00  0.00            
ATOM    146  OE1 GLU     9      42.350  74.620  19.790  1.00  0.00            
ATOM    147  OE2 GLU     9      40.430  73.810  19.320  1.00  0.00            
ATOM    148  C   GLU     9      42.140  72.930  24.850  1.00  0.00            
ATOM    149  O   GLU     9      42.470  71.830  25.000  1.00  0.00            
ATOM    150  N   GLN    10      42.820  73.850  25.520  1.00  0.00            
ATOM    151  H   GLN    10      42.720  74.830  25.280  1.00  0.00            
ATOM    152  CA  GLN    10      43.930  73.660  26.450  1.00  0.00            
ATOM    153  HA  GLN    10      44.490  72.820  26.020  1.00  0.00            
ATOM    154  CB  GLN    10      45.000  74.830  26.450  1.00  0.00            
ATOM    155  HB2 GLN    10      45.320  75.060  25.430  1.00  0.00            
ATOM    156  HB3 GLN    10      44.430  75.690  26.810  1.00  0.00            
ATOM    157  CG  GLN    10      46.300  74.590  27.320  1.00  0.00            
ATOM    158  HG2 GLN    10      46.960  75.460  27.220  1.00  0.00            
ATOM    159  HG3 GLN    10      46.070  74.580  28.390  1.00  0.00            
ATOM    160  CD  GLN    10      47.220  73.470  26.900  1.00  0.00            
ATOM    161  OE1 GLN    10      48.160  73.670  26.120  1.00  0.00            
ATOM    162  NE2 GLN    10      47.040  72.280  27.410  1.00  0.00            
ATOM    163 1HE2 GLN    10      47.720  71.560  27.210  1.00  0.00            
ATOM    164 2HE2 GLN    10      46.340  72.090  28.110  1.00  0.00            
ATOM    165  C   GLN    10      43.450  73.230  27.800  1.00  0.00            
ATOM    166  O   GLN    10      44.170  72.540  28.530  1.00  0.00            
ATOM    167  N   ALA    11      42.240  73.600  28.190  1.00  0.00            
ATOM    168  H   ALA    11      41.680  74.090  27.510  1.00  0.00            
ATOM    169  CA  ALA    11      41.590  73.330  29.540  1.00  0.00            
ATOM    170  HA  ALA    11      42.110  73.860  30.340  1.00  0.00            
ATOM    171  CB  ALA    11      40.200  73.880  29.380  1.00  0.00            
ATOM    172  HB1 ALA    11      39.660  73.210  28.700  1.00  0.00            
ATOM    173  HB2 ALA    11      39.750  73.830  30.370  1.00  0.00            
ATOM    174  HB3 ALA    11      40.160  74.920  29.040  1.00  0.00            
ATOM    175  C   ALA    11      41.550  71.880  29.900  1.00  0.00            
ATOM    176  O   ALA    11      41.530  70.970  29.110  1.00  0.00            
ATOM    177  N   ASP    12      41.430  71.580  31.200  1.00  0.00            
ATOM    178  H   ASP    12      41.580  72.280  31.910  1.00  0.00            
ATOM    179  CA  ASP    12      41.100  70.310  31.830  1.00  0.00            
ATOM    180  HA  ASP    12      41.950  69.650  31.650  1.00  0.00            
ATOM    181  CB  ASP    12      40.940  70.440  33.370  1.00  0.00            
ATOM    182  HB2 ASP    12      40.280  71.310  33.390  1.00  0.00            
ATOM    183  HB3 ASP    12      40.570  69.550  33.890  1.00  0.00            
ATOM    184  CG  ASP    12      42.220  71.010  34.060  1.00  0.00            
ATOM    185  OD1 ASP    12      42.710  72.000  33.610  1.00  0.00            
ATOM    186  OD2 ASP    12      42.600  70.400  35.080  1.00  0.00            
ATOM    187  C   ASP    12      39.850  69.690  31.210  1.00  0.00            
ATOM    188  O   ASP    12      38.950  70.360  30.780  1.00  0.00            
ATOM    189  N   TYR    13      39.880  68.290  31.200  1.00  0.00            
ATOM    190  H   TYR    13      40.610  67.780  31.680  1.00  0.00            
ATOM    191  CA  TYR    13      38.730  67.510  30.680  1.00  0.00            
ATOM    192  HA  TYR    13      38.660  67.830  29.640  1.00  0.00            
ATOM    193  CB  TYR    13      39.140  66.040  30.760  1.00  0.00            
ATOM    194  HB2 TYR    13      39.360  65.780  31.800  1.00  0.00            
ATOM    195  HB3 TYR    13      38.240  65.460  30.540  1.00  0.00            
ATOM    196  CG  TYR    13      40.260  65.640  29.770  1.00  0.00            
ATOM    197  CD1 TYR    13      40.050  65.570  28.360  1.00  0.00            
ATOM    198  HD1 TYR    13      39.070  65.900  28.010  1.00  0.00            
ATOM    199  CE1 TYR    13      40.990  65.050  27.420  1.00  0.00            
ATOM    200  HE1 TYR    13      40.850  65.020  26.340  1.00  0.00            
ATOM    201  CZ  TYR    13      42.200  64.480  27.890  1.00  0.00            
ATOM    202  OH  TYR    13      43.090  63.770  27.070  1.00  0.00            
ATOM    203  HH  TYR    13      42.670  63.450  26.250  1.00  0.00            
ATOM    204  CE2 TYR    13      42.400  64.480  29.310  1.00  0.00            
ATOM    205  HE2 TYR    13      43.170  63.880  29.790  1.00  0.00            
ATOM    206  CD2 TYR    13      41.460  64.990  30.200  1.00  0.00            
ATOM    207  HD2 TYR    13      41.550  64.790  31.270  1.00  0.00            
ATOM    208  C   TYR    13      37.450  67.840  31.470  1.00  0.00            
ATOM    209  O   TYR    13      37.390  68.180  32.650  1.00  0.00            
ATOM    210  N   ILE    14      36.230  67.550  30.900  1.00  0.00            
ATOM    211  H   ILE    14      36.200  67.240  29.940  1.00  0.00            
ATOM    212  CA  ILE    14      34.970  68.040  31.500  1.00  0.00            
ATOM    213  HA  ILE    14      35.020  69.060  31.880  1.00  0.00            
ATOM    214  CB  ILE    14      33.900  67.950  30.430  1.00  0.00            
ATOM    215  HB  ILE    14      33.760  66.920  30.100  1.00  0.00            
ATOM    216  CG2 ILE    14      32.520  68.350  30.930  1.00  0.00            
ATOM    217 1HG2 ILE    14      32.160  67.550  31.580  1.00  0.00            
ATOM    218 2HG2 ILE    14      32.550  69.210  31.600  1.00  0.00            
ATOM    219 3HG2 ILE    14      31.740  68.400  30.160  1.00  0.00            
ATOM    220  CG1 ILE    14      34.220  68.820  29.140  1.00  0.00            
ATOM    221 2HG1 ILE    14      35.160  68.490  28.690  1.00  0.00            
ATOM    222 3HG1 ILE    14      33.410  68.730  28.410  1.00  0.00            
ATOM    223  CD1 ILE    14      34.400  70.350  29.440  1.00  0.00            
ATOM    224 1HD1 ILE    14      35.330  70.500  29.990  1.00  0.00            
ATOM    225 2HD1 ILE    14      34.460  70.920  28.510  1.00  0.00            
ATOM    226 3HD1 ILE    14      33.640  70.750  30.120  1.00  0.00            
ATOM    227  C   ILE    14      34.650  67.260  32.800  1.00  0.00            
ATOM    228  O   ILE    14      34.120  67.780  33.780  1.00  0.00            
ATOM    229  N   TYR    15      35.080  66.020  32.950  1.00  0.00            
ATOM    230  H   TYR    15      35.290  65.580  32.070  1.00  0.00            
ATOM    231  CA  TYR    15      34.820  65.220  34.220  1.00  0.00            
ATOM    232  HA  TYR    15      33.770  65.360  34.480  1.00  0.00            
ATOM    233  CB  TYR    15      35.120  63.690  34.080  1.00  0.00            
ATOM    234  HB2 TYR    15      34.790  63.260  35.030  1.00  0.00            
ATOM    235  HB3 TYR    15      34.580  63.260  33.230  1.00  0.00            
ATOM    236  CG  TYR    15      36.550  63.320  33.840  1.00  0.00            
ATOM    237  CD1 TYR    15      37.400  62.920  34.870  1.00  0.00            
ATOM    238  HD1 TYR    15      36.960  62.750  35.850  1.00  0.00            
ATOM    239  CE1 TYR    15      38.760  62.700  34.730  1.00  0.00            
ATOM    240  HE1 TYR    15      39.340  62.330  35.570  1.00  0.00            
ATOM    241  CZ  TYR    15      39.250  62.830  33.410  1.00  0.00            
ATOM    242  OH  TYR    15      40.580  62.570  33.220  1.00  0.00            
ATOM    243  HH  TYR    15      41.020  62.180  34.000  1.00  0.00            
ATOM    244  CE2 TYR    15      38.400  63.100  32.360  1.00  0.00            
ATOM    245  HE2 TYR    15      38.810  63.310  31.380  1.00  0.00            
ATOM    246  CD2 TYR    15      37.070  63.370  32.570  1.00  0.00            
ATOM    247  HD2 TYR    15      36.390  63.700  31.790  1.00  0.00            
ATOM    248  C   TYR    15      35.720  65.730  35.310  1.00  0.00            
ATOM    249  O   TYR    15      35.380  65.830  36.470  1.00  0.00            
ATOM    250  N   GLN    16      36.920  66.200  34.840  1.00  0.00            
ATOM    251  H   GLN    16      37.110  66.160  33.850  1.00  0.00            
ATOM    252  CA  GLN    16      37.880  66.820  35.780  1.00  0.00            
ATOM    253  HA  GLN    16      38.100  66.130  36.600  1.00  0.00            
ATOM    254  CB  GLN    16      39.320  67.130  35.170  1.00  0.00            
ATOM    255  HB2 GLN    16      39.250  67.840  34.350  1.00  0.00            
ATOM    256  HB3 GLN    16      39.960  67.550  35.950  1.00  0.00            
ATOM    257  CG  GLN    16      40.030  65.840  34.710  1.00  0.00            
ATOM    258  HG2 GLN    16      40.350  65.330  35.620  1.00  0.00            
ATOM    259  HG3 GLN    16      39.350  65.230  34.120  1.00  0.00            
ATOM    260  CD  GLN    16      41.290  66.150  33.950  1.00  0.00            
ATOM    261  OE1 GLN    16      41.470  67.240  33.400  1.00  0.00            
ATOM    262  NE2 GLN    16      42.200  65.200  33.930  1.00  0.00            
ATOM    263 1HE2 GLN    16      43.130  65.340  33.570  1.00  0.00            
ATOM    264 2HE2 GLN    16      41.950  64.300  34.310  1.00  0.00            
ATOM    265  C   GLN    16      37.380  68.080  36.440  1.00  0.00            
ATOM    266  O   GLN    16      37.460  68.270  37.630  1.00  0.00            
ATOM    267  N   GLN    17      37.000  68.990  35.580  1.00  0.00            
ATOM    268  H   GLN    17      36.940  68.820  34.590  1.00  0.00            
ATOM    269  CA  GLN    17      36.730  70.410  36.000  1.00  0.00            
ATOM    270  HA  GLN    17      37.720  70.720  36.330  1.00  0.00            
ATOM    271  CB  GLN    17      36.290  71.310  34.870  1.00  0.00            
ATOM    272  HB2 GLN    17      35.660  70.680  34.240  1.00  0.00            
ATOM    273  HB3 GLN    17      35.520  71.970  35.260  1.00  0.00            
ATOM    274  CG  GLN    17      37.370  72.110  34.090  1.00  0.00            
ATOM    275  HG2 GLN    17      37.970  72.760  34.730  1.00  0.00            
ATOM    276  HG3 GLN    17      38.020  71.400  33.560  1.00  0.00            
ATOM    277  CD  GLN    17      36.710  72.950  33.120  1.00  0.00            
ATOM    278  OE1 GLN    17      36.220  74.040  33.430  1.00  0.00            
ATOM    279  NE2 GLN    17      36.770  72.450  31.910  1.00  0.00            
ATOM    280 1HE2 GLN    17      36.250  72.800  31.120  1.00  0.00            
ATOM    281 2HE2 GLN    17      37.450  71.740  31.690  1.00  0.00            
ATOM    282  C   GLN    17      35.700  70.500  37.070  1.00  0.00            
ATOM    283  O   GLN    17      35.860  71.240  38.000  1.00  0.00            
ATOM    284  N   ILE    18      34.680  69.640  37.020  1.00  0.00            
ATOM    285  H   ILE    18      34.650  69.160  36.130  1.00  0.00            
ATOM    286  CA  ILE    18      33.670  69.590  38.100  1.00  0.00            
ATOM    287  HA  ILE    18      33.460  70.550  38.590  1.00  0.00            
ATOM    288  CB  ILE    18      32.360  69.020  37.590  1.00  0.00            
ATOM    289  HB  ILE    18      31.720  69.050  38.470  1.00  0.00            
ATOM    290  CG2 ILE    18      31.780  69.860  36.460  1.00  0.00            
ATOM    291 1HG2 ILE    18      31.730  70.930  36.690  1.00  0.00            
ATOM    292 2HG2 ILE    18      32.480  69.790  35.620  1.00  0.00            
ATOM    293 3HG2 ILE    18      30.790  69.560  36.120  1.00  0.00            
ATOM    294  CG1 ILE    18      32.510  67.590  37.120  1.00  0.00            
ATOM    295 2HG1 ILE    18      33.330  67.550  36.400  1.00  0.00            
ATOM    296 3HG1 ILE    18      32.820  66.880  37.890  1.00  0.00            
ATOM    297  CD1 ILE    18      31.310  66.850  36.530  1.00  0.00            
ATOM    298 1HD1 ILE    18      30.880  67.420  35.710  1.00  0.00            
ATOM    299 2HD1 ILE    18      31.600  65.870  36.130  1.00  0.00            
ATOM    300 3HD1 ILE    18      30.570  66.750  37.320  1.00  0.00            
ATOM    301  C   ILE    18      34.210  68.870  39.320  1.00  0.00            
ATOM    302  O   ILE    18      33.860  69.300  40.430  1.00  0.00            
ATOM    303  N   TYR    19      34.830  67.700  39.210  1.00  0.00            
ATOM    304  H   TYR    19      34.880  67.310  38.280  1.00  0.00            
ATOM    305  CA  TYR    19      35.390  67.010  40.400  1.00  0.00            
ATOM    306  HA  TYR    19      34.630  66.930  41.180  1.00  0.00            
ATOM    307  CB  TYR    19      35.920  65.590  40.140  1.00  0.00            
ATOM    308  HB2 TYR    19      35.770  65.010  41.050  1.00  0.00            
ATOM    309  HB3 TYR    19      35.280  65.150  39.380  1.00  0.00            
ATOM    310  CG  TYR    19      37.350  65.400  39.760  1.00  0.00            
ATOM    311  CD1 TYR    19      38.400  65.740  40.600  1.00  0.00            
ATOM    312  HD1 TYR    19      38.220  66.200  41.570  1.00  0.00            
ATOM    313  CE1 TYR    19      39.730  65.670  40.210  1.00  0.00            
ATOM    314  HE1 TYR    19      40.540  66.060  40.810  1.00  0.00            
ATOM    315  CZ  TYR    19      40.040  65.030  39.010  1.00  0.00            
ATOM    316  OH  TYR    19      41.330  64.700  38.670  1.00  0.00            
ATOM    317  HH  TYR    19      41.980  65.010  39.320  1.00  0.00            
ATOM    318  CE2 TYR    19      39.010  64.400  38.260  1.00  0.00            
ATOM    319  HE2 TYR    19      39.260  63.650  37.520  1.00  0.00            
ATOM    320  CD2 TYR    19      37.670  64.620  38.640  1.00  0.00            
ATOM    321  HD2 TYR    19      36.930  64.150  37.990  1.00  0.00            
ATOM    322  C   TYR    19      36.360  67.940  41.080  1.00  0.00            
ATOM    323  O   TYR    19      36.330  67.980  42.310  1.00  0.00            
ATOM    324  N   GLN    20      37.170  68.730  40.300  1.00  0.00            
ATOM    325  H   GLN    20      37.150  68.680  39.290  1.00  0.00            
ATOM    326  CA  GLN    20      37.970  69.820  40.750  1.00  0.00            
ATOM    327  HA  GLN    20      38.690  69.250  41.350  1.00  0.00            
ATOM    328  CB  GLN    20      38.830  70.490  39.640  1.00  0.00            
ATOM    329  HB2 GLN    20      38.210  70.710  38.770  1.00  0.00            
ATOM    330  HB3 GLN    20      39.260  71.440  39.950  1.00  0.00            
ATOM    331  CG  GLN    20      39.990  69.580  39.090  1.00  0.00            
ATOM    332  HG2 GLN    20      39.590  68.590  38.880  1.00  0.00            
ATOM    333  HG3 GLN    20      40.330  70.010  38.140  1.00  0.00            
ATOM    334  CD  GLN    20      41.220  69.420  39.980  1.00  0.00            
ATOM    335  OE1 GLN    20      41.210  69.660  41.140  1.00  0.00            
ATOM    336  NE2 GLN    20      42.330  68.920  39.450  1.00  0.00            
ATOM    337 1HE2 GLN    20      43.170  69.060  40.000  1.00  0.00            
ATOM    338 2HE2 GLN    20      42.330  68.740  38.460  1.00  0.00            
ATOM    339  C   GLN    20      37.160  70.850  41.520  1.00  0.00            
ATOM    340  O   GLN    20      37.430  71.150  42.660  1.00  0.00            
ATOM    341  N   LYS    21      36.040  71.360  40.910  1.00  0.00            
ATOM    342  H   LYS    21      35.840  71.110  39.950  1.00  0.00            
ATOM    343  CA  LYS    21      35.100  72.350  41.600  1.00  0.00            
ATOM    344  HA  LYS    21      35.650  73.270  41.800  1.00  0.00            
ATOM    345  CB  LYS    21      33.950  72.820  40.630  1.00  0.00            
ATOM    346  HB2 LYS    21      34.270  72.780  39.590  1.00  0.00            
ATOM    347  HB3 LYS    21      33.160  72.080  40.800  1.00  0.00            
ATOM    348  CG  LYS    21      33.520  74.310  40.790  1.00  0.00            
ATOM    349  HG2 LYS    21      34.410  74.930  40.680  1.00  0.00            
ATOM    350  HG3 LYS    21      32.780  74.550  40.030  1.00  0.00            
ATOM    351  CD  LYS    21      32.860  74.750  42.080  1.00  0.00            
ATOM    352  HD2 LYS    21      32.020  74.130  42.420  1.00  0.00            
ATOM    353  HD3 LYS    21      33.640  74.710  42.840  1.00  0.00            
ATOM    354  CE  LYS    21      32.450  76.180  41.960  1.00  0.00            
ATOM    355  HE2 LYS    21      33.310  76.810  41.720  1.00  0.00            
ATOM    356  HE3 LYS    21      31.760  76.280  41.120  1.00  0.00            
ATOM    357  NZ  LYS    21      31.750  76.690  43.220  1.00  0.00            
ATOM    358  HZ1 LYS    21      31.710  77.690  43.310  1.00  0.00            
ATOM    359  HZ2 LYS    21      30.800  76.350  43.180  1.00  0.00            
ATOM    360  HZ3 LYS    21      32.200  76.330  44.050  1.00  0.00            
ATOM    361  C   LYS    21      34.510  71.780  42.900  1.00  0.00            
ATOM    362  O   LYS    21      34.520  72.420  43.930  1.00  0.00            
ATOM    363  N   LEU    22      33.920  70.600  42.800  1.00  0.00            
ATOM    364  H   LEU    22      33.870  70.130  41.910  1.00  0.00            
ATOM    365  CA  LEU    22      33.250  69.950  43.850  1.00  0.00            
ATOM    366  HA  LEU    22      32.450  70.580  44.240  1.00  0.00            
ATOM    367  CB  LEU    22      32.640  68.650  43.430  1.00  0.00            
ATOM    368  HB2 LEU    22      33.380  67.950  43.040  1.00  0.00            
ATOM    369  HB3 LEU    22      32.300  68.160  44.350  1.00  0.00            
ATOM    370  CG  LEU    22      31.400  69.010  42.500  1.00  0.00            
ATOM    371  HG  LEU    22      31.740  69.650  41.680  1.00  0.00            
ATOM    372  CD1 LEU    22      30.950  67.700  41.840  1.00  0.00            
ATOM    373 1HD1 LEU    22      30.520  66.930  42.480  1.00  0.00            
ATOM    374 2HD1 LEU    22      30.240  67.990  41.060  1.00  0.00            
ATOM    375 3HD1 LEU    22      31.800  67.220  41.360  1.00  0.00            
ATOM    376  CD2 LEU    22      30.120  69.590  43.250  1.00  0.00            
ATOM    377 1HD2 LEU    22      29.590  68.870  43.870  1.00  0.00            
ATOM    378 2HD2 LEU    22      30.450  70.430  43.860  1.00  0.00            
ATOM    379 3HD2 LEU    22      29.390  69.880  42.490  1.00  0.00            
ATOM    380  C   LEU    22      34.130  69.630  45.040  1.00  0.00            
ATOM    381  O   LEU    22      33.770  69.800  46.140  1.00  0.00            
ATOM    382  N   LYS    23      35.400  69.300  44.750  1.00  0.00            
ATOM    383  H   LYS    23      35.650  69.300  43.770  1.00  0.00            
ATOM    384  CA  LYS    23      36.470  69.050  45.770  1.00  0.00            
ATOM    385  HA  LYS    23      36.100  68.230  46.390  1.00  0.00            
ATOM    386  CB  LYS    23      37.790  68.610  45.040  1.00  0.00            
ATOM    387  HB2 LYS    23      37.690  67.700  44.440  1.00  0.00            
ATOM    388  HB3 LYS    23      38.180  69.430  44.430  1.00  0.00            
ATOM    389  CG  LYS    23      38.920  68.290  46.010  1.00  0.00            
ATOM    390  HG2 LYS    23      39.250  69.210  46.500  1.00  0.00            
ATOM    391  HG3 LYS    23      38.610  67.690  46.870  1.00  0.00            
ATOM    392  CD  LYS    23      40.130  67.650  45.290  1.00  0.00            
ATOM    393  HD2 LYS    23      40.610  68.420  44.690  1.00  0.00            
ATOM    394  HD3 LYS    23      40.830  67.450  46.100  1.00  0.00            
ATOM    395  CE  LYS    23      39.880  66.360  44.480  1.00  0.00            
ATOM    396  HE2 LYS    23      39.210  65.700  45.020  1.00  0.00            
ATOM    397  HE3 LYS    23      39.400  66.560  43.520  1.00  0.00            
ATOM    398  NZ  LYS    23      41.160  65.690  44.270  1.00  0.00            
ATOM    399  HZ1 LYS    23      40.960  64.970  43.600  1.00  0.00            
ATOM    400  HZ2 LYS    23      41.860  66.350  43.980  1.00  0.00            
ATOM    401  HZ3 LYS    23      41.600  65.310  45.100  1.00  0.00            
ATOM    402  C   LYS    23      36.830  70.340  46.470  1.00  0.00            
ATOM    403  O   LYS    23      36.980  70.390  47.650  1.00  0.00            
ATOM    404  N   LYS    24      36.800  71.490  45.780  1.00  0.00            
ATOM    405  H   LYS    24      36.730  71.540  44.780  1.00  0.00            
ATOM    406  CA  LYS    24      36.940  72.820  46.430  1.00  0.00            
ATOM    407  HA  LYS    24      37.870  72.820  47.000  1.00  0.00            
ATOM    408  CB  LYS    24      36.980  74.050  45.470  1.00  0.00            
ATOM    409  HB2 LYS    24      36.020  74.060  44.960  1.00  0.00            
ATOM    410  HB3 LYS    24      37.070  75.010  45.980  1.00  0.00            
ATOM    411  CG  LYS    24      38.230  74.010  44.540  1.00  0.00            
ATOM    412  HG2 LYS    24      39.130  74.160  45.130  1.00  0.00            
ATOM    413  HG3 LYS    24      38.370  73.010  44.120  1.00  0.00            
ATOM    414  CD  LYS    24      38.180  75.030  43.410  1.00  0.00            
ATOM    415  HD2 LYS    24      38.970  74.780  42.710  1.00  0.00            
ATOM    416  HD3 LYS    24      37.230  75.000  42.870  1.00  0.00            
ATOM    417  CE  LYS    24      38.510  76.510  43.850  1.00  0.00            
ATOM    418  HE2 LYS    24      38.430  77.090  42.930  1.00  0.00            
ATOM    419  HE3 LYS    24      37.740  76.790  44.560  1.00  0.00            
ATOM    420  NZ  LYS    24      39.900  76.660  44.450  1.00  0.00            
ATOM    421  HZ1 LYS    24      40.570  76.830  43.720  1.00  0.00            
ATOM    422  HZ2 LYS    24      40.040  77.520  44.960  1.00  0.00            
ATOM    423  HZ3 LYS    24      40.210  75.850  44.960  1.00  0.00            
ATOM    424  C   LYS    24      35.790  73.060  47.380  1.00  0.00            
ATOM    425  O   LYS    24      35.990  73.500  48.510  1.00  0.00            
ATOM    426  N   GLU    25      34.580  72.900  46.950  1.00  0.00            
ATOM    427  H   GLU    25      34.460  72.600  45.990  1.00  0.00            
ATOM    428  CA  GLU    25      33.390  73.250  47.740  1.00  0.00            
ATOM    429  HA  GLU    25      33.370  74.310  47.990  1.00  0.00            
ATOM    430  CB  GLU    25      32.150  73.050  46.900  1.00  0.00            
ATOM    431  HB2 GLU    25      32.160  72.000  46.590  1.00  0.00            
ATOM    432  HB3 GLU    25      31.300  73.290  47.540  1.00  0.00            
ATOM    433  CG  GLU    25      32.040  73.920  45.580  1.00  0.00            
ATOM    434  HG2 GLU    25      32.790  73.590  44.850  1.00  0.00            
ATOM    435  HG3 GLU    25      31.070  73.900  45.070  1.00  0.00            
ATOM    436  CD  GLU    25      32.450  75.370  45.830  1.00  0.00            
ATOM    437  OE1 GLU    25      33.520  75.720  45.380  1.00  0.00            
ATOM    438  OE2 GLU    25      31.640  76.160  46.250  1.00  0.00            
ATOM    439  C   GLU    25      33.200  72.460  49.000  1.00  0.00            
ATOM    440  O   GLU    25      32.850  72.990  50.040  1.00  0.00            
ATOM    441  N   ILE    26      33.560  71.190  49.000  1.00  0.00            
ATOM    442  H   ILE    26      33.770  70.750  48.120  1.00  0.00            
ATOM    443  CA  ILE    26      33.540  70.450  50.270  1.00  0.00            
ATOM    444  HA  ILE    26      32.640  70.670  50.850  1.00  0.00            
ATOM    445  CB  ILE    26      33.380  68.890  49.860  1.00  0.00            
ATOM    446  HB  ILE    26      32.490  68.770  49.240  1.00  0.00            
ATOM    447  CG2 ILE    26      34.670  68.480  49.050  1.00  0.00            
ATOM    448 1HG2 ILE    26      35.500  68.540  49.760  1.00  0.00            
ATOM    449 2HG2 ILE    26      34.590  67.490  48.610  1.00  0.00            
ATOM    450 3HG2 ILE    26      34.890  69.130  48.200  1.00  0.00            
ATOM    451  CG1 ILE    26      33.100  68.030  51.170  1.00  0.00            
ATOM    452 2HG1 ILE    26      33.750  68.340  51.990  1.00  0.00            
ATOM    453 3HG1 ILE    26      32.080  68.210  51.510  1.00  0.00            
ATOM    454  CD1 ILE    26      33.400  66.570  51.000  1.00  0.00            
ATOM    455 1HD1 ILE    26      33.060  66.050  51.890  1.00  0.00            
ATOM    456 2HD1 ILE    26      32.930  66.180  50.090  1.00  0.00            
ATOM    457 3HD1 ILE    26      34.490  66.470  51.040  1.00  0.00            
ATOM    458  C   ILE    26      34.680  70.720  51.240  1.00  0.00            
ATOM    459  O   ILE    26      34.380  70.860  52.390  1.00  0.00            
ATOM    460  N   LEU    27      35.890  71.050  50.790  1.00  0.00            
ATOM    461  H   LEU    27      36.080  70.810  49.830  1.00  0.00            
ATOM    462  CA  LEU    27      36.930  71.590  51.670  1.00  0.00            
ATOM    463  HA  LEU    27      36.990  70.940  52.550  1.00  0.00            
ATOM    464  CB  LEU    27      38.250  71.520  50.980  1.00  0.00            
ATOM    465  HB2 LEU    27      38.160  72.100  50.060  1.00  0.00            
ATOM    466  HB3 LEU    27      39.040  71.910  51.630  1.00  0.00            
ATOM    467  CG  LEU    27      38.730  70.120  50.560  1.00  0.00            
ATOM    468  HG  LEU    27      37.970  69.650  49.920  1.00  0.00            
ATOM    469  CD1 LEU    27      40.100  70.110  49.800  1.00  0.00            
ATOM    470 1HD1 LEU    27      40.120  70.990  49.150  1.00  0.00            
ATOM    471 2HD1 LEU    27      40.900  70.350  50.510  1.00  0.00            
ATOM    472 3HD1 LEU    27      40.330  69.190  49.260  1.00  0.00            
ATOM    473  CD2 LEU    27      38.790  69.220  51.790  1.00  0.00            
ATOM    474 1HD2 LEU    27      39.220  68.240  51.600  1.00  0.00            
ATOM    475 2HD2 LEU    27      39.290  69.680  52.640  1.00  0.00            
ATOM    476 3HD2 LEU    27      37.790  69.000  52.180  1.00  0.00            
ATOM    477  C   LEU    27      36.600  73.000  52.170  1.00  0.00            
ATOM    478  O   LEU    27      36.990  73.400  53.240  1.00  0.00            
ATOM    479  N   SER    28      35.910  73.770  51.360  1.00  0.00            
ATOM    480  H   SER    28      35.860  73.440  50.410  1.00  0.00            
ATOM    481  CA  SER    28      35.490  75.200  51.630  1.00  0.00            
ATOM    482  HA  SER    28      36.330  75.670  52.140  1.00  0.00            
ATOM    483  CB  SER    28      35.250  75.960  50.380  1.00  0.00            
ATOM    484  HB2 SER    28      36.050  75.540  49.770  1.00  0.00            
ATOM    485  HB3 SER    28      34.250  75.860  49.960  1.00  0.00            
ATOM    486  OG  SER    28      35.670  77.320  50.570  1.00  0.00            
ATOM    487  HG  SER    28      36.610  77.370  50.800  1.00  0.00            
ATOM    488  C   SER    28      34.290  75.390  52.600  1.00  0.00            
ATOM    489  O   SER    28      33.880  76.480  52.970  1.00  0.00            
ATOM    490  N   ARG    29      33.730  74.220  52.980  1.00  0.00            
ATOM    491  H   ARG    29      34.240  73.350  52.940  1.00  0.00            
ATOM    492  CA  ARG    29      32.410  74.080  53.690  1.00  0.00            
ATOM    493  HA  ARG    29      32.130  73.030  53.600  1.00  0.00            
ATOM    494  CB  ARG    29      32.570  74.570  55.200  1.00  0.00            
ATOM    495  HB2 ARG    29      32.980  75.570  55.340  1.00  0.00            
ATOM    496  HB3 ARG    29      31.580  74.600  55.650  1.00  0.00            
ATOM    497  CG  ARG    29      33.460  73.590  56.020  1.00  0.00            
ATOM    498  HG2 ARG    29      34.390  73.410  55.480  1.00  0.00            
ATOM    499  HG3 ARG    29      33.700  74.020  56.990  1.00  0.00            
ATOM    500  CD  ARG    29      32.740  72.230  56.340  1.00  0.00            
ATOM    501  HD2 ARG    29      32.790  71.910  57.380  1.00  0.00            
ATOM    502  HD3 ARG    29      31.660  72.320  56.240  1.00  0.00            
ATOM    503  NE  ARG    29      33.210  71.100  55.460  1.00  0.00            
ATOM    504  HE  ARG    29      33.100  71.140  54.460  1.00  0.00            
ATOM    505  CZ  ARG    29      34.110  70.230  55.830  1.00  0.00            
ATOM    506  NH1 ARG    29      34.390  69.960  57.070  1.00  0.00            
ATOM    507 1HH1 ARG    29      33.810  70.420  57.760  1.00  0.00            
ATOM    508 2HH1 ARG    29      35.020  69.230  57.380  1.00  0.00            
ATOM    509  NH2 ARG    29      34.850  69.620  54.930  1.00  0.00            
ATOM    510 1HH2 ARG    29      34.720  69.910  53.970  1.00  0.00            
ATOM    511 2HH2 ARG    29      35.770  69.320  55.210  1.00  0.00            
ATOM    512  C   ARG    29      31.220  74.810  53.030  1.00  0.00            
ATOM    513  O   ARG    29      30.110  74.850  53.460  1.00  0.00            
ATOM    514  N   ASN    30      31.420  75.140  51.770  1.00  0.00            
ATOM    515  H   ASN    30      32.360  75.090  51.400  1.00  0.00            
ATOM    516  CA  ASN    30      30.320  75.480  50.880  1.00  0.00            
ATOM    517  HA  ASN    30      29.630  76.200  51.330  1.00  0.00            
ATOM    518  CB  ASN    30      30.930  75.940  49.580  1.00  0.00            
ATOM    519  HB2 ASN    30      31.540  75.200  49.060  1.00  0.00            
ATOM    520  HB3 ASN    30      30.170  76.170  48.820  1.00  0.00            
ATOM    521  CG  ASN    30      31.740  77.130  49.700  1.00  0.00            
ATOM    522  OD1 ASN    30      31.860  77.940  50.580  1.00  0.00            
ATOM    523  ND2 ASN    30      32.520  77.360  48.690  1.00  0.00            
ATOM    524 1HD2 ASN    30      33.150  78.120  48.900  1.00  0.00            
ATOM    525 2HD2 ASN    30      32.450  76.880  47.800  1.00  0.00            
ATOM    526  C   ASN    30      29.300  74.300  50.630  1.00  0.00            
ATOM    527  O   ASN    30      28.140  74.440  50.520  1.00  0.00            
ATOM    528  N   LEU    31      29.830  73.100  50.610  1.00  0.00            
ATOM    529  H   LEU    31      30.830  73.000  50.610  1.00  0.00            
ATOM    530  CA  LEU    31      29.090  71.820  50.530  1.00  0.00            
ATOM    531  HA  LEU    31      28.040  72.060  50.370  1.00  0.00            
ATOM    532  CB  LEU    31      29.600  71.010  49.320  1.00  0.00            
ATOM    533  HB2 LEU    31      29.530  71.680  48.460  1.00  0.00            
ATOM    534  HB3 LEU    31      30.670  70.810  49.450  1.00  0.00            
ATOM    535  CG  LEU    31      28.950  69.730  48.970  1.00  0.00            
ATOM    536  HG  LEU    31      29.250  69.100  49.810  1.00  0.00            
ATOM    537  CD1 LEU    31      27.420  69.860  48.890  1.00  0.00            
ATOM    538 1HD1 LEU    31      26.980  70.000  49.880  1.00  0.00            
ATOM    539 2HD1 LEU    31      26.990  70.610  48.230  1.00  0.00            
ATOM    540 3HD1 LEU    31      27.030  68.890  48.580  1.00  0.00            
ATOM    541  CD2 LEU    31      29.490  69.230  47.610  1.00  0.00            
ATOM    542 1HD2 LEU    31      29.000  68.290  47.350  1.00  0.00            
ATOM    543 2HD2 LEU    31      29.180  69.930  46.840  1.00  0.00            
ATOM    544 3HD2 LEU    31      30.570  69.120  47.760  1.00  0.00            
ATOM    545  C   LEU    31      29.250  71.120  51.920  1.00  0.00            
ATOM    546  O   LEU    31      30.320  70.640  52.320  1.00  0.00            
ATOM    547  N   LEU    32      28.160  71.080  52.720  1.00  0.00            
ATOM    548  H   LEU    32      27.290  71.390  52.310  1.00  0.00            
ATOM    549  CA  LEU    32      28.140  70.630  54.140  1.00  0.00            
ATOM    550  HA  LEU    32      29.010  71.070  54.630  1.00  0.00            
ATOM    551  CB  LEU    32      26.850  71.280  54.790  1.00  0.00            
ATOM    552  HB2 LEU    32      26.780  72.320  54.470  1.00  0.00            
ATOM    553  HB3 LEU    32      25.970  70.810  54.350  1.00  0.00            
ATOM    554  CG  LEU    32      26.540  71.310  56.260  1.00  0.00            
ATOM    555  HG  LEU    32      25.640  71.930  56.240  1.00  0.00            
ATOM    556  CD1 LEU    32      26.300  69.960  56.830  1.00  0.00            
ATOM    557 1HD1 LEU    32      25.620  69.350  56.240  1.00  0.00            
ATOM    558 2HD1 LEU    32      27.250  69.430  56.860  1.00  0.00            
ATOM    559 3HD1 LEU    32      25.810  69.980  57.810  1.00  0.00            
ATOM    560  CD2 LEU    32      27.600  72.040  57.080  1.00  0.00            
ATOM    561 1HD2 LEU    32      27.360  71.900  58.140  1.00  0.00            
ATOM    562 2HD2 LEU    32      28.660  71.790  57.030  1.00  0.00            
ATOM    563 3HD2 LEU    32      27.500  73.120  57.000  1.00  0.00            
ATOM    564  C   LEU    32      28.180  69.120  54.330  1.00  0.00            
ATOM    565  O   LEU    32      27.530  68.510  53.540  1.00  0.00            
ATOM    566  N   PRO    33      28.910  68.440  55.190  1.00  0.00            
ATOM    567  CD  PRO    33      30.000  69.010  55.980  1.00  0.00            
ATOM    568  HD2 PRO    33      29.540  69.590  56.790  1.00  0.00            
ATOM    569  HD3 PRO    33      30.640  69.670  55.390  1.00  0.00            
ATOM    570  CG  PRO    33      30.770  67.870  56.610  1.00  0.00            
ATOM    571  HG2 PRO    33      31.070  68.070  57.640  1.00  0.00            
ATOM    572  HG3 PRO    33      31.620  67.540  56.000  1.00  0.00            
ATOM    573  CB  PRO    33      29.750  66.770  56.470  1.00  0.00            
ATOM    574  HB2 PRO    33      29.040  66.770  57.300  1.00  0.00            
ATOM    575  HB3 PRO    33      30.120  65.750  56.590  1.00  0.00            
ATOM    576  CA  PRO    33      28.930  66.970  55.270  1.00  0.00            
ATOM    577  HA  PRO    33      29.410  66.590  54.370  1.00  0.00            
ATOM    578  C   PRO    33      27.530  66.370  55.520  1.00  0.00            
ATOM    579  O   PRO    33      26.610  66.910  56.140  1.00  0.00            
ATOM    580  N   HIE    34      27.420  65.170  54.980  1.00  0.00            
ATOM    581  H   HIE    34      28.260  64.820  54.530  1.00  0.00            
ATOM    582  CA  HIE    34      26.210  64.330  54.750  1.00  0.00            
ATOM    583  HA  HIE    34      26.480  63.530  54.060  1.00  0.00            
ATOM    584  CB  HIE    34      25.720  63.780  56.130  1.00  0.00            
ATOM    585  HB2 HIE    34      25.180  64.570  56.660  1.00  0.00            
ATOM    586  HB3 HIE    34      24.960  63.000  56.080  1.00  0.00            
ATOM    587  CG  HIE    34      26.850  63.280  56.950  1.00  0.00            
ATOM    588  ND1 HIE    34      27.640  62.140  56.780  1.00  0.00            
ATOM    589  CE1 HIE    34      28.410  62.100  57.850  1.00  0.00            
ATOM    590  HE1 HIE    34      29.120  61.290  57.970  1.00  0.00            
ATOM    591  NE2 HIE    34      28.300  63.180  58.590  1.00  0.00            
ATOM    592  HE2 HIE    34      28.640  63.210  59.540  1.00  0.00            
ATOM    593  CD2 HIE    34      27.260  63.950  58.070  1.00  0.00            
ATOM    594  HD2 HIE    34      26.790  64.830  58.490  1.00  0.00            
ATOM    595  C   HIE    34      25.110  64.980  53.910  1.00  0.00            
ATOM    596  O   HIE    34      23.960  64.520  53.880  1.00  0.00            
ATOM    597  N   SER    35      25.420  66.060  53.250  1.00  0.00            
ATOM    598  H   SER    35      26.390  66.350  53.250  1.00  0.00            
ATOM    599  CA  SER    35      24.530  66.670  52.210  1.00  0.00            
ATOM    600  HA  SER    35      23.550  66.840  52.660  1.00  0.00            
ATOM    601  CB  SER    35      25.000  68.090  51.730  1.00  0.00            
ATOM    602  HB2 SER    35      25.960  68.030  51.200  1.00  0.00            
ATOM    603  HB3 SER    35      24.250  68.380  51.000  1.00  0.00            
ATOM    604  OG  SER    35      25.040  69.000  52.810  1.00  0.00            
ATOM    605  HG  SER    35      25.960  68.950  53.130  1.00  0.00            
ATOM    606  C   SER    35      24.490  65.810  51.040  1.00  0.00            
ATOM    607  O   SER    35      25.490  65.250  50.740  1.00  0.00            
ATOM    608  N   LYS    36      23.310  65.790  50.380  1.00  0.00            
ATOM    609  H   LYS    36      22.580  66.410  50.690  1.00  0.00            
ATOM    610  CA  LYS    36      22.970  64.970  49.220  1.00  0.00            
ATOM    611  HA  LYS    36      23.440  63.990  49.290  1.00  0.00            
ATOM    612  CB  LYS    36      21.440  64.910  49.160  1.00  0.00            
ATOM    613  HB2 LYS    36      21.030  64.350  50.000  1.00  0.00            
ATOM    614  HB3 LYS    36      21.110  65.950  49.200  1.00  0.00            
ATOM    615  CG  LYS    36      20.820  64.350  47.910  1.00  0.00            
ATOM    616  HG2 LYS    36      19.740  64.410  48.050  1.00  0.00            
ATOM    617  HG3 LYS    36      21.180  64.900  47.040  1.00  0.00            
ATOM    618  CD  LYS    36      21.220  62.850  47.670  1.00  0.00            
ATOM    619  HD2 LYS    36      22.240  62.840  47.270  1.00  0.00            
ATOM    620  HD3 LYS    36      21.330  62.250  48.580  1.00  0.00            
ATOM    621  CE  LYS    36      20.280  62.130  46.660  1.00  0.00            
ATOM    622  HE2 LYS    36      20.690  61.140  46.440  1.00  0.00            
ATOM    623  HE3 LYS    36      19.250  61.980  46.980  1.00  0.00            
ATOM    624  NZ  LYS    36      20.360  62.870  45.380  1.00  0.00            
ATOM    625  HZ1 LYS    36      20.160  63.860  45.440  1.00  0.00            
ATOM    626  HZ2 LYS    36      21.280  62.830  44.960  1.00  0.00            
ATOM    627  HZ3 LYS    36      19.720  62.530  44.670  1.00  0.00            
ATOM    628  C   LYS    36      23.480  65.730  48.040  1.00  0.00            
ATOM    629  O   LYS    36      23.130  66.860  47.860  1.00  0.00            
ATOM    630  N   VAL    37      24.250  65.140  47.190  1.00  0.00            
ATOM    631  H   VAL    37      24.500  64.190  47.430  1.00  0.00            
ATOM    632  CA  VAL    37      24.600  65.700  45.810  1.00  0.00            
ATOM    633  HA  VAL    37      24.790  66.760  45.960  1.00  0.00            
ATOM    634  CB  VAL    37      25.890  64.970  45.200  1.00  0.00            
ATOM    635  HB  VAL    37      26.620  64.830  46.000  1.00  0.00            
ATOM    636  CG1 VAL    37      25.710  63.550  44.760  1.00  0.00            
ATOM    637 1HG1 VAL    37      25.320  62.800  45.450  1.00  0.00            
ATOM    638 2HG1 VAL    37      25.010  63.470  43.930  1.00  0.00            
ATOM    639 3HG1 VAL    37      26.590  63.180  44.230  1.00  0.00            
ATOM    640  CG2 VAL    37      26.630  65.750  44.150  1.00  0.00            
ATOM    641 1HG2 VAL    37      26.610  66.810  44.390  1.00  0.00            
ATOM    642 2HG2 VAL    37      27.660  65.390  44.090  1.00  0.00            
ATOM    643 3HG2 VAL    37      26.300  65.490  43.140  1.00  0.00            
ATOM    644  C   VAL    37      23.340  65.550  44.870  1.00  0.00            
ATOM    645  O   VAL    37      22.600  64.630  45.100  1.00  0.00            
ATOM    646  N   PRO    38      23.000  66.500  44.000  1.00  0.00            
ATOM    647  CD  PRO    38      23.540  67.840  43.890  1.00  0.00            
ATOM    648  HD2 PRO    38      24.630  67.790  43.800  1.00  0.00            
ATOM    649  HD3 PRO    38      23.240  68.480  44.720  1.00  0.00            
ATOM    650  CG  PRO    38      22.870  68.510  42.640  1.00  0.00            
ATOM    651  HG2 PRO    38      23.590  69.150  42.130  1.00  0.00            
ATOM    652  HG3 PRO    38      22.020  69.150  42.890  1.00  0.00            
ATOM    653  CB  PRO    38      22.460  67.340  41.790  1.00  0.00            
ATOM    654  HB2 PRO    38      23.270  66.970  41.160  1.00  0.00            
ATOM    655  HB3 PRO    38      21.610  67.520  41.120  1.00  0.00            
ATOM    656  CA  PRO    38      22.180  66.150  42.800  1.00  0.00            
ATOM    657  HA  PRO    38      21.130  66.170  43.080  1.00  0.00            
ATOM    658  C   PRO    38      22.480  64.790  42.100  1.00  0.00            
ATOM    659  O   PRO    38      23.600  64.330  42.260  1.00  0.00            
ATOM    660  N   SER    39      21.480  64.230  41.470  1.00  0.00            
ATOM    661  H   SER    39      20.650  64.790  41.350  1.00  0.00            
ATOM    662  CA  SER    39      21.630  63.020  40.560  1.00  0.00            
ATOM    663  HA  SER    39      22.130  62.250  41.150  1.00  0.00            
ATOM    664  CB  SER    39      20.300  62.510  39.960  1.00  0.00            
ATOM    665  HB2 SER    39      20.020  63.140  39.110  1.00  0.00            
ATOM    666  HB3 SER    39      20.350  61.550  39.440  1.00  0.00            
ATOM    667  OG  SER    39      19.260  62.420  40.870  1.00  0.00            
ATOM    668  HG  SER    39      18.620  63.020  40.450  1.00  0.00            
ATOM    669  C   SER    39      22.460  63.370  39.370  1.00  0.00            
ATOM    670  O   SER    39      22.390  64.460  38.850  1.00  0.00            
ATOM    671  N   LYS    40      23.270  62.370  38.970  1.00  0.00            
ATOM    672  H   LYS    40      23.180  61.480  39.430  1.00  0.00            
ATOM    673  CA  LYS    40      24.160  62.460  37.750  1.00  0.00            
ATOM    674  HA  LYS    40      24.990  63.090  38.060  1.00  0.00            
ATOM    675  CB  LYS    40      24.680  61.070  37.320  1.00  0.00            
ATOM    676  HB2 LYS    40      23.930  60.610  36.670  1.00  0.00            
ATOM    677  HB3 LYS    40      25.610  61.210  36.770  1.00  0.00            
ATOM    678  CG  LYS    40      25.050  60.170  38.530  1.00  0.00            
ATOM    679  HG2 LYS    40      26.140  60.210  38.630  1.00  0.00            
ATOM    680  HG3 LYS    40      24.580  60.560  39.440  1.00  0.00            
ATOM    681  CD  LYS    40      24.630  58.720  38.250  1.00  0.00            
ATOM    682  HD2 LYS    40      23.570  58.470  38.220  1.00  0.00            
ATOM    683  HD3 LYS    40      24.810  58.470  37.200  1.00  0.00            
ATOM    684  CE  LYS    40      25.160  57.690  39.200  1.00  0.00            
ATOM    685  HE2 LYS    40      26.190  57.980  39.380  1.00  0.00            
ATOM    686  HE3 LYS    40      24.630  57.620  40.150  1.00  0.00            
ATOM    687  NZ  LYS    40      25.130  56.330  38.590  1.00  0.00            
ATOM    688  HZ1 LYS    40      25.330  55.500  39.120  1.00  0.00            
ATOM    689  HZ2 LYS    40      24.250  56.220  38.100  1.00  0.00            
ATOM    690  HZ3 LYS    40      25.790  56.290  37.830  1.00  0.00            
ATOM    691  C   LYS    40      23.410  63.170  36.640  1.00  0.00            
ATOM    692  O   LYS    40      23.820  64.120  36.020  1.00  0.00            
ATOM    693  N   ARG    41      22.260  62.660  36.250  1.00  0.00            
ATOM    694  H   ARG    41      21.990  61.840  36.760  1.00  0.00            
ATOM    695  CA  ARG    41      21.330  63.150  35.200  1.00  0.00            
ATOM    696  HA  ARG    41      21.940  63.180  34.300  1.00  0.00            
ATOM    697  CB  ARG    41      20.110  62.170  35.020  1.00  0.00            
ATOM    698  HB2 ARG    41      20.490  61.150  34.940  1.00  0.00            
ATOM    699  HB3 ARG    41      19.560  62.180  35.960  1.00  0.00            
ATOM    700  CG  ARG    41      19.110  62.550  33.830  1.00  0.00            
ATOM    701  HG2 ARG    41      18.230  61.910  33.840  1.00  0.00            
ATOM    702  HG3 ARG    41      18.750  63.560  34.030  1.00  0.00            
ATOM    703  CD  ARG    41      19.850  62.630  32.430  1.00  0.00            
ATOM    704  HD2 ARG    41      20.590  63.430  32.490  1.00  0.00            
ATOM    705  HD3 ARG    41      20.360  61.670  32.330  1.00  0.00            
ATOM    706  NE  ARG    41      18.890  62.770  31.350  1.00  0.00            
ATOM    707  HE  ARG    41      18.710  63.740  31.110  1.00  0.00            
ATOM    708  CZ  ARG    41      18.370  61.780  30.610  1.00  0.00            
ATOM    709  NH1 ARG    41      18.850  60.580  30.540  1.00  0.00            
ATOM    710 1HH1 ARG    41      19.640  60.290  31.100  1.00  0.00            
ATOM    711 2HH1 ARG    41      18.570  60.000  29.760  1.00  0.00            
ATOM    712  NH2 ARG    41      17.300  62.010  29.910  1.00  0.00            
ATOM    713 1HH2 ARG    41      17.030  62.980  29.980  1.00  0.00            
ATOM    714 2HH2 ARG    41      16.810  61.220  29.500  1.00  0.00            
ATOM    715  C   ARG    41      20.860  64.640  35.390  1.00  0.00            
ATOM    716  O   ARG    41      20.940  65.310  34.360  1.00  0.00            
ATOM    717  N   GLU    42      20.540  65.030  36.570  1.00  0.00            
ATOM    718  H   GLU    42      20.700  64.470  37.390  1.00  0.00            
ATOM    719  CA  GLU    42      20.240  66.430  36.980  1.00  0.00            
ATOM    720  HA  GLU    42      19.480  66.810  36.300  1.00  0.00            
ATOM    721  CB  GLU    42      19.650  66.260  38.420  1.00  0.00            
ATOM    722  HB2 GLU    42      18.770  65.620  38.460  1.00  0.00            
ATOM    723  HB3 GLU    42      20.410  65.770  39.030  1.00  0.00            
ATOM    724  CG  GLU    42      19.310  67.630  39.140  1.00  0.00            
ATOM    725  HG2 GLU    42      20.150  68.330  39.210  1.00  0.00            
ATOM    726  HG3 GLU    42      18.510  68.030  38.520  1.00  0.00            
ATOM    727  CD  GLU    42      18.850  67.480  40.600  1.00  0.00            
ATOM    728  OE1 GLU    42      18.830  66.420  41.180  1.00  0.00            
ATOM    729  OE2 GLU    42      18.500  68.520  41.130  1.00  0.00            
ATOM    730  C   GLU    42      21.410  67.420  36.860  1.00  0.00            
ATOM    731  O   GLU    42      21.350  68.470  36.200  1.00  0.00            
ATOM    732  N   LEU    43      22.550  66.850  37.290  1.00  0.00            
ATOM    733  H   LEU    43      22.550  65.890  37.600  1.00  0.00            
ATOM    734  CA  LEU    43      23.830  67.520  37.170  1.00  0.00            
ATOM    735  HA  LEU    43      23.750  68.500  37.650  1.00  0.00            
ATOM    736  CB  LEU    43      24.880  66.780  37.980  1.00  0.00            
ATOM    737  HB2 LEU    43      24.420  66.200  38.790  1.00  0.00            
ATOM    738  HB3 LEU    43      25.360  66.030  37.350  1.00  0.00            
ATOM    739  CG  LEU    43      26.030  67.590  38.590  1.00  0.00            
ATOM    740  HG  LEU    43      26.620  66.900  39.190  1.00  0.00            
ATOM    741  CD1 LEU    43      27.060  68.280  37.630  1.00  0.00            
ATOM    742 1HD1 LEU    43      26.550  68.860  36.860  1.00  0.00            
ATOM    743 2HD1 LEU    43      27.880  68.690  38.220  1.00  0.00            
ATOM    744 3HD1 LEU    43      27.470  67.430  37.080  1.00  0.00            
ATOM    745  CD2 LEU    43      25.580  68.610  39.620  1.00  0.00            
ATOM    746 1HD2 LEU    43      25.000  68.240  40.460  1.00  0.00            
ATOM    747 2HD2 LEU    43      26.470  69.020  40.100  1.00  0.00            
ATOM    748 3HD2 LEU    43      25.060  69.480  39.210  1.00  0.00            
ATOM    749  C   LEU    43      24.230  67.850  35.750  1.00  0.00            
ATOM    750  O   LEU    43      24.670  68.950  35.340  1.00  0.00            
ATOM    751  N   ALA    44      24.190  66.810  34.930  1.00  0.00            
ATOM    752  H   ALA    44      23.780  65.980  35.330  1.00  0.00            
ATOM    753  CA  ALA    44      24.460  66.690  33.500  1.00  0.00            
ATOM    754  HA  ALA    44      25.530  66.920  33.440  1.00  0.00            
ATOM    755  CB  ALA    44      24.420  65.240  33.100  1.00  0.00            
ATOM    756  HB1 ALA    44      23.420  64.810  33.150  1.00  0.00            
ATOM    757  HB2 ALA    44      24.710  65.150  32.050  1.00  0.00            
ATOM    758  HB3 ALA    44      25.100  64.650  33.710  1.00  0.00            
ATOM    759  C   ALA    44      23.560  67.630  32.660  1.00  0.00            
ATOM    760  O   ALA    44      24.060  68.390  31.850  1.00  0.00            
ATOM    761  N   GLU    45      22.260  67.640  32.960  1.00  0.00            
ATOM    762  H   GLU    45      21.940  66.910  33.580  1.00  0.00            
ATOM    763  CA  GLU    45      21.240  68.570  32.490  1.00  0.00            
ATOM    764  HA  GLU    45      21.380  68.510  31.410  1.00  0.00            
ATOM    765  CB  GLU    45      19.810  68.260  32.960  1.00  0.00            
ATOM    766  HB2 GLU    45      19.710  67.950  34.000  1.00  0.00            
ATOM    767  HB3 GLU    45      19.320  69.240  32.920  1.00  0.00            
ATOM    768  CG  GLU    45      19.120  67.230  32.060  1.00  0.00            
ATOM    769  HG2 GLU    45      18.930  67.770  31.130  1.00  0.00            
ATOM    770  HG3 GLU    45      19.730  66.330  31.970  1.00  0.00            
ATOM    771  CD  GLU    45      17.800  66.790  32.610  1.00  0.00            
ATOM    772  OE1 GLU    45      17.170  67.540  33.420  1.00  0.00            
ATOM    773  OE2 GLU    45      17.240  65.750  32.350  1.00  0.00            
ATOM    774  C   GLU    45      21.560  70.040  32.830  1.00  0.00            
ATOM    775  O   GLU    45      21.760  70.830  31.910  1.00  0.00            
ATOM    776  N   ASN    46      21.830  70.290  34.070  1.00  0.00            
ATOM    777  H   ASN    46      21.980  69.580  34.780  1.00  0.00            
ATOM    778  CA  ASN    46      22.290  71.670  34.550  1.00  0.00            
ATOM    779  HA  ASN    46      21.410  72.250  34.270  1.00  0.00            
ATOM    780  CB  ASN    46      22.560  71.690  36.090  1.00  0.00            
ATOM    781  HB2 ASN    46      21.610  71.470  36.570  1.00  0.00            
ATOM    782  HB3 ASN    46      23.330  70.950  36.320  1.00  0.00            
ATOM    783  CG  ASN    46      22.910  73.100  36.430  1.00  0.00            
ATOM    784  OD1 ASN    46      23.950  73.680  36.110  1.00  0.00            
ATOM    785  ND2 ASN    46      22.090  73.880  37.120  1.00  0.00            
ATOM    786 1HD2 ASN    46      22.400  74.810  37.360  1.00  0.00            
ATOM    787 2HD2 ASN    46      21.180  73.550  37.400  1.00  0.00            
ATOM    788  C   ASN    46      23.480  72.140  33.690  1.00  0.00            
ATOM    789  O   ASN    46      23.280  73.160  32.980  1.00  0.00            
ATOM    790  N   LEU    47      24.520  71.430  33.510  1.00  0.00            
ATOM    791  H   LEU    47      24.570  70.530  33.960  1.00  0.00            
ATOM    792  CA  LEU    47      25.720  71.780  32.760  1.00  0.00            
ATOM    793  HA  LEU    47      25.960  72.820  32.980  1.00  0.00            
ATOM    794  CB  LEU    47      26.860  70.840  33.270  1.00  0.00            
ATOM    795  HB2 LEU    47      26.600  69.780  33.190  1.00  0.00            
ATOM    796  HB3 LEU    47      27.820  71.000  32.780  1.00  0.00            
ATOM    797  CG  LEU    47      27.360  71.070  34.710  1.00  0.00            
ATOM    798  HG  LEU    47      26.540  70.960  35.420  1.00  0.00            
ATOM    799  CD1 LEU    47      28.400  69.940  34.970  1.00  0.00            
ATOM    800 1HD1 LEU    47      27.930  69.020  34.620  1.00  0.00            
ATOM    801 2HD1 LEU    47      29.300  70.080  34.360  1.00  0.00            
ATOM    802 3HD1 LEU    47      28.650  69.840  36.030  1.00  0.00            
ATOM    803  CD2 LEU    47      28.080  72.360  34.800  1.00  0.00            
ATOM    804 1HD2 LEU    47      28.520  72.540  33.820  1.00  0.00            
ATOM    805 2HD2 LEU    47      27.390  73.150  35.100  1.00  0.00            
ATOM    806 3HD2 LEU    47      28.920  72.330  35.490  1.00  0.00            
ATOM    807  C   LEU    47      25.610  71.690  31.230  1.00  0.00            
ATOM    808  O   LEU    47      26.420  72.290  30.600  1.00  0.00            
ATOM    809  N   LYS    48      24.580  71.040  30.720  1.00  0.00            
ATOM    810  H   LYS    48      23.880  70.710  31.360  1.00  0.00            
ATOM    811  CA  LYS    48      24.370  70.740  29.310  1.00  0.00            
ATOM    812  HA  LYS    48      23.410  70.210  29.300  1.00  0.00            
ATOM    813  CB  LYS    48      24.020  71.950  28.500  1.00  0.00            
ATOM    814  HB2 LYS    48      24.810  72.710  28.490  1.00  0.00            
ATOM    815  HB3 LYS    48      23.730  71.720  27.470  1.00  0.00            
ATOM    816  CG  LYS    48      22.820  72.660  29.110  1.00  0.00            
ATOM    817  HG2 LYS    48      21.890  72.120  28.920  1.00  0.00            
ATOM    818  HG3 LYS    48      22.970  72.820  30.180  1.00  0.00            
ATOM    819  CD  LYS    48      22.720  74.100  28.470  1.00  0.00            
ATOM    820  HD2 LYS    48      23.670  74.540  28.760  1.00  0.00            
ATOM    821  HD3 LYS    48      22.650  74.010  27.380  1.00  0.00            
ATOM    822  CE  LYS    48      21.560  74.800  29.060  1.00  0.00            
ATOM    823  HE2 LYS    48      20.630  74.280  28.820  1.00  0.00            
ATOM    824  HE3 LYS    48      21.630  74.660  30.140  1.00  0.00            
ATOM    825  NZ  LYS    48      21.590  76.240  28.720  1.00  0.00            
ATOM    826  HZ1 LYS    48      21.550  76.370  27.720  1.00  0.00            
ATOM    827  HZ2 LYS    48      20.680  76.620  28.920  1.00  0.00            
ATOM    828  HZ3 LYS    48      22.310  76.750  29.210  1.00  0.00            
ATOM    829  C   LYS    48      25.510  69.760  28.760  1.00  0.00            
ATOM    830  O   LYS    48      25.990  69.850  27.630  1.00  0.00            
ATOM    831  N   VAL    49      25.960  68.890  29.630  1.00  0.00            
ATOM    832  H   VAL    49      25.490  68.900  30.520  1.00  0.00            
ATOM    833  CA  VAL    49      27.050  67.930  29.500  1.00  0.00            
ATOM    834  HA  VAL    49      27.630  68.040  28.580  1.00  0.00            
ATOM    835  CB  VAL    49      28.070  68.240  30.630  1.00  0.00            
ATOM    836  HB  VAL    49      27.520  68.200  31.570  1.00  0.00            
ATOM    837  CG1 VAL    49      29.260  67.240  30.780  1.00  0.00            
ATOM    838 1HG1 VAL    49      28.870  66.240  30.990  1.00  0.00            
ATOM    839 2HG1 VAL    49      29.820  67.190  29.850  1.00  0.00            
ATOM    840 3HG1 VAL    49      29.960  67.610  31.530  1.00  0.00            
ATOM    841  CG2 VAL    49      28.810  69.590  30.270  1.00  0.00            
ATOM    842 1HG2 VAL    49      29.450  69.530  29.390  1.00  0.00            
ATOM    843 2HG2 VAL    49      28.000  70.310  30.180  1.00  0.00            
ATOM    844 3HG2 VAL    49      29.430  69.900  31.120  1.00  0.00            
ATOM    845  C   VAL    49      26.530  66.490  29.570  1.00  0.00            
ATOM    846  O   VAL    49      25.420  66.240  29.960  1.00  0.00            
ATOM    847  N   SER    50      27.340  65.570  29.030  1.00  0.00            
ATOM    848  H   SER    50      28.220  65.880  28.650  1.00  0.00            
ATOM    849  CA  SER    50      27.060  64.130  29.000  1.00  0.00            
ATOM    850  HA  SER    50      26.140  63.910  28.450  1.00  0.00            
ATOM    851  CB  SER    50      28.160  63.490  28.060  1.00  0.00            
ATOM    852  HB2 SER    50      28.080  63.890  27.050  1.00  0.00            
ATOM    853  HB3 SER    50      29.130  63.760  28.470  1.00  0.00            
ATOM    854  OG  SER    50      28.010  62.030  28.130  1.00  0.00            
ATOM    855  HG  SER    50      28.750  61.610  27.650  1.00  0.00            
ATOM    856  C   SER    50      27.120  63.480  30.320  1.00  0.00            
ATOM    857  O   SER    50      28.070  63.690  31.030  1.00  0.00            
ATOM    858  N   VAL    51      26.170  62.600  30.630  1.00  0.00            
ATOM    859  H   VAL    51      25.400  62.530  29.990  1.00  0.00            
ATOM    860  CA  VAL    51      25.990  61.820  31.880  1.00  0.00            
ATOM    861  HA  VAL    51      25.990  62.490  32.750  1.00  0.00            
ATOM    862  CB  VAL    51      24.670  61.100  31.930  1.00  0.00            
ATOM    863  HB  VAL    51      23.870  61.800  31.650  1.00  0.00            
ATOM    864  CG1 VAL    51      24.630  59.970  30.900  1.00  0.00            
ATOM    865 1HG1 VAL    51      25.310  59.150  31.150  1.00  0.00            
ATOM    866 2HG1 VAL    51      23.680  59.440  31.000  1.00  0.00            
ATOM    867 3HG1 VAL    51      24.730  60.260  29.850  1.00  0.00            
ATOM    868  CG2 VAL    51      24.270  60.410  33.290  1.00  0.00            
ATOM    869 1HG2 VAL    51      23.270  59.980  33.200  1.00  0.00            
ATOM    870 2HG2 VAL    51      25.050  59.730  33.640  1.00  0.00            
ATOM    871 3HG2 VAL    51      24.180  61.200  34.040  1.00  0.00            
ATOM    872  C   VAL    51      27.150  60.890  32.210  1.00  0.00            
ATOM    873  O   VAL    51      27.530  60.690  33.360  1.00  0.00            
ATOM    874  N   ASN    52      27.910  60.480  31.200  1.00  0.00            
ATOM    875  H   ASN    52      27.630  60.690  30.250  1.00  0.00            
ATOM    876  CA  ASN    52      29.190  59.740  31.410  1.00  0.00            
ATOM    877  HA  ASN    52      29.000  58.920  32.100  1.00  0.00            
ATOM    878  CB  ASN    52      29.650  59.110  30.030  1.00  0.00            
ATOM    879  HB2 ASN    52      29.750  59.940  29.320  1.00  0.00            
ATOM    880  HB3 ASN    52      30.680  58.750  30.090  1.00  0.00            
ATOM    881  CG  ASN    52      28.650  58.080  29.570  1.00  0.00            
ATOM    882  OD1 ASN    52      28.200  58.070  28.460  1.00  0.00            
ATOM    883  ND2 ASN    52      28.360  57.070  30.350  1.00  0.00            
ATOM    884 1HD2 ASN    52      28.000  56.320  29.780  1.00  0.00            
ATOM    885 2HD2 ASN    52      28.910  56.840  31.160  1.00  0.00            
ATOM    886  C   ASN    52      30.340  60.510  31.950  1.00  0.00            
ATOM    887  O   ASN    52      31.130  60.040  32.780  1.00  0.00            
ATOM    888  N   SER    53      30.420  61.830  31.600  1.00  0.00            
ATOM    889  H   SER    53      29.710  62.210  30.990  1.00  0.00            
ATOM    890  CA  SER    53      31.430  62.790  32.180  1.00  0.00            
ATOM    891  HA  SER    53      32.380  62.280  32.010  1.00  0.00            
ATOM    892  CB  SER    53      31.370  64.090  31.370  1.00  0.00            
ATOM    893  HB2 SER    53      31.310  63.830  30.310  1.00  0.00            
ATOM    894  HB3 SER    53      30.480  64.660  31.640  1.00  0.00            
ATOM    895  OG  SER    53      32.390  65.010  31.630  1.00  0.00            
ATOM    896  HG  SER    53      33.020  64.970  30.890  1.00  0.00            
ATOM    897  C   SER    53      31.300  63.080  33.690  1.00  0.00            
ATOM    898  O   SER    53      32.180  63.170  34.520  1.00  0.00            
ATOM    899  N   VAL    54      30.060  63.220  34.060  1.00  0.00            
ATOM    900  H   VAL    54      29.360  63.230  33.340  1.00  0.00            
ATOM    901  CA  VAL    54      29.630  63.400  35.480  1.00  0.00            
ATOM    902  HA  VAL    54      30.420  63.990  35.960  1.00  0.00            
ATOM    903  CB  VAL    54      28.310  64.160  35.690  1.00  0.00            
ATOM    904  HB  VAL    54      28.320  64.330  36.770  1.00  0.00            
ATOM    905  CG1 VAL    54      28.210  65.560  34.940  1.00  0.00            
ATOM    906 1HG1 VAL    54      29.110  66.130  35.200  1.00  0.00            
ATOM    907 2HG1 VAL    54      28.100  65.390  33.870  1.00  0.00            
ATOM    908 3HG1 VAL    54      27.260  66.030  35.220  1.00  0.00            
ATOM    909  CG2 VAL    54      27.150  63.220  35.440  1.00  0.00            
ATOM    910 1HG2 VAL    54      26.860  63.270  34.390  1.00  0.00            
ATOM    911 2HG2 VAL    54      27.110  62.230  35.900  1.00  0.00            
ATOM    912 3HG2 VAL    54      26.300  63.700  35.920  1.00  0.00            
ATOM    913  C   VAL    54      29.710  62.060  36.260  1.00  0.00            
ATOM    914  O   VAL    54      30.190  62.070  37.380  1.00  0.00            
ATOM    915  N   ASN    55      29.400  60.910  35.660  1.00  0.00            
ATOM    916  H   ASN    55      29.090  60.860  34.700  1.00  0.00            
ATOM    917  CA  ASN    55      29.630  59.630  36.350  1.00  0.00            
ATOM    918  HA  ASN    55      29.180  59.630  37.350  1.00  0.00            
ATOM    919  CB  ASN    55      29.220  58.350  35.630  1.00  0.00            
ATOM    920  HB2 ASN    55      29.390  58.350  34.550  1.00  0.00            
ATOM    921  HB3 ASN    55      29.900  57.580  36.000  1.00  0.00            
ATOM    922  CG  ASN    55      27.820  57.960  36.030  1.00  0.00            
ATOM    923  OD1 ASN    55      27.550  57.250  36.980  1.00  0.00            
ATOM    924  ND2 ASN    55      26.810  58.560  35.380  1.00  0.00            
ATOM    925 1HD2 ASN    55      25.920  58.080  35.360  1.00  0.00            
ATOM    926 2HD2 ASN    55      27.120  59.050  34.550  1.00  0.00            
ATOM    927  C   ASN    55      31.160  59.500  36.560  1.00  0.00            
ATOM    928  O   ASN    55      31.560  59.060  37.640  1.00  0.00            
ATOM    929  N   SER    56      32.040  60.030  35.660  1.00  0.00            
ATOM    930  H   SER    56      31.670  60.280  34.760  1.00  0.00            
ATOM    931  CA  SER    56      33.530  59.980  35.810  1.00  0.00            
ATOM    932  HA  SER    56      33.740  58.950  36.110  1.00  0.00            
ATOM    933  CB  SER    56      34.360  60.120  34.520  1.00  0.00            
ATOM    934  HB2 SER    56      34.150  61.080  34.050  1.00  0.00            
ATOM    935  HB3 SER    56      35.420  59.950  34.730  1.00  0.00            
ATOM    936  OG  SER    56      33.960  59.110  33.590  1.00  0.00            
ATOM    937  HG  SER    56      34.450  59.220  32.760  1.00  0.00            
ATOM    938  C   SER    56      34.180  60.890  36.850  1.00  0.00            
ATOM    939  O   SER    56      35.120  60.500  37.530  1.00  0.00            
ATOM    940  N   ALA    57      33.530  62.040  37.080  1.00  0.00            
ATOM    941  H   ALA    57      32.770  62.360  36.500  1.00  0.00            
ATOM    942  CA  ALA    57      33.820  62.970  38.200  1.00  0.00            
ATOM    943  HA  ALA    57      34.870  63.250  38.110  1.00  0.00            
ATOM    944  CB  ALA    57      32.880  64.180  37.940  1.00  0.00            
ATOM    945  HB1 ALA    57      33.190  64.550  36.960  1.00  0.00            
ATOM    946  HB2 ALA    57      31.820  63.920  38.000  1.00  0.00            
ATOM    947  HB3 ALA    57      32.950  64.920  38.740  1.00  0.00            
ATOM    948  C   ALA    57      33.490  62.290  39.530  1.00  0.00            
ATOM    949  O   ALA    57      34.140  62.390  40.600  1.00  0.00            
ATOM    950  N   TYR    58      32.270  61.710  39.550  1.00  0.00            
ATOM    951  H   TYR    58      31.800  61.490  38.680  1.00  0.00            
ATOM    952  CA  TYR    58      31.670  61.210  40.790  1.00  0.00            
ATOM    953  HA  TYR    58      31.700  61.980  41.560  1.00  0.00            
ATOM    954  CB  TYR    58      30.180  60.820  40.720  1.00  0.00            
ATOM    955  HB2 TYR    58      30.010  60.180  39.850  1.00  0.00            
ATOM    956  HB3 TYR    58      29.890  60.300  41.630  1.00  0.00            
ATOM    957  CG  TYR    58      29.100  61.910  40.520  1.00  0.00            
ATOM    958  CD1 TYR    58      29.370  63.230  40.050  1.00  0.00            
ATOM    959  HD1 TYR    58      30.380  63.420  39.700  1.00  0.00            
ATOM    960  CE1 TYR    58      28.390  64.220  40.040  1.00  0.00            
ATOM    961  HE1 TYR    58      28.600  65.240  39.720  1.00  0.00            
ATOM    962  CZ  TYR    58      27.120  63.930  40.580  1.00  0.00            
ATOM    963  OH  TYR    58      26.170  64.940  40.680  1.00  0.00            
ATOM    964  HH  TYR    58      26.500  65.760  40.260  1.00  0.00            
ATOM    965  CE2 TYR    58      26.890  62.650  41.100  1.00  0.00            
ATOM    966  HE2 TYR    58      25.860  62.450  41.380  1.00  0.00            
ATOM    967  CD2 TYR    58      27.790  61.650  40.960  1.00  0.00            
ATOM    968  HD2 TYR    58      27.510  60.690  41.380  1.00  0.00            
ATOM    969  C   TYR    58      32.570  60.050  41.290  1.00  0.00            
ATOM    970  O   TYR    58      33.100  60.040  42.360  1.00  0.00            
ATOM    971  N   GLN    59      32.920  59.120  40.370  1.00  0.00            
ATOM    972  H   GLN    59      32.540  59.150  39.440  1.00  0.00            
ATOM    973  CA  GLN    59      33.780  57.980  40.720  1.00  0.00            
ATOM    974  HA  GLN    59      33.360  57.420  41.550  1.00  0.00            
ATOM    975  CB  GLN    59      34.020  57.180  39.350  1.00  0.00            
ATOM    976  HB2 GLN    59      33.150  57.280  38.690  1.00  0.00            
ATOM    977  HB3 GLN    59      34.850  57.560  38.750  1.00  0.00            
ATOM    978  CG  GLN    59      34.160  55.610  39.600  1.00  0.00            
ATOM    979  HG2 GLN    59      34.230  55.030  38.680  1.00  0.00            
ATOM    980  HG3 GLN    59      35.070  55.370  40.150  1.00  0.00            
ATOM    981  CD  GLN    59      33.050  55.100  40.490  1.00  0.00            
ATOM    982  OE1 GLN    59      33.250  54.550  41.570  1.00  0.00            
ATOM    983  NE2 GLN    59      31.870  55.260  40.010  1.00  0.00            
ATOM    984 1HE2 GLN    59      31.120  54.900  40.580  1.00  0.00            
ATOM    985 2HE2 GLN    59      31.660  55.590  39.080  1.00  0.00            
ATOM    986  C   GLN    59      35.190  58.320  41.240  1.00  0.00            
ATOM    987  O   GLN    59      35.690  57.690  42.130  1.00  0.00            
ATOM    988  N   GLN    60      35.790  59.430  40.720  1.00  0.00            
ATOM    989  H   GLN    60      35.250  60.000  40.090  1.00  0.00            
ATOM    990  CA  GLN    60      36.960  60.120  41.320  1.00  0.00            
ATOM    991  HA  GLN    60      37.880  59.530  41.260  1.00  0.00            
ATOM    992  CB  GLN    60      37.320  61.400  40.490  1.00  0.00            
ATOM    993  HB2 GLN    60      37.290  61.170  39.420  1.00  0.00            
ATOM    994  HB3 GLN    60      36.510  62.120  40.560  1.00  0.00            
ATOM    995  CG  GLN    60      38.710  62.010  40.870  1.00  0.00            
ATOM    996  HG2 GLN    60      38.730  63.080  40.660  1.00  0.00            
ATOM    997  HG3 GLN    60      38.830  62.070  41.950  1.00  0.00            
ATOM    998  CD  GLN    60      39.870  61.190  40.390  1.00  0.00            
ATOM    999  OE1 GLN    60      39.840  60.760  39.290  1.00  0.00            
ATOM   1000  NE2 GLN    60      40.830  60.930  41.270  1.00  0.00            
ATOM   1001 1HE2 GLN    60      41.600  60.360  40.950  1.00  0.00            
ATOM   1002 2HE2 GLN    60      40.880  61.170  42.250  1.00  0.00            
ATOM   1003  C   GLN    60      36.770  60.600  42.730  1.00  0.00            
ATOM   1004  O   GLN    60      37.590  60.330  43.600  1.00  0.00            
ATOM   1005  N   LEU    61      35.600  61.150  43.090  1.00  0.00            
ATOM   1006  H   LEU    61      34.930  61.340  42.360  1.00  0.00            
ATOM   1007  CA  LEU    61      35.320  61.680  44.470  1.00  0.00            
ATOM   1008  HA  LEU    61      36.250  62.130  44.820  1.00  0.00            
ATOM   1009  CB  LEU    61      34.040  62.540  44.480  1.00  0.00            
ATOM   1010  HB2 LEU    61      33.230  61.910  44.110  1.00  0.00            
ATOM   1011  HB3 LEU    61      33.880  62.820  45.520  1.00  0.00            
ATOM   1012  CG  LEU    61      34.180  63.830  43.630  1.00  0.00            
ATOM   1013  HG  LEU    61      34.690  63.530  42.710  1.00  0.00            
ATOM   1014  CD1 LEU    61      32.780  64.470  43.540  1.00  0.00            
ATOM   1015 1HD1 LEU    61      32.270  64.680  44.480  1.00  0.00            
ATOM   1016 2HD1 LEU    61      32.790  65.440  43.040  1.00  0.00            
ATOM   1017 3HD1 LEU    61      32.150  63.730  43.040  1.00  0.00            
ATOM   1018  CD2 LEU    61      35.210  64.870  44.210  1.00  0.00            
ATOM   1019 1HD2 LEU    61      34.750  65.340  45.080  1.00  0.00            
ATOM   1020 2HD2 LEU    61      36.060  64.380  44.690  1.00  0.00            
ATOM   1021 3HD2 LEU    61      35.600  65.650  43.550  1.00  0.00            
ATOM   1022  C   LEU    61      35.070  60.520  45.450  1.00  0.00            
ATOM   1023  O   LEU    61      35.520  60.630  46.560  1.00  0.00            
ATOM   1024  N   LEU    62      34.370  59.460  44.990  1.00  0.00            
ATOM   1025  H   LEU    62      34.050  59.470  44.030  1.00  0.00            
ATOM   1026  CA  LEU    62      34.170  58.290  45.820  1.00  0.00            
ATOM   1027  HA  LEU    62      33.780  58.650  46.770  1.00  0.00            
ATOM   1028  CB  LEU    62      33.260  57.210  45.120  1.00  0.00            
ATOM   1029  HB2 LEU    62      33.410  57.160  44.040  1.00  0.00            
ATOM   1030  HB3 LEU    62      33.520  56.210  45.480  1.00  0.00            
ATOM   1031  CG  LEU    62      31.800  57.390  45.420  1.00  0.00            
ATOM   1032  HG  LEU    62      31.600  57.810  46.410  1.00  0.00            
ATOM   1033  CD1 LEU    62      31.120  58.410  44.460  1.00  0.00            
ATOM   1034 1HD1 LEU    62      30.030  58.340  44.520  1.00  0.00            
ATOM   1035 2HD1 LEU    62      31.470  59.430  44.650  1.00  0.00            
ATOM   1036 3HD1 LEU    62      31.400  58.160  43.430  1.00  0.00            
ATOM   1037  CD2 LEU    62      31.070  56.010  45.290  1.00  0.00            
ATOM   1038 1HD2 LEU    62      29.990  56.150  45.300  1.00  0.00            
ATOM   1039 2HD2 LEU    62      31.430  55.530  44.380  1.00  0.00            
ATOM   1040 3HD2 LEU    62      31.330  55.380  46.140  1.00  0.00            
ATOM   1041  C   LEU    62      35.480  57.570  46.050  1.00  0.00            
ATOM   1042  O   LEU    62      35.560  56.870  47.070  1.00  0.00            
ATOM   1043  N   ALA    63      36.430  57.530  45.090  1.00  0.00            
ATOM   1044  H   ALA    63      36.250  58.040  44.240  1.00  0.00            
ATOM   1045  CA  ALA    63      37.670  56.740  45.190  1.00  0.00            
ATOM   1046  HA  ALA    63      37.490  55.770  45.670  1.00  0.00            
ATOM   1047  CB  ALA    63      38.300  56.570  43.820  1.00  0.00            
ATOM   1048  HB1 ALA    63      39.370  56.360  43.820  1.00  0.00            
ATOM   1049  HB2 ALA    63      37.800  55.840  43.180  1.00  0.00            
ATOM   1050  HB3 ALA    63      38.090  57.530  43.340  1.00  0.00            
ATOM   1051  C   ALA    63      38.670  57.450  46.140  1.00  0.00            
ATOM   1052  O   ALA    63      39.440  56.900  46.940  1.00  0.00            
ATOM   1053  N   GLU    64      38.760  58.780  45.990  1.00  0.00            
ATOM   1054  H   GLU    64      38.320  59.100  45.140  1.00  0.00            
ATOM   1055  CA  GLU    64      39.450  59.710  46.910  1.00  0.00            
ATOM   1056  HA  GLU    64      40.400  59.250  47.180  1.00  0.00            
ATOM   1057  CB  GLU    64      39.680  61.160  46.360  1.00  0.00            
ATOM   1058  HB2 GLU    64      38.720  61.590  46.090  1.00  0.00            
ATOM   1059  HB3 GLU    64      39.980  61.860  47.140  1.00  0.00            
ATOM   1060  CG  GLU    64      40.830  61.140  45.350  1.00  0.00            
ATOM   1061  HG2 GLU    64      41.680  60.670  45.850  1.00  0.00            
ATOM   1062  HG3 GLU    64      40.590  60.450  44.540  1.00  0.00            
ATOM   1063  CD  GLU    64      41.200  62.490  44.760  1.00  0.00            
ATOM   1064  OE1 GLU    64      40.640  62.840  43.720  1.00  0.00            
ATOM   1065  OE2 GLU    64      41.880  63.280  45.350  1.00  0.00            
ATOM   1066  C   GLU    64      38.720  59.830  48.240  1.00  0.00            
ATOM   1067  O   GLU    64      39.350  60.160  49.210  1.00  0.00            
ATOM   1068  N   GLY    65      37.410  59.530  48.310  1.00  0.00            
ATOM   1069  H   GLY    65      37.060  59.050  47.490  1.00  0.00            
ATOM   1070  CA  GLY    65      36.550  59.520  49.500  1.00  0.00            
ATOM   1071  HA2 GLY    65      35.750  58.790  49.360  1.00  0.00            
ATOM   1072  HA3 GLY    65      37.110  59.140  50.360  1.00  0.00            
ATOM   1073  C   GLY    65      36.000  60.870  49.900  1.00  0.00            
ATOM   1074  O   GLY    65      35.650  61.100  51.040  1.00  0.00            
ATOM   1075  N   TYR    66      35.880  61.780  48.950  1.00  0.00            
ATOM   1076  H   TYR    66      36.280  61.690  48.030  1.00  0.00            
ATOM   1077  CA  TYR    66      35.080  62.930  49.190  1.00  0.00            
ATOM   1078  HA  TYR    66      35.350  63.340  50.170  1.00  0.00            
ATOM   1079  CB  TYR    66      35.330  64.020  48.170  1.00  0.00            
ATOM   1080  HB2 TYR    66      35.120  63.600  47.190  1.00  0.00            
ATOM   1081  HB3 TYR    66      34.550  64.780  48.270  1.00  0.00            
ATOM   1082  CG  TYR    66      36.670  64.690  48.250  1.00  0.00            
ATOM   1083  CD1 TYR    66      36.900  65.790  49.100  1.00  0.00            
ATOM   1084  HD1 TYR    66      36.040  66.170  49.650  1.00  0.00            
ATOM   1085  CE1 TYR    66      38.140  66.390  49.190  1.00  0.00            
ATOM   1086  HE1 TYR    66      38.180  67.240  49.860  1.00  0.00            
ATOM   1087  CZ  TYR    66      39.270  65.920  48.490  1.00  0.00            
ATOM   1088  OH  TYR    66      40.510  66.490  48.670  1.00  0.00            
ATOM   1089  HH  TYR    66      40.290  67.400  48.950  1.00  0.00            
ATOM   1090  CE2 TYR    66      39.100  64.660  47.800  1.00  0.00            
ATOM   1091  HE2 TYR    66      39.940  64.280  47.220  1.00  0.00            
ATOM   1092  CD2 TYR    66      37.800  64.120  47.640  1.00  0.00            
ATOM   1093  HD2 TYR    66      37.580  63.330  46.920  1.00  0.00            
ATOM   1094  C   TYR    66      33.590  62.660  49.250  1.00  0.00            
ATOM   1095  O   TYR    66      32.860  63.360  49.910  1.00  0.00            
ATOM   1096  N   LEU    67      33.160  61.680  48.490  1.00  0.00            
ATOM   1097  H   LEU    67      33.820  61.190  47.900  1.00  0.00            
ATOM   1098  CA  LEU    67      31.750  61.240  48.310  1.00  0.00            
ATOM   1099  HA  LEU    67      31.020  61.890  48.800  1.00  0.00            
ATOM   1100  CB  LEU    67      31.500  61.180  46.780  1.00  0.00            
ATOM   1101  HB2 LEU    67      32.430  61.000  46.240  1.00  0.00            
ATOM   1102  HB3 LEU    67      30.920  60.290  46.530  1.00  0.00            
ATOM   1103  CG  LEU    67      30.750  62.480  46.260  1.00  0.00            
ATOM   1104  HG  LEU    67      31.090  62.450  45.220  1.00  0.00            
ATOM   1105  CD1 LEU    67      29.190  62.430  46.430  1.00  0.00            
ATOM   1106 1HD1 LEU    67      28.910  61.660  45.700  1.00  0.00            
ATOM   1107 2HD1 LEU    67      28.950  62.130  47.450  1.00  0.00            
ATOM   1108 3HD1 LEU    67      28.640  63.330  46.140  1.00  0.00            
ATOM   1109  CD2 LEU    67      31.240  63.790  46.800  1.00  0.00            
ATOM   1110 1HD2 LEU    67      32.330  63.790  46.690  1.00  0.00            
ATOM   1111 2HD2 LEU    67      30.770  64.620  46.260  1.00  0.00            
ATOM   1112 3HD2 LEU    67      31.000  63.830  47.860  1.00  0.00            
ATOM   1113  C   LEU    67      31.540  59.800  48.840  1.00  0.00            
ATOM   1114  O   LEU    67      32.390  58.960  48.590  1.00  0.00            
ATOM   1115  N   TYR    68      30.490  59.520  49.570  1.00  0.00            
ATOM   1116  H   TYR    68      29.850  60.250  49.840  1.00  0.00            
ATOM   1117  CA  TYR    68      30.030  58.130  49.780  1.00  0.00            
ATOM   1118  HA  TYR    68      30.740  57.390  49.410  1.00  0.00            
ATOM   1119  CB  TYR    68      29.870  57.740  51.280  1.00  0.00            
ATOM   1120  HB2 TYR    68      29.630  56.680  51.290  1.00  0.00            
ATOM   1121  HB3 TYR    68      30.860  57.850  51.730  1.00  0.00            
ATOM   1122  CG  TYR    68      28.880  58.550  52.140  1.00  0.00            
ATOM   1123  CD1 TYR    68      27.710  57.870  52.540  1.00  0.00            
ATOM   1124  HD1 TYR    68      27.570  56.810  52.320  1.00  0.00            
ATOM   1125  CE1 TYR    68      26.860  58.470  53.400  1.00  0.00            
ATOM   1126  HE1 TYR    68      26.020  57.890  53.770  1.00  0.00            
ATOM   1127  CZ  TYR    68      27.000  59.790  53.820  1.00  0.00            
ATOM   1128  OH  TYR    68      26.010  60.360  54.600  1.00  0.00            
ATOM   1129  HH  TYR    68      25.360  59.710  54.910  1.00  0.00            
ATOM   1130  CE2 TYR    68      28.170  60.490  53.400  1.00  0.00            
ATOM   1131  HE2 TYR    68      28.430  61.500  53.710  1.00  0.00            
ATOM   1132  CD2 TYR    68      29.070  59.890  52.510  1.00  0.00            
ATOM   1133  HD2 TYR    68      30.020  60.380  52.300  1.00  0.00            
ATOM   1134  C   TYR    68      28.690  57.860  49.010  1.00  0.00            
ATOM   1135  O   TYR    68      27.770  58.680  48.910  1.00  0.00            
ATOM   1136  N   ALA    69      28.590  56.620  48.450  1.00  0.00            
ATOM   1137  H   ALA    69      29.340  55.960  48.600  1.00  0.00            
ATOM   1138  CA  ALA    69      27.350  56.070  47.920  1.00  0.00            
ATOM   1139  HA  ALA    69      26.680  56.900  47.690  1.00  0.00            
ATOM   1140  CB  ALA    69      27.540  55.260  46.680  1.00  0.00            
ATOM   1141  HB1 ALA    69      28.010  55.660  45.780  1.00  0.00            
ATOM   1142  HB2 ALA    69      28.120  54.350  46.880  1.00  0.00            
ATOM   1143  HB3 ALA    69      26.570  54.940  46.290  1.00  0.00            
ATOM   1144  C   ALA    69      26.680  55.190  49.000  1.00  0.00            
ATOM   1145  O   ALA    69      27.180  54.240  49.520  1.00  0.00            
ATOM   1146  N   ILE    70      25.390  55.410  49.010  1.00  0.00            
ATOM   1147  H   ILE    70      24.930  56.080  48.420  1.00  0.00            
ATOM   1148  CA  ILE    70      24.430  54.500  49.640  1.00  0.00            
ATOM   1149  HA  ILE    70      24.880  53.770  50.320  1.00  0.00            
ATOM   1150  CB  ILE    70      23.470  55.410  50.520  1.00  0.00            
ATOM   1151  HB  ILE    70      22.850  55.910  49.770  1.00  0.00            
ATOM   1152  CG2 ILE    70      22.400  54.430  51.180  1.00  0.00            
ATOM   1153 1HG2 ILE    70      21.840  53.840  50.450  1.00  0.00            
ATOM   1154 2HG2 ILE    70      22.850  53.800  51.960  1.00  0.00            
ATOM   1155 3HG2 ILE    70      21.650  54.990  51.750  1.00  0.00            
ATOM   1156  CG1 ILE    70      24.320  56.370  51.470  1.00  0.00            
ATOM   1157 2HG1 ILE    70      25.020  55.750  52.040  1.00  0.00            
ATOM   1158 3HG1 ILE    70      24.970  57.090  50.960  1.00  0.00            
ATOM   1159  CD1 ILE    70      23.440  57.210  52.420  1.00  0.00            
ATOM   1160 1HD1 ILE    70      22.560  57.620  51.910  1.00  0.00            
ATOM   1161 2HD1 ILE    70      23.100  56.620  53.270  1.00  0.00            
ATOM   1162 3HD1 ILE    70      24.070  58.020  52.810  1.00  0.00            
ATOM   1163  C   ILE    70      23.580  53.710  48.590  1.00  0.00            
ATOM   1164  O   ILE    70      23.230  54.220  47.580  1.00  0.00            
ATOM   1165  N   GLU    71      23.330  52.420  48.850  1.00  0.00            
ATOM   1166  H   GLU    71      23.750  52.060  49.690  1.00  0.00            
ATOM   1167  CA  GLU    71      22.530  51.470  48.000  1.00  0.00            
ATOM   1168  HA  GLU    71      23.120  51.030  47.190  1.00  0.00            
ATOM   1169  CB  GLU    71      22.010  50.260  48.910  1.00  0.00            
ATOM   1170  HB2 GLU    71      22.890  49.920  49.460  1.00  0.00            
ATOM   1171  HB3 GLU    71      21.240  50.590  49.610  1.00  0.00            
ATOM   1172  CG  GLU    71      21.340  49.130  48.080  1.00  0.00            
ATOM   1173  HG2 GLU    71      20.480  49.620  47.620  1.00  0.00            
ATOM   1174  HG3 GLU    71      22.000  48.700  47.330  1.00  0.00            
ATOM   1175  CD  GLU    71      20.770  47.920  48.830  1.00  0.00            
ATOM   1176  OE1 GLU    71      20.890  47.880  50.050  1.00  0.00            
ATOM   1177  OE2 GLU    71      20.220  47.050  48.230  1.00  0.00            
ATOM   1178  C   GLU    71      21.360  52.100  47.290  1.00  0.00            
ATOM   1179  O   GLU    71      21.160  51.910  46.060  1.00  0.00            
ATOM   1180  N   ARG    72      20.530  52.910  48.000  1.00  0.00            
ATOM   1181  H   ARG    72      20.780  53.090  48.960  1.00  0.00            
ATOM   1182  CA  ARG    72      19.450  53.620  47.320  1.00  0.00            
ATOM   1183  HA  ARG    72      19.290  53.170  46.340  1.00  0.00            
ATOM   1184  CB  ARG    72      18.100  53.240  48.000  1.00  0.00            
ATOM   1185  HB2 ARG    72      18.260  53.320  49.080  1.00  0.00            
ATOM   1186  HB3 ARG    72      17.350  53.960  47.670  1.00  0.00            
ATOM   1187  CG  ARG    72      17.610  51.810  47.680  1.00  0.00            
ATOM   1188  HG2 ARG    72      17.380  51.630  46.630  1.00  0.00            
ATOM   1189  HG3 ARG    72      18.460  51.190  47.970  1.00  0.00            
ATOM   1190  CD  ARG    72      16.470  51.370  48.520  1.00  0.00            
ATOM   1191  HD2 ARG    72      16.510  51.770  49.530  1.00  0.00            
ATOM   1192  HD3 ARG    72      15.490  51.660  48.120  1.00  0.00            
ATOM   1193  NE  ARG    72      16.400  49.930  48.530  1.00  0.00            
ATOM   1194  HE  ARG    72      16.330  49.480  49.430  1.00  0.00            
ATOM   1195  CZ  ARG    72      16.100  49.180  47.520  1.00  0.00            
ATOM   1196  NH1 ARG    72      15.640  49.630  46.360  1.00  0.00            
ATOM   1197 1HH1 ARG    72      15.300  50.580  46.360  1.00  0.00            
ATOM   1198 2HH1 ARG    72      15.400  48.960  45.650  1.00  0.00            
ATOM   1199  NH2 ARG    72      16.310  47.860  47.630  1.00  0.00            
ATOM   1200 1HH2 ARG    72      16.620  47.580  48.550  1.00  0.00            
ATOM   1201 2HH2 ARG    72      16.360  47.290  46.790  1.00  0.00            
ATOM   1202  C   ARG    72      19.570  55.110  47.140  1.00  0.00            
ATOM   1203  O   ARG    72      20.040  55.820  47.970  1.00  0.00            
ATOM   1204  N   LYS    73      19.140  55.620  45.940  1.00  0.00            
ATOM   1205  H   LYS    73      18.760  54.900  45.340  1.00  0.00            
ATOM   1206  CA  LYS    73      19.040  56.970  45.330  1.00  0.00            
ATOM   1207  HA  LYS    73      19.220  56.840  44.260  1.00  0.00            
ATOM   1208  CB  LYS    73      17.610  57.410  45.390  1.00  0.00            
ATOM   1209  HB2 LYS    73      16.990  56.680  44.880  1.00  0.00            
ATOM   1210  HB3 LYS    73      17.320  57.360  46.440  1.00  0.00            
ATOM   1211  CG  LYS    73      17.380  58.840  44.700  1.00  0.00            
ATOM   1212  HG2 LYS    73      16.440  59.330  44.980  1.00  0.00            
ATOM   1213  HG3 LYS    73      18.170  59.580  44.870  1.00  0.00            
ATOM   1214  CD  LYS    73      17.460  58.720  43.110  1.00  0.00            
ATOM   1215  HD2 LYS    73      18.430  58.370  42.760  1.00  0.00            
ATOM   1216  HD3 LYS    73      16.730  58.010  42.720  1.00  0.00            
ATOM   1217  CE  LYS    73      17.350  60.040  42.310  1.00  0.00            
ATOM   1218  HE2 LYS    73      17.880  60.790  42.890  1.00  0.00            
ATOM   1219  HE3 LYS    73      17.900  60.020  41.370  1.00  0.00            
ATOM   1220  NZ  LYS    73      15.960  60.500  42.190  1.00  0.00            
ATOM   1221  HZ1 LYS    73      15.890  61.370  41.690  1.00  0.00            
ATOM   1222  HZ2 LYS    73      15.450  59.750  41.750  1.00  0.00            
ATOM   1223  HZ3 LYS    73      15.530  60.660  43.090  1.00  0.00            
ATOM   1224  C   LYS    73      20.080  57.990  45.880  1.00  0.00            
ATOM   1225  O   LYS    73      19.790  58.870  46.660  1.00  0.00            
ATOM   1226  N   GLY    74      21.180  57.960  45.150  1.00  0.00            
ATOM   1227  H   GLY    74      21.140  57.380  44.320  1.00  0.00            
ATOM   1228  CA  GLY    74      22.190  59.070  45.100  1.00  0.00            
ATOM   1229  HA2 GLY    74      22.610  59.170  44.100  1.00  0.00            
ATOM   1230  HA3 GLY    74      21.660  60.010  45.250  1.00  0.00            
ATOM   1231  C   GLY    74      23.250  58.980  46.150  1.00  0.00            
ATOM   1232  O   GLY    74      23.380  58.040  46.870  1.00  0.00            
ATOM   1233  N   PHE    75      24.120  59.970  46.140  1.00  0.00            
ATOM   1234  H   PHE    75      23.880  60.790  45.610  1.00  0.00            
ATOM   1235  CA  PHE    75      25.350  60.100  46.850  1.00  0.00            
ATOM   1236  HA  PHE    75      25.510  59.230  47.500  1.00  0.00            
ATOM   1237  CB  PHE    75      26.600  60.160  45.980  1.00  0.00            
ATOM   1238  HB2 PHE    75      26.720  61.180  45.610  1.00  0.00            
ATOM   1239  HB3 PHE    75      27.540  60.000  46.510  1.00  0.00            
ATOM   1240  CG  PHE    75      26.500  59.260  44.720  1.00  0.00            
ATOM   1241  CD1 PHE    75      27.190  58.070  44.750  1.00  0.00            
ATOM   1242  HD1 PHE    75      27.820  57.900  45.620  1.00  0.00            
ATOM   1243  CE1 PHE    75      27.190  57.170  43.640  1.00  0.00            
ATOM   1244  HE1 PHE    75      27.840  56.300  43.670  1.00  0.00            
ATOM   1245  CZ  PHE    75      26.570  57.620  42.500  1.00  0.00            
ATOM   1246  HZ  PHE    75      26.550  56.930  41.660  1.00  0.00            
ATOM   1247  CE2 PHE    75      25.790  58.790  42.490  1.00  0.00            
ATOM   1248  HE2 PHE    75      25.220  59.060  41.610  1.00  0.00            
ATOM   1249  CD2 PHE    75      25.730  59.600  43.610  1.00  0.00            
ATOM   1250  HD2 PHE    75      25.160  60.520  43.570  1.00  0.00            
ATOM   1251  C   PHE    75      25.450  61.220  47.880  1.00  0.00            
ATOM   1252  O   PHE    75      24.690  62.200  47.800  1.00  0.00            
ATOM   1253  N   PHE    76      26.330  61.170  48.790  1.00  0.00            
ATOM   1254  H   PHE    76      26.940  60.380  48.920  1.00  0.00            
ATOM   1255  CA  PHE    76      26.440  62.100  49.920  1.00  0.00            
ATOM   1256  HA  PHE    76      25.800  62.960  49.730  1.00  0.00            
ATOM   1257  CB  PHE    76      25.900  61.510  51.180  1.00  0.00            
ATOM   1258  HB2 PHE    76      26.360  60.540  51.360  1.00  0.00            
ATOM   1259  HB3 PHE    76      26.170  62.220  51.970  1.00  0.00            
ATOM   1260  CG  PHE    76      24.380  61.290  51.050  1.00  0.00            
ATOM   1261  CD1 PHE    76      23.830  60.090  50.500  1.00  0.00            
ATOM   1262  HD1 PHE    76      24.470  59.300  50.130  1.00  0.00            
ATOM   1263  CE1 PHE    76      22.460  59.990  50.290  1.00  0.00            
ATOM   1264  HE1 PHE    76      22.080  59.180  49.680  1.00  0.00            
ATOM   1265  CZ  PHE    76      21.550  61.000  50.790  1.00  0.00            
ATOM   1266  HZ  PHE    76      20.480  60.910  50.630  1.00  0.00            
ATOM   1267  CE2 PHE    76      22.060  62.060  51.500  1.00  0.00            
ATOM   1268  HE2 PHE    76      21.440  62.840  51.950  1.00  0.00            
ATOM   1269  CD2 PHE    76      23.480  62.270  51.520  1.00  0.00            
ATOM   1270  HD2 PHE    76      23.990  63.100  52.010  1.00  0.00            
ATOM   1271  C   PHE    76      27.930  62.490  50.190  1.00  0.00            
ATOM   1272  O   PHE    76      28.850  61.660  50.130  1.00  0.00            
ATOM   1273  N   VAL    77      28.140  63.790  50.500  1.00  0.00            
ATOM   1274  H   VAL    77      27.370  64.430  50.580  1.00  0.00            
ATOM   1275  CA  VAL    77      29.520  64.280  50.900  1.00  0.00            
ATOM   1276  HA  VAL    77      30.140  63.830  50.130  1.00  0.00            
ATOM   1277  CB  VAL    77      29.720  65.800  50.830  1.00  0.00            
ATOM   1278  HB  VAL    77      30.640  66.090  51.340  1.00  0.00            
ATOM   1279  CG1 VAL    77      29.960  66.200  49.380  1.00  0.00            
ATOM   1280 1HG1 VAL    77      30.790  65.640  48.940  1.00  0.00            
ATOM   1281 2HG1 VAL    77      29.060  65.980  48.810  1.00  0.00            
ATOM   1282 3HG1 VAL    77      30.190  67.270  49.340  1.00  0.00            
ATOM   1283  CG2 VAL    77      28.540  66.580  51.410  1.00  0.00            
ATOM   1284 1HG2 VAL    77      28.120  66.090  52.290  1.00  0.00            
ATOM   1285 2HG2 VAL    77      28.770  67.620  51.650  1.00  0.00            
ATOM   1286 3HG2 VAL    77      27.690  66.550  50.720  1.00  0.00            
ATOM   1287  C   VAL    77      29.960  63.770  52.240  1.00  0.00            
ATOM   1288  O   VAL    77      29.220  63.830  53.220  1.00  0.00            
ATOM   1289  N   GLU    78      31.120  63.110  52.280  1.00  0.00            
ATOM   1290  H   GLU    78      31.700  63.130  51.450  1.00  0.00            
ATOM   1291  CA  GLU    78      31.800  62.550  53.510  1.00  0.00            
ATOM   1292  HA  GLU    78      31.070  61.910  54.010  1.00  0.00            
ATOM   1293  CB  GLU    78      33.030  61.620  53.010  1.00  0.00            
ATOM   1294  HB2 GLU    78      33.400  62.080  52.090  1.00  0.00            
ATOM   1295  HB3 GLU    78      33.910  61.720  53.650  1.00  0.00            
ATOM   1296  CG  GLU    78      32.730  60.040  52.890  1.00  0.00            
ATOM   1297  HG2 GLU    78      31.950  59.810  52.160  1.00  0.00            
ATOM   1298  HG3 GLU    78      33.580  59.480  52.490  1.00  0.00            
ATOM   1299  CD  GLU    78      32.410  59.420  54.250  1.00  0.00            
ATOM   1300  OE1 GLU    78      32.340  60.100  55.270  1.00  0.00            
ATOM   1301  OE2 GLU    78      32.080  58.250  54.160  1.00  0.00            
ATOM   1302  C   GLU    78      32.240  63.630  54.490  1.00  0.00            
ATOM   1303  O   GLU    78      32.580  64.760  54.160  1.00  0.00            
ATOM   1304  N   GLU    79      32.230  63.240  55.740  1.00  0.00            
ATOM   1305  H   GLU    79      32.160  62.250  55.910  1.00  0.00            
ATOM   1306  CA  GLU    79      32.490  64.180  56.880  1.00  0.00            
ATOM   1307  HA  GLU    79      32.090  65.150  56.600  1.00  0.00            
ATOM   1308  CB  GLU    79      31.740  63.700  58.100  1.00  0.00            
ATOM   1309  HB2 GLU    79      30.700  63.460  57.890  1.00  0.00            
ATOM   1310  HB3 GLU    79      32.270  62.950  58.690  1.00  0.00            
ATOM   1311  CG  GLU    79      31.690  64.920  59.100  1.00  0.00            
ATOM   1312  HG2 GLU    79      32.680  65.180  59.490  1.00  0.00            
ATOM   1313  HG3 GLU    79      31.340  65.810  58.570  1.00  0.00            
ATOM   1314  CD  GLU    79      30.870  64.650  60.300  1.00  0.00            
ATOM   1315  OE1 GLU    79      30.580  63.460  60.500  1.00  0.00            
ATOM   1316  OE2 GLU    79      30.590  65.530  61.070  1.00  0.00            
ATOM   1317  C   GLU    79      33.960  64.380  57.080  1.00  0.00            
ATOM   1318  O   GLU    79      34.580  63.620  57.840  1.00  0.00            
ATOM   1319  N   LEU    80      34.500  65.360  56.440  1.00  0.00            
ATOM   1320  H   LEU    80      33.880  65.690  55.720  1.00  0.00            
ATOM   1321  CA  LEU    80      35.910  65.660  56.470  1.00  0.00            
ATOM   1322  HA  LEU    80      36.510  64.750  56.520  1.00  0.00            
ATOM   1323  CB  LEU    80      36.320  66.220  55.130  1.00  0.00            
ATOM   1324  HB2 LEU    80      36.060  67.270  54.960  1.00  0.00            
ATOM   1325  HB3 LEU    80      37.390  66.430  55.200  1.00  0.00            
ATOM   1326  CG  LEU    80      35.890  65.250  53.960  1.00  0.00            
ATOM   1327  HG  LEU    80      34.840  65.260  53.650  1.00  0.00            
ATOM   1328  CD1 LEU    80      36.700  65.680  52.740  1.00  0.00            
ATOM   1329 1HD1 LEU    80      36.500  65.030  51.890  1.00  0.00            
ATOM   1330 2HD1 LEU    80      36.370  66.660  52.390  1.00  0.00            
ATOM   1331 3HD1 LEU    80      37.760  65.570  52.960  1.00  0.00            
ATOM   1332  CD2 LEU    80      36.130  63.750  54.150  1.00  0.00            
ATOM   1333 1HD2 LEU    80      35.700  63.330  55.060  1.00  0.00            
ATOM   1334 2HD2 LEU    80      35.770  63.090  53.360  1.00  0.00            
ATOM   1335 3HD2 LEU    80      37.220  63.690  54.230  1.00  0.00            
ATOM   1336  C   LEU    80      36.160  66.560  57.710  1.00  0.00            
ATOM   1337  O   LEU    80      35.560  67.580  57.910  1.00  0.00            
ATOM   1338  N   ASP    81      37.150  66.210  58.540  1.00  0.00            
ATOM   1339  H   ASP    81      37.690  65.370  58.440  1.00  0.00            
ATOM   1340  CA  ASP    81      37.700  67.040  59.670  1.00  0.00            
ATOM   1341  HA  ASP    81      36.930  67.070  60.440  1.00  0.00            
ATOM   1342  CB  ASP    81      38.950  66.340  60.250  1.00  0.00            
ATOM   1343  HB2 ASP    81      39.510  66.010  59.370  1.00  0.00            
ATOM   1344  HB3 ASP    81      39.660  67.000  60.760  1.00  0.00            
ATOM   1345  CG  ASP    81      38.650  65.250  61.270  1.00  0.00            
ATOM   1346  OD1 ASP    81      37.760  64.490  61.010  1.00  0.00            
ATOM   1347  OD2 ASP    81      39.300  65.190  62.330  1.00  0.00            
ATOM   1348  C   ASP    81      38.090  68.430  59.140  1.00  0.00            
ATOM   1349  O   ASP    81      38.640  68.550  58.080  1.00  0.00            
ATOM   1350  N   MET    82      37.850  69.440  59.970  1.00  0.00            
ATOM   1351  H   MET    82      37.230  69.290  60.750  1.00  0.00            
ATOM   1352  CA  MET    82      38.400  70.810  59.660  1.00  0.00            
ATOM   1353  HA  MET    82      38.300  71.030  58.590  1.00  0.00            
ATOM   1354  CB  MET    82      37.640  71.880  60.400  1.00  0.00            
ATOM   1355  HB2 MET    82      37.680  71.650  61.470  1.00  0.00            
ATOM   1356  HB3 MET    82      38.150  72.830  60.240  1.00  0.00            
ATOM   1357  CG  MET    82      36.200  71.940  59.800  1.00  0.00            
ATOM   1358  HG2 MET    82      35.880  70.940  59.490  1.00  0.00            
ATOM   1359  HG3 MET    82      35.590  72.230  60.660  1.00  0.00            
ATOM   1360  SD  MET    82      35.970  73.200  58.590  1.00  0.00            
ATOM   1361  CE  MET    82      36.770  72.580  57.080  1.00  0.00            
ATOM   1362  HE1 MET    82      37.860  72.660  57.170  1.00  0.00            
ATOM   1363  HE2 MET    82      36.570  71.510  56.990  1.00  0.00            
ATOM   1364  HE3 MET    82      36.510  73.090  56.150  1.00  0.00            
ATOM   1365  C   MET    82      39.900  70.790  59.970  1.00  0.00            
ATOM   1366  O   MET    82      40.470  70.100  60.790  1.00  0.00            
ATOM   1367  N   PHE    83      40.630  71.570  59.120  1.00  0.00            
ATOM   1368  H   PHE    83      40.160  72.100  58.410  1.00  0.00            
ATOM   1369  CA  PHE    83      42.070  71.740  59.200  1.00  0.00            
ATOM   1370  HA  PHE    83      42.540  70.760  59.190  1.00  0.00            
ATOM   1371  CB  PHE    83      42.570  72.640  58.040  1.00  0.00            
ATOM   1372  HB2 PHE    83      42.120  73.640  58.050  1.00  0.00            
ATOM   1373  HB3 PHE    83      43.660  72.630  57.980  1.00  0.00            
ATOM   1374  CG  PHE    83      42.140  72.160  56.690  1.00  0.00            
ATOM   1375  CD1 PHE    83      40.950  72.560  56.110  1.00  0.00            
ATOM   1376  HD1 PHE    83      40.340  73.200  56.740  1.00  0.00            
ATOM   1377  CE1 PHE    83      40.570  72.130  54.840  1.00  0.00            
ATOM   1378  HE1 PHE    83      39.610  72.400  54.400  1.00  0.00            
ATOM   1379  CZ  PHE    83      41.400  71.320  54.100  1.00  0.00            
ATOM   1380  HZ  PHE    83      41.220  71.050  53.060  1.00  0.00            
ATOM   1381  CE2 PHE    83      42.610  70.930  54.670  1.00  0.00            
ATOM   1382  HE2 PHE    83      43.300  70.270  54.140  1.00  0.00            
ATOM   1383  CD2 PHE    83      42.970  71.380  55.920  1.00  0.00            
ATOM   1384  HD2 PHE    83      43.930  71.150  56.370  1.00  0.00            
ATOM   1385  C   PHE    83      42.450  72.380  60.500  1.00  0.00            
ATOM   1386  O   PHE    83      41.620  73.040  61.100  1.00  0.00            
ATOM   1387  N   SER    84      43.690  72.290  61.010  1.00  0.00            
ATOM   1388  H   SER    84      44.420  71.810  60.500  1.00  0.00            
ATOM   1389  CA  SER    84      44.020  72.700  62.420  1.00  0.00            
ATOM   1390  HA  SER    84      43.390  72.200  63.160  1.00  0.00            
ATOM   1391  CB  SER    84      45.440  72.300  62.670  1.00  0.00            
ATOM   1392  HB2 SER    84      46.210  72.860  62.130  1.00  0.00            
ATOM   1393  HB3 SER    84      45.600  72.440  63.740  1.00  0.00            
ATOM   1394  OG  SER    84      45.530  70.910  62.380  1.00  0.00            
ATOM   1395  HG  SER    84      45.300  70.390  63.170  1.00  0.00            
ATOM   1396  C   SER    84      43.870  74.150  62.760  1.00  0.00            
ATOM   1397  O   SER    84      43.920  74.520  63.910  1.00  0.00            
ATOM   1398  N   ALA    85      43.760  75.030  61.750  1.00  0.00            
ATOM   1399  H   ALA    85      43.770  74.580  60.850  1.00  0.00            
ATOM   1400  CA  ALA    85      43.770  76.490  61.880  1.00  0.00            
ATOM   1401  HA  ALA    85      43.870  76.920  60.880  1.00  0.00            
ATOM   1402  CB  ALA    85      42.380  76.990  62.380  1.00  0.00            
ATOM   1403  HB1 ALA    85      41.670  76.900  61.560  1.00  0.00            
ATOM   1404  HB2 ALA    85      42.120  76.390  63.250  1.00  0.00            
ATOM   1405  HB3 ALA    85      42.480  78.060  62.590  1.00  0.00            
ATOM   1406  C   ALA    85      44.950  77.020  62.720  1.00  0.00            
ATOM   1407  O   ALA    85      44.900  78.100  63.270  1.00  0.00            
ATOM   1408  N   GLU    86      46.080  76.280  62.800  1.00  0.00            
ATOM   1409  H   GLU    86      46.070  75.330  62.470  1.00  0.00            
ATOM   1410  CA  GLU    86      47.400  76.670  63.390  1.00  0.00            
ATOM   1411  HA  GLU    86      47.140  77.170  64.320  1.00  0.00            
ATOM   1412  CB  GLU    86      48.390  75.500  63.740  1.00  0.00            
ATOM   1413  HB2 GLU    86      48.580  74.990  62.800  1.00  0.00            
ATOM   1414  HB3 GLU    86      49.350  75.900  64.080  1.00  0.00            
ATOM   1415  CG  GLU    86      47.710  74.520  64.720  1.00  0.00            
ATOM   1416  HG2 GLU    86      46.640  74.370  64.540  1.00  0.00            
ATOM   1417  HG3 GLU    86      48.010  73.480  64.550  1.00  0.00            
ATOM   1418  CD  GLU    86      47.960  75.000  66.210  1.00  0.00            
ATOM   1419  OE1 GLU    86      47.220  74.480  67.020  1.00  0.00            
ATOM   1420  OE2 GLU    86      48.890  75.660  66.590  1.00  0.00            
ATOM   1421  C   GLU    86      48.000  77.780  62.470  1.00  0.00            
ATOM   1422  O   GLU    86      47.580  78.020  61.370  1.00  0.00            
ATOM   1423  N   GLU    87      49.060  78.420  63.040  1.00  0.00            
ATOM   1424  H   GLU    87      49.300  78.170  63.990  1.00  0.00            
ATOM   1425  CA  GLU    87      50.050  79.280  62.270  1.00  0.00            
ATOM   1426  HA  GLU    87      49.580  80.170  61.850  1.00  0.00            
ATOM   1427  CB  GLU    87      51.230  79.830  63.160  1.00  0.00            
ATOM   1428  HB2 GLU    87      50.810  80.340  64.030  1.00  0.00            
ATOM   1429  HB3 GLU    87      51.840  79.000  63.540  1.00  0.00            
ATOM   1430  CG  GLU    87      52.160  80.830  62.420  1.00  0.00            
ATOM   1431  HG2 GLU    87      52.610  80.340  61.560  1.00  0.00            
ATOM   1432  HG3 GLU    87      51.580  81.700  62.110  1.00  0.00            
ATOM   1433  CD  GLU    87      53.270  81.560  63.300  1.00  0.00            
ATOM   1434  OE1 GLU    87      53.370  81.470  64.530  1.00  0.00            
ATOM   1435  OE2 GLU    87      54.170  82.250  62.750  1.00  0.00            
ATOM   1436  C   GLU    87      50.640  78.500  61.100  1.00  0.00            
ATOM   1437  O   GLU    87      51.390  77.590  61.190  1.00  0.00            
ATOM   1438  N   HID    88      50.190  78.950  59.880  1.00  0.00            
ATOM   1439  H   HID    88      49.530  79.710  59.810  1.00  0.00            
ATOM   1440  CA  HID    88      50.740  78.520  58.540  1.00  0.00            
ATOM   1441  HA  HID    88      50.680  77.430  58.490  1.00  0.00            
ATOM   1442  CB  HID    88      49.860  79.040  57.410  1.00  0.00            
ATOM   1443  HB2 HID    88      49.650  80.100  57.570  1.00  0.00            
ATOM   1444  HB3 HID    88      50.300  79.030  56.410  1.00  0.00            
ATOM   1445  CG  HID    88      48.630  78.290  57.160  1.00  0.00            
ATOM   1446  ND1 HID    88      48.490  76.970  56.900  1.00  0.00            
ATOM   1447  HD1 HID    88      49.240  76.340  56.640  1.00  0.00            
ATOM   1448  CE1 HID    88      47.170  76.680  56.790  1.00  0.00            
ATOM   1449  HE1 HID    88      46.760  75.730  56.490  1.00  0.00            
ATOM   1450  NE2 HID    88      46.420  77.740  57.100  1.00  0.00            
ATOM   1451  CD2 HID    88      47.360  78.800  57.330  1.00  0.00            
ATOM   1452  HD2 HID    88      47.030  79.770  57.680  1.00  0.00            
ATOM   1453  C   HID    88      52.200  78.990  58.390  1.00  0.00            
ATOM   1454  O   HID    88      52.570  80.120  58.680  1.00  0.00            
ATOM   1455  N   PRO    89      53.130  78.130  57.840  1.00  0.00            
ATOM   1456  CD  PRO    89      53.110  76.670  57.720  1.00  0.00            
ATOM   1457  HD2 PRO    89      52.760  76.330  56.740  1.00  0.00            
ATOM   1458  HD3 PRO    89      52.460  76.100  58.390  1.00  0.00            
ATOM   1459  CG  PRO    89      54.590  76.250  57.790  1.00  0.00            
ATOM   1460  HG2 PRO    89      54.880  75.290  57.360  1.00  0.00            
ATOM   1461  HG3 PRO    89      54.850  76.070  58.830  1.00  0.00            
ATOM   1462  CB  PRO    89      55.270  77.440  57.080  1.00  0.00            
ATOM   1463  HB2 PRO    89      55.330  77.230  56.010  1.00  0.00            
ATOM   1464  HB3 PRO    89      56.320  77.500  57.370  1.00  0.00            
ATOM   1465  CA  PRO    89      54.430  78.650  57.520  1.00  0.00            
ATOM   1466  HA  PRO    89      54.930  79.040  58.410  1.00  0.00            
ATOM   1467  C   PRO    89      54.570  79.730  56.410  1.00  0.00            
ATOM   1468  O   PRO    89      53.710  79.710  55.580  1.00  0.00            
ATOM   1469  N   PRO    90      55.630  80.510  56.400  1.00  0.00            
ATOM   1470  CD  PRO    90      56.610  80.650  57.450  1.00  0.00            
ATOM   1471  HD2 PRO    90      57.340  79.840  57.430  1.00  0.00            
ATOM   1472  HD3 PRO    90      56.150  80.770  58.430  1.00  0.00            
ATOM   1473  CG  PRO    90      57.500  81.870  57.090  1.00  0.00            
ATOM   1474  HG2 PRO    90      58.500  81.500  57.310  1.00  0.00            
ATOM   1475  HG3 PRO    90      57.210  82.790  57.610  1.00  0.00            
ATOM   1476  CB  PRO    90      57.360  81.990  55.530  1.00  0.00            
ATOM   1477  HB2 PRO    90      58.280  81.550  55.130  1.00  0.00            
ATOM   1478  HB3 PRO    90      57.150  82.980  55.120  1.00  0.00            
ATOM   1479  CA  PRO    90      56.140  81.120  55.200  1.00  0.00            
ATOM   1480  HA  PRO    90      55.410  81.810  54.770  1.00  0.00            
ATOM   1481  C   PRO    90      56.580  80.050  54.170  1.00  0.00            
ATOM   1482  O   PRO    90      57.170  78.970  54.460  1.00  0.00            
ATOM   1483  N   PHE    91      56.360  80.360  52.900  1.00  0.00            
ATOM   1484  H   PHE    91      55.930  81.240  52.660  1.00  0.00            
ATOM   1485  CA  PHE    91      56.760  79.610  51.720  1.00  0.00            
ATOM   1486  HA  PHE    91      57.070  78.590  51.970  1.00  0.00            
ATOM   1487  CB  PHE    91      55.620  79.580  50.680  1.00  0.00            
ATOM   1488  HB2 PHE    91      55.450  80.560  50.230  1.00  0.00            
ATOM   1489  HB3 PHE    91      55.940  78.920  49.870  1.00  0.00            
ATOM   1490  CG  PHE    91      54.340  78.990  51.280  1.00  0.00            
ATOM   1491  CD1 PHE    91      54.250  77.610  51.250  1.00  0.00            
ATOM   1492  HD1 PHE    91      55.030  77.010  50.790  1.00  0.00            
ATOM   1493  CE1 PHE    91      53.140  76.960  51.790  1.00  0.00            
ATOM   1494  HE1 PHE    91      53.140  75.880  51.700  1.00  0.00            
ATOM   1495  CZ  PHE    91      52.080  77.710  52.240  1.00  0.00            
ATOM   1496  HZ  PHE    91      51.130  77.280  52.540  1.00  0.00            
ATOM   1497  CE2 PHE    91      52.140  79.100  52.170  1.00  0.00            
ATOM   1498  HE2 PHE    91      51.300  79.690  52.520  1.00  0.00            
ATOM   1499  CD2 PHE    91      53.330  79.720  51.750  1.00  0.00            
ATOM   1500  HD2 PHE    91      53.350  80.810  51.720  1.00  0.00            
ATOM   1501  C   PHE    91      58.090  80.230  51.110  1.00  0.00            
ATOM   1502  O   PHE    91      58.290  81.440  51.060  1.00  0.00            
ATOM   1503  N   ALA    92      58.900  79.350  50.530  1.00  0.00            
ATOM   1504  H   ALA    92      58.690  78.380  50.700  1.00  0.00            
ATOM   1505  CA  ALA    92      60.290  79.650  49.910  1.00  0.00            
ATOM   1506  HA  ALA    92      60.910  78.760  50.010  1.00  0.00            
ATOM   1507  CB  ALA    92      60.140  79.960  48.370  1.00  0.00            
ATOM   1508  HB1 ALA    92      59.550  80.840  48.120  1.00  0.00            
ATOM   1509  HB2 ALA    92      61.070  80.130  47.830  1.00  0.00            
ATOM   1510  HB3 ALA    92      59.660  79.090  47.910  1.00  0.00            
ATOM   1511  C   ALA    92      61.200  80.700  50.580  1.00  0.00            
ATOM   1512  O   ALA    92      61.240  81.860  50.160  1.00  0.00            
ATOM   1513  N   LEU    93      61.730  80.430  51.730  1.00  0.00            
ATOM   1514  H   LEU    93      61.770  79.440  51.940  1.00  0.00            
ATOM   1515  CA  LEU    93      62.470  81.400  52.640  1.00  0.00            
ATOM   1516  HA  LEU    93      61.810  82.240  52.840  1.00  0.00            
ATOM   1517  CB  LEU    93      62.900  80.850  54.000  1.00  0.00            
ATOM   1518  HB2 LEU    93      62.160  80.080  54.190  1.00  0.00            
ATOM   1519  HB3 LEU    93      63.860  80.350  53.820  1.00  0.00            
ATOM   1520  CG  LEU    93      63.100  81.860  55.200  1.00  0.00            
ATOM   1521  HG  LEU    93      63.870  82.570  54.900  1.00  0.00            
ATOM   1522  CD1 LEU    93      61.810  82.640  55.550  1.00  0.00            
ATOM   1523 1HD1 LEU    93      61.900  83.230  56.460  1.00  0.00            
ATOM   1524 2HD1 LEU    93      61.450  83.260  54.720  1.00  0.00            
ATOM   1525 3HD1 LEU    93      60.990  81.950  55.760  1.00  0.00            
ATOM   1526  CD2 LEU    93      63.550  81.160  56.480  1.00  0.00            
ATOM   1527 1HD2 LEU    93      62.780  80.510  56.900  1.00  0.00            
ATOM   1528 2HD2 LEU    93      64.410  80.490  56.370  1.00  0.00            
ATOM   1529 3HD2 LEU    93      63.720  81.870  57.300  1.00  0.00            
ATOM   1530  C   LEU    93      63.680  81.920  51.900  1.00  0.00            
ATOM   1531  O   LEU    93      64.450  81.160  51.270  1.00  0.00            
ATOM   1532  N   PRO    94      64.030  83.210  51.920  1.00  0.00            
ATOM   1533  CD  PRO    94      63.320  84.320  52.610  1.00  0.00            
ATOM   1534  HD2 PRO    94      63.630  84.290  53.660  1.00  0.00            
ATOM   1535  HD3 PRO    94      62.240  84.160  52.550  1.00  0.00            
ATOM   1536  CG  PRO    94      63.930  85.710  52.150  1.00  0.00            
ATOM   1537  HG2 PRO    94      64.180  86.430  52.930  1.00  0.00            
ATOM   1538  HG3 PRO    94      63.320  86.330  51.480  1.00  0.00            
ATOM   1539  CB  PRO    94      65.170  85.300  51.420  1.00  0.00            
ATOM   1540  HB2 PRO    94      65.960  85.580  52.120  1.00  0.00            
ATOM   1541  HB3 PRO    94      65.290  85.870  50.490  1.00  0.00            
ATOM   1542  CA  PRO    94      65.090  83.810  51.080  1.00  0.00            
ATOM   1543  HA  PRO    94      64.830  83.710  50.020  1.00  0.00            
ATOM   1544  C   PRO    94      66.460  83.170  51.300  1.00  0.00            
ATOM   1545  O   PRO    94      67.320  83.280  50.460  1.00  0.00            
ATOM   1546  N   ASP    95      66.810  82.670  52.500  1.00  0.00            
ATOM   1547  H   ASP    95      66.190  82.580  53.290  1.00  0.00            
ATOM   1548  CA  ASP    95      68.070  81.880  52.690  1.00  0.00            
ATOM   1549  HA  ASP    95      68.890  82.380  52.160  1.00  0.00            
ATOM   1550  CB  ASP    95      68.490  81.850  54.190  1.00  0.00            
ATOM   1551  HB2 ASP    95      69.550  81.580  54.240  1.00  0.00            
ATOM   1552  HB3 ASP    95      68.460  82.850  54.630  1.00  0.00            
ATOM   1553  CG  ASP    95      67.650  80.890  54.970  1.00  0.00            
ATOM   1554  OD1 ASP    95      66.450  80.990  55.100  1.00  0.00            
ATOM   1555  OD2 ASP    95      68.150  80.000  55.580  1.00  0.00            
ATOM   1556  C   ASP    95      68.130  80.440  52.120  1.00  0.00            
ATOM   1557  O   ASP    95      69.140  79.920  51.590  1.00  0.00            
ATOM   1558  N   ASP    96      66.980  79.810  51.960  1.00  0.00            
ATOM   1559  H   ASP    96      66.140  80.300  52.220  1.00  0.00            
ATOM   1560  CA  ASP    96      66.720  78.530  51.240  1.00  0.00            
ATOM   1561  HA  ASP    96      67.380  77.740  51.600  1.00  0.00            
ATOM   1562  CB  ASP    96      65.310  77.920  51.590  1.00  0.00            
ATOM   1563  HB2 ASP    96      64.520  78.680  51.590  1.00  0.00            
ATOM   1564  HB3 ASP    96      65.020  77.220  50.800  1.00  0.00            
ATOM   1565  CG  ASP    96      65.330  77.270  52.980  1.00  0.00            
ATOM   1566  OD1 ASP    96      66.340  76.740  53.370  1.00  0.00            
ATOM   1567  OD2 ASP    96      64.280  77.370  53.620  1.00  0.00            
ATOM   1568  C   ASP    96      66.790  78.770  49.730  1.00  0.00            
ATOM   1569  O   ASP    96      67.200  77.920  48.960  1.00  0.00            
ATOM   1570  N   LEU    97      66.530  80.050  49.330  1.00  0.00            
ATOM   1571  H   LEU    97      66.200  80.670  50.050  1.00  0.00            
ATOM   1572  CA  LEU    97      66.550  80.660  47.960  1.00  0.00            
ATOM   1573  HA  LEU    97      66.190  79.880  47.290  1.00  0.00            
ATOM   1574  CB  LEU    97      65.720  81.990  47.820  1.00  0.00            
ATOM   1575  HB2 LEU    97      64.840  81.980  48.460  1.00  0.00            
ATOM   1576  HB3 LEU    97      66.310  82.790  48.270  1.00  0.00            
ATOM   1577  CG  LEU    97      65.230  82.450  46.420  1.00  0.00            
ATOM   1578  HG  LEU    97      66.060  82.270  45.730  1.00  0.00            
ATOM   1579  CD1 LEU    97      64.010  81.600  46.080  1.00  0.00            
ATOM   1580 1HD1 LEU    97      63.170  81.880  46.720  1.00  0.00            
ATOM   1581 2HD1 LEU    97      63.830  81.850  45.030  1.00  0.00            
ATOM   1582 3HD1 LEU    97      64.240  80.550  46.250  1.00  0.00            
ATOM   1583  CD2 LEU    97      64.790  83.890  46.360  1.00  0.00            
ATOM   1584 1HD2 LEU    97      65.690  84.500  46.270  1.00  0.00            
ATOM   1585 2HD2 LEU    97      64.210  84.030  45.450  1.00  0.00            
ATOM   1586 3HD2 LEU    97      64.170  84.320  47.150  1.00  0.00            
ATOM   1587  C   LEU    97      67.950  80.910  47.530  1.00  0.00            
ATOM   1588  O   LEU    97      68.220  81.310  46.430  1.00  0.00            
ATOM   1589  N   LYS    98      68.980  80.590  48.320  1.00  0.00            
ATOM   1590  H   LYS    98      68.690  80.320  49.250  1.00  0.00            
ATOM   1591  CA  LYS    98      70.400  80.870  48.050  1.00  0.00            
ATOM   1592  HA  LYS    98      70.510  81.940  47.860  1.00  0.00            
ATOM   1593  CB  LYS    98      71.320  80.460  49.260  1.00  0.00            
ATOM   1594  HB2 LYS    98      70.890  79.660  49.860  1.00  0.00            
ATOM   1595  HB3 LYS    98      72.280  80.180  48.820  1.00  0.00            
ATOM   1596  CG  LYS    98      71.610  81.550  50.270  1.00  0.00            
ATOM   1597  HG2 LYS    98      70.700  82.100  50.520  1.00  0.00            
ATOM   1598  HG3 LYS    98      71.990  81.240  51.240  1.00  0.00            
ATOM   1599  CD  LYS    98      72.650  82.580  49.680  1.00  0.00            
ATOM   1600  HD2 LYS    98      73.550  82.010  49.450  1.00  0.00            
ATOM   1601  HD3 LYS    98      72.430  83.050  48.720  1.00  0.00            
ATOM   1602  CE  LYS    98      72.860  83.620  50.750  1.00  0.00            
ATOM   1603  HE2 LYS    98      72.010  84.300  50.870  1.00  0.00            
ATOM   1604  HE3 LYS    98      73.130  83.070  51.650  1.00  0.00            
ATOM   1605  NZ  LYS    98      73.940  84.560  50.340  1.00  0.00            
ATOM   1606  HZ1 LYS    98      73.610  85.360  49.820  1.00  0.00            
ATOM   1607  HZ2 LYS    98      74.320  85.060  51.130  1.00  0.00            
ATOM   1608  HZ3 LYS    98      74.730  84.220  49.810  1.00  0.00            
ATOM   1609  C   LYS    98      70.990  80.190  46.800  1.00  0.00            
ATOM   1610  O   LYS    98      71.940  80.650  46.230  1.00  0.00            
ATOM   1611  N   GLU    99      70.360  79.060  46.380  1.00  0.00            
ATOM   1612  H   GLU    99      69.440  78.900  46.770  1.00  0.00            
ATOM   1613  CA  GLU    99      70.560  78.430  45.080  1.00  0.00            
ATOM   1614  HA  GLU    99      71.630  78.300  44.900  1.00  0.00            
ATOM   1615  CB  GLU    99      69.950  77.030  45.020  1.00  0.00            
ATOM   1616  HB2 GLU    99      70.610  76.380  45.600  1.00  0.00            
ATOM   1617  HB3 GLU    99      69.040  77.110  45.610  1.00  0.00            
ATOM   1618  CG  GLU    99      69.690  76.350  43.710  1.00  0.00            
ATOM   1619  HG2 GLU    99      68.750  76.630  43.240  1.00  0.00            
ATOM   1620  HG3 GLU    99      70.480  76.800  43.100  1.00  0.00            
ATOM   1621  CD  GLU    99      69.840  74.840  43.820  1.00  0.00            
ATOM   1622  OE1 GLU    99      70.840  74.220  43.590  1.00  0.00            
ATOM   1623  OE2 GLU    99      68.860  74.220  44.300  1.00  0.00            
ATOM   1624  C   GLU    99      69.970  79.340  43.960  1.00  0.00            
ATOM   1625  O   GLU    99      68.810  79.370  43.540  1.00  0.00            
ATOM   1626  N   ILE   100      70.870  80.050  43.310  1.00  0.00            
ATOM   1627  H   ILE   100      71.820  80.100  43.640  1.00  0.00            
ATOM   1628  CA  ILE   100      70.670  80.760  42.010  1.00  0.00            
ATOM   1629  HA  ILE   100      69.630  80.710  41.680  1.00  0.00            
ATOM   1630  CB  ILE   100      71.040  82.290  42.200  1.00  0.00            
ATOM   1631  HB  ILE   100      72.100  82.340  42.450  1.00  0.00            
ATOM   1632  CG2 ILE   100      70.820  83.020  40.780  1.00  0.00            
ATOM   1633 1HG2 ILE   100      71.020  84.090  40.830  1.00  0.00            
ATOM   1634 2HG2 ILE   100      69.790  82.840  40.470  1.00  0.00            
ATOM   1635 3HG2 ILE   100      71.450  82.740  39.930  1.00  0.00            
ATOM   1636  CG1 ILE   100      70.340  83.010  43.470  1.00  0.00            
ATOM   1637 2HG1 ILE   100      70.540  82.400  44.360  1.00  0.00            
ATOM   1638 3HG1 ILE   100      70.780  84.000  43.600  1.00  0.00            
ATOM   1639  CD1 ILE   100      68.790  83.280  43.350  1.00  0.00            
ATOM   1640 1HD1 ILE   100      68.580  83.960  42.520  1.00  0.00            
ATOM   1641 2HD1 ILE   100      68.240  82.350  43.190  1.00  0.00            
ATOM   1642 3HD1 ILE   100      68.440  83.740  44.280  1.00  0.00            
ATOM   1643  C   ILE   100      71.560  80.220  40.960  1.00  0.00            
ATOM   1644  O   ILE   100      72.760  80.240  41.050  1.00  0.00            
ATOM   1645  N   HIE   101      70.970  79.750  39.830  1.00  0.00            
ATOM   1646  H   HIE   101      69.980  79.860  39.690  1.00  0.00            
ATOM   1647  CA  HIE   101      71.700  79.130  38.720  1.00  0.00            
ATOM   1648  HA  HIE   101      72.690  78.760  39.010  1.00  0.00            
ATOM   1649  CB  HIE   101      70.910  77.880  38.300  1.00  0.00            
ATOM   1650  HB2 HIE   101      70.690  77.240  39.160  1.00  0.00            
ATOM   1651  HB3 HIE   101      69.970  78.170  37.830  1.00  0.00            
ATOM   1652  CG  HIE   101      71.690  77.090  37.290  1.00  0.00            
ATOM   1653  ND1 HIE   101      72.820  76.300  37.480  1.00  0.00            
ATOM   1654  CE1 HIE   101      73.060  75.690  36.360  1.00  0.00            
ATOM   1655  HE1 HIE   101      73.870  74.990  36.250  1.00  0.00            
ATOM   1656  NE2 HIE   101      72.090  75.870  35.490  1.00  0.00            
ATOM   1657  HE2 HIE   101      71.900  75.190  34.770  1.00  0.00            
ATOM   1658  CD2 HIE   101      71.270  76.770  36.030  1.00  0.00            
ATOM   1659  HD2 HIE   101      70.340  77.060  35.570  1.00  0.00            
ATOM   1660  C   HIE   101      71.990  80.120  37.540  1.00  0.00            
ATOM   1661  O   HIE   101      71.330  80.340  36.550  1.00  0.00            
ATOM   1662  N   ILE   102      73.130  80.740  37.770  1.00  0.00            
ATOM   1663  H   ILE   102      73.530  80.570  38.680  1.00  0.00            
ATOM   1664  CA  ILE   102      73.600  81.900  37.010  1.00  0.00            
ATOM   1665  HA  ILE   102      72.740  82.530  36.780  1.00  0.00            
ATOM   1666  CB  ILE   102      74.600  82.730  37.840  1.00  0.00            
ATOM   1667  HB  ILE   102      75.460  82.130  38.140  1.00  0.00            
ATOM   1668  CG2 ILE   102      75.030  83.970  37.020  1.00  0.00            
ATOM   1669 1HG2 ILE   102      74.120  84.510  36.740  1.00  0.00            
ATOM   1670 2HG2 ILE   102      75.740  84.550  37.610  1.00  0.00            
ATOM   1671 3HG2 ILE   102      75.610  83.630  36.160  1.00  0.00            
ATOM   1672  CG1 ILE   102      74.050  83.100  39.200  1.00  0.00            
ATOM   1673 2HG1 ILE   102      73.380  83.950  39.060  1.00  0.00            
ATOM   1674 3HG1 ILE   102      73.570  82.200  39.600  1.00  0.00            
ATOM   1675  CD1 ILE   102      75.130  83.470  40.310  1.00  0.00            
ATOM   1676 1HD1 ILE   102      75.740  84.280  39.920  1.00  0.00            
ATOM   1677 2HD1 ILE   102      74.640  83.790  41.230  1.00  0.00            
ATOM   1678 3HD1 ILE   102      75.680  82.590  40.660  1.00  0.00            
ATOM   1679  C   ILE   102      74.220  81.500  35.670  1.00  0.00            
ATOM   1680  O   ILE   102      73.710  81.860  34.630  1.00  0.00            
ATOM   1681  N   ASP   103      75.390  80.870  35.660  1.00  0.00            
ATOM   1682  H   ASP   103      75.630  80.560  36.590  1.00  0.00            
ATOM   1683  CA  ASP   103      76.210  80.240  34.570  1.00  0.00            
ATOM   1684  HA  ASP   103      75.570  79.560  34.000  1.00  0.00            
ATOM   1685  CB  ASP   103      76.670  81.390  33.570  1.00  0.00            
ATOM   1686  HB2 ASP   103      75.870  82.120  33.420  1.00  0.00            
ATOM   1687  HB3 ASP   103      77.540  81.900  33.990  1.00  0.00            
ATOM   1688  CG  ASP   103      77.200  80.990  32.240  1.00  0.00            
ATOM   1689  OD1 ASP   103      77.680  79.870  32.100  1.00  0.00            
ATOM   1690  OD2 ASP   103      77.220  81.870  31.400  1.00  0.00            
ATOM   1691  C   ASP   103      77.390  79.620  35.270  1.00  0.00            
ATOM   1692  O   ASP   103      78.000  80.100  36.210  1.00  0.00            
ATOM   1693  N   GLN   104      77.880  78.580  34.600  1.00  0.00            
ATOM   1694  H   GLN   104      77.570  78.520  33.640  1.00  0.00            
ATOM   1695  CA  GLN   104      79.100  77.790  34.830  1.00  0.00            
ATOM   1696  HA  GLN   104      79.380  77.830  35.880  1.00  0.00            
ATOM   1697  CB  GLN   104      79.010  76.240  34.530  1.00  0.00            
ATOM   1698  HB2 GLN   104      79.060  76.050  33.460  1.00  0.00            
ATOM   1699  HB3 GLN   104      79.870  75.780  35.010  1.00  0.00            
ATOM   1700  CG  GLN   104      77.760  75.690  35.140  1.00  0.00            
ATOM   1701  HG2 GLN   104      78.090  74.650  35.190  1.00  0.00            
ATOM   1702  HG3 GLN   104      77.520  76.120  36.110  1.00  0.00            
ATOM   1703  CD  GLN   104      76.570  75.730  34.200  1.00  0.00            
ATOM   1704  OE1 GLN   104      76.450  76.430  33.210  1.00  0.00            
ATOM   1705  NE2 GLN   104      75.550  74.980  34.530  1.00  0.00            
ATOM   1706 1HE2 GLN   104      74.700  75.040  33.990  1.00  0.00            
ATOM   1707 2HE2 GLN   104      75.580  74.460  35.390  1.00  0.00            
ATOM   1708  C   GLN   104      80.310  78.360  34.130  1.00  0.00            
ATOM   1709  O   GLN   104      81.390  78.050  34.570  1.00  0.00            
ATOM   1710  N   SER   105      80.190  79.240  33.160  1.00  0.00            
ATOM   1711  H   SER   105      79.230  79.440  32.910  1.00  0.00            
ATOM   1712  CA  SER   105      81.290  79.910  32.420  1.00  0.00            
ATOM   1713  HA  SER   105      82.130  79.240  32.600  1.00  0.00            
ATOM   1714  CB  SER   105      80.930  80.070  30.920  1.00  0.00            
ATOM   1715  HB2 SER   105      80.590  79.140  30.460  1.00  0.00            
ATOM   1716  HB3 SER   105      80.150  80.810  30.770  1.00  0.00            
ATOM   1717  OG  SER   105      82.080  80.610  30.270  1.00  0.00            
ATOM   1718  HG  SER   105      82.810  79.990  30.420  1.00  0.00            
ATOM   1719  C   SER   105      81.500  81.270  33.050  1.00  0.00            
ATOM   1720  O   SER   105      80.580  82.050  33.150  1.00  0.00            
ATOM   1721  N   ASP   106      82.670  81.810  33.090  1.00  0.00            
ATOM   1722  H   ASP   106      82.650  82.820  33.150  1.00  0.00            
ATOM   1723  CA  ASP   106      84.050  81.200  32.980  1.00  0.00            
ATOM   1724  HA  ASP   106      83.870  80.270  32.430  1.00  0.00            
ATOM   1725  CB  ASP   106      84.980  82.090  32.110  1.00  0.00            
ATOM   1726  HB2 ASP   106      84.580  82.210  31.100  1.00  0.00            
ATOM   1727  HB3 ASP   106      85.030  83.060  32.620  1.00  0.00            
ATOM   1728  CG  ASP   106      86.310  81.440  31.890  1.00  0.00            
ATOM   1729  OD1 ASP   106      86.370  80.250  31.830  1.00  0.00            
ATOM   1730  OD2 ASP   106      87.250  82.110  31.580  1.00  0.00            
ATOM   1731  C   ASP   106      84.530  80.870  34.390  1.00  0.00            
ATOM   1732  O   ASP   106      85.530  81.370  34.870  1.00  0.00            
ATOM   1733  N   TRP   107      83.820  79.910  35.030  1.00  0.00            
ATOM   1734  H   TRP   107      83.100  79.360  34.590  1.00  0.00            
ATOM   1735  CA  TRP   107      84.430  79.360  36.280  1.00  0.00            
ATOM   1736  HA  TRP   107      84.710  80.190  36.930  1.00  0.00            
ATOM   1737  CB  TRP   107      83.410  78.770  37.280  1.00  0.00            
ATOM   1738  HB2 TRP   107      82.830  78.010  36.750  1.00  0.00            
ATOM   1739  HB3 TRP   107      84.040  78.220  37.980  1.00  0.00            
ATOM   1740  CG  TRP   107      82.480  79.680  38.010  1.00  0.00            
ATOM   1741  CD1 TRP   107      81.280  80.210  37.620  1.00  0.00            
ATOM   1742  HD1 TRP   107      80.730  80.140  36.690  1.00  0.00            
ATOM   1743  NE1 TRP   107      80.770  80.960  38.630  1.00  0.00            
ATOM   1744  HE1 TRP   107      79.830  81.340  38.640  1.00  0.00            
ATOM   1745  CE2 TRP   107      81.550  80.920  39.740  1.00  0.00            
ATOM   1746  CZ2 TRP   107      81.430  81.570  40.930  1.00  0.00            
ATOM   1747  HZ2 TRP   107      80.580  82.210  41.170  1.00  0.00            
ATOM   1748  CH2 TRP   107      82.470  81.420  41.830  1.00  0.00            
ATOM   1749  HH2 TRP   107      82.450  82.000  42.750  1.00  0.00            
ATOM   1750  CZ3 TRP   107      83.560  80.590  41.570  1.00  0.00            
ATOM   1751  HZ3 TRP   107      84.310  80.540  42.350  1.00  0.00            
ATOM   1752  CE3 TRP   107      83.660  79.940  40.370  1.00  0.00            
ATOM   1753  HE3 TRP   107      84.420  79.230  40.050  1.00  0.00            
ATOM   1754  CD2 TRP   107      82.650  80.050  39.430  1.00  0.00            
ATOM   1755  C   TRP   107      85.700  78.600  36.160  1.00  0.00            
ATOM   1756  O   TRP   107      85.640  77.450  35.760  1.00  0.00            
ATOM   1757  N   ILE   108      86.820  79.200  36.520  1.00  0.00            
ATOM   1758  H   ILE   108      86.700  80.190  36.690  1.00  0.00            
ATOM   1759  CA  ILE   108      88.060  78.450  36.760  1.00  0.00            
ATOM   1760  HA  ILE   108      88.160  77.890  35.830  1.00  0.00            
ATOM   1761  CB  ILE   108      89.230  79.400  36.930  1.00  0.00            
ATOM   1762  HB  ILE   108      89.080  80.060  37.790  1.00  0.00            
ATOM   1763  CG2 ILE   108      90.550  78.560  37.160  1.00  0.00            
ATOM   1764 1HG2 ILE   108      91.350  79.220  37.500  1.00  0.00            
ATOM   1765 2HG2 ILE   108      90.540  77.760  37.910  1.00  0.00            
ATOM   1766 3HG2 ILE   108      90.950  78.210  36.210  1.00  0.00            
ATOM   1767  CG1 ILE   108      89.200  80.430  35.680  1.00  0.00            
ATOM   1768 2HG1 ILE   108      88.640  80.050  34.830  1.00  0.00            
ATOM   1769 3HG1 ILE   108      88.710  81.310  36.090  1.00  0.00            
ATOM   1770  CD1 ILE   108      90.550  80.940  35.210  1.00  0.00            
ATOM   1771 1HD1 ILE   108      91.190  81.260  36.040  1.00  0.00            
ATOM   1772 2HD1 ILE   108      91.170  80.160  34.770  1.00  0.00            
ATOM   1773 3HD1 ILE   108      90.390  81.780  34.530  1.00  0.00            
ATOM   1774  C   ILE   108      87.900  77.490  37.950  1.00  0.00            
ATOM   1775  O   ILE   108      87.260  77.790  38.970  1.00  0.00            
ATOM   1776  N   SER   109      88.520  76.290  37.910  1.00  0.00            
ATOM   1777  H   SER   109      88.870  75.830  37.080  1.00  0.00            
ATOM   1778  CA  SER   109      88.330  75.310  39.000  1.00  0.00            
ATOM   1779  HA  SER   109      87.990  75.840  39.900  1.00  0.00            
ATOM   1780  CB  SER   109      87.180  74.340  38.740  1.00  0.00            
ATOM   1781  HB2 SER   109      86.320  74.980  38.540  1.00  0.00            
ATOM   1782  HB3 SER   109      87.450  73.750  37.860  1.00  0.00            
ATOM   1783  OG  SER   109      86.950  73.510  39.890  1.00  0.00            
ATOM   1784  HG  SER   109      86.050  73.750  40.180  1.00  0.00            
ATOM   1785  C   SER   109      89.550  74.540  39.390  1.00  0.00            
ATOM   1786  O   SER   109      89.990  73.700  38.650  1.00  0.00            
ATOM   1787  N   PHE   110      90.060  74.730  40.630  1.00  0.00            
ATOM   1788  H   PHE   110      89.570  75.400  41.200  1.00  0.00            
ATOM   1789  CA  PHE   110      91.070  73.860  41.250  1.00  0.00            
ATOM   1790  HA  PHE   110      91.590  73.340  40.440  1.00  0.00            
ATOM   1791  CB  PHE   110      92.160  74.750  41.980  1.00  0.00            
ATOM   1792  HB2 PHE   110      91.760  75.470  42.700  1.00  0.00            
ATOM   1793  HB3 PHE   110      92.830  74.040  42.480  1.00  0.00            
ATOM   1794  CG  PHE   110      93.010  75.550  40.980  1.00  0.00            
ATOM   1795  CD1 PHE   110      93.780  74.940  40.000  1.00  0.00            
ATOM   1796  HD1 PHE   110      93.820  73.860  39.900  1.00  0.00            
ATOM   1797  CE1 PHE   110      94.410  75.710  39.040  1.00  0.00            
ATOM   1798  HE1 PHE   110      95.010  75.290  38.240  1.00  0.00            
ATOM   1799  CZ  PHE   110      94.280  77.100  39.050  1.00  0.00            
ATOM   1800  HZ  PHE   110      94.830  77.760  38.380  1.00  0.00            
ATOM   1801  CE2 PHE   110      93.570  77.680  40.070  1.00  0.00            
ATOM   1802  HE2 PHE   110      93.470  78.760  40.160  1.00  0.00            
ATOM   1803  CD2 PHE   110      92.970  76.950  41.080  1.00  0.00            
ATOM   1804  HD2 PHE   110      92.490  77.300  41.990  1.00  0.00            
ATOM   1805  C   PHE   110      90.420  72.780  42.130  1.00  0.00            
ATOM   1806  O   PHE   110      90.940  72.430  43.190  1.00  0.00            
ATOM   1807  N   SER   111      89.270  72.300  41.710  1.00  0.00            
ATOM   1808  H   SER   111      88.750  72.670  40.930  1.00  0.00            
ATOM   1809  CA  SER   111      88.560  71.170  42.480  1.00  0.00            
ATOM   1810  HA  SER   111      88.710  71.410  43.530  1.00  0.00            
ATOM   1811  CB  SER   111      87.020  71.240  42.110  1.00  0.00            
ATOM   1812  HB2 SER   111      86.510  72.110  42.530  1.00  0.00            
ATOM   1813  HB3 SER   111      86.910  71.270  41.020  1.00  0.00            
ATOM   1814  OG  SER   111      86.340  70.110  42.630  1.00  0.00            
ATOM   1815  HG  SER   111      85.390  70.330  42.610  1.00  0.00            
ATOM   1816  C   SER   111      89.090  69.790  42.100  1.00  0.00            
ATOM   1817  O   SER   111      89.460  69.450  41.000  1.00  0.00            
ATOM   1818  N   HID   112      89.150  68.900  43.140  1.00  0.00            
ATOM   1819  H   HID   112      89.190  69.310  44.060  1.00  0.00            
ATOM   1820  CA  HID   112      89.480  67.420  43.150  1.00  0.00            
ATOM   1821  HA  HID   112      90.010  67.230  42.220  1.00  0.00            
ATOM   1822  CB  HID   112      90.420  67.200  44.320  1.00  0.00            
ATOM   1823  HB2 HID   112      90.910  66.240  44.180  1.00  0.00            
ATOM   1824  HB3 HID   112      91.260  67.860  44.090  1.00  0.00            
ATOM   1825  CG  HID   112      89.800  67.350  45.630  1.00  0.00            
ATOM   1826  ND1 HID   112      89.610  68.490  46.420  1.00  0.00            
ATOM   1827  HD1 HID   112      90.050  69.390  46.260  1.00  0.00            
ATOM   1828  CE1 HID   112      89.000  68.050  47.580  1.00  0.00            
ATOM   1829  HE1 HID   112      88.740  68.700  48.410  1.00  0.00            
ATOM   1830  NE2 HID   112      88.580  66.750  47.390  1.00  0.00            
ATOM   1831  CD2 HID   112      89.150  66.290  46.190  1.00  0.00            
ATOM   1832  HD2 HID   112      89.020  65.350  45.670  1.00  0.00            
ATOM   1833  C   HID   112      88.320  66.510  42.900  1.00  0.00            
ATOM   1834  O   HID   112      88.610  65.330  42.850  1.00  0.00            
ATOM   1835  N   MET   113      87.120  66.930  42.870  1.00  0.00            
ATOM   1836  H   MET   113      86.880  67.910  42.960  1.00  0.00            
ATOM   1837  CA  MET   113      85.880  66.070  42.990  1.00  0.00            
ATOM   1838  HA  MET   113      86.150  65.250  43.660  1.00  0.00            
ATOM   1839  CB  MET   113      84.620  66.810  43.460  1.00  0.00            
ATOM   1840  HB2 MET   113      84.470  67.520  42.650  1.00  0.00            
ATOM   1841  HB3 MET   113      83.720  66.190  43.420  1.00  0.00            
ATOM   1842  CG  MET   113      84.760  67.690  44.730  1.00  0.00            
ATOM   1843  HG2 MET   113      85.380  68.530  44.420  1.00  0.00            
ATOM   1844  HG3 MET   113      83.730  67.970  44.950  1.00  0.00            
ATOM   1845  SD  MET   113      85.560  66.870  46.120  1.00  0.00            
ATOM   1846  CE  MET   113      85.660  68.230  47.330  1.00  0.00            
ATOM   1847  HE1 MET   113      85.500  67.800  48.320  1.00  0.00            
ATOM   1848  HE2 MET   113      86.580  68.780  47.120  1.00  0.00            
ATOM   1849  HE3 MET   113      84.920  69.000  47.110  1.00  0.00            
ATOM   1850  C   MET   113      85.470  65.420  41.670  1.00  0.00            
ATOM   1851  O   MET   113      84.380  64.880  41.520  1.00  0.00            
ATOM   1852  N   SER   114      86.260  65.640  40.610  1.00  0.00            
ATOM   1853  H   SER   114      87.180  66.030  40.730  1.00  0.00            
ATOM   1854  CA  SER   114      85.750  65.600  39.190  1.00  0.00            
ATOM   1855  HA  SER   114      84.820  65.030  39.120  1.00  0.00            
ATOM   1856  CB  SER   114      85.540  67.060  38.700  1.00  0.00            
ATOM   1857  HB2 SER   114      86.520  67.540  38.650  1.00  0.00            
ATOM   1858  HB3 SER   114      85.150  67.010  37.680  1.00  0.00            
ATOM   1859  OG  SER   114      84.710  67.820  39.500  1.00  0.00            
ATOM   1860  HG  SER   114      83.950  67.240  39.700  1.00  0.00            
ATOM   1861  C   SER   114      86.750  64.850  38.290  1.00  0.00            
ATOM   1862  O   SER   114      87.640  64.220  38.670  1.00  0.00            
ATOM   1863  N   SER   115      86.490  64.880  36.940  1.00  0.00            
ATOM   1864  H   SER   115      85.660  65.350  36.600  1.00  0.00            
ATOM   1865  CA  SER   115      87.390  64.340  35.810  1.00  0.00            
ATOM   1866  HA  SER   115      88.440  64.290  36.120  1.00  0.00            
ATOM   1867  CB  SER   115      86.990  62.910  35.380  1.00  0.00            
ATOM   1868  HB2 SER   115      87.830  62.440  34.860  1.00  0.00            
ATOM   1869  HB3 SER   115      86.870  62.350  36.310  1.00  0.00            
ATOM   1870  OG  SER   115      85.790  62.850  34.620  1.00  0.00            
ATOM   1871  HG  SER   115      85.710  61.880  34.560  1.00  0.00            
ATOM   1872  C   SER   115      87.340  65.300  34.570  1.00  0.00            
ATOM   1873  O   SER   115      86.550  66.210  34.460  1.00  0.00            
ATOM   1874  N   ASP   116      88.180  65.110  33.570  1.00  0.00            
ATOM   1875  H   ASP   116      88.900  64.410  33.620  1.00  0.00            
ATOM   1876  CA  ASP   116      88.200  65.860  32.290  1.00  0.00            
ATOM   1877  HA  ASP   116      88.130  66.900  32.630  1.00  0.00            
ATOM   1878  CB  ASP   116      89.630  65.730  31.570  1.00  0.00            
ATOM   1879  HB2 ASP   116      90.470  65.780  32.270  1.00  0.00            
ATOM   1880  HB3 ASP   116      89.730  64.750  31.100  1.00  0.00            
ATOM   1881  CG  ASP   116      89.750  66.840  30.540  1.00  0.00            
ATOM   1882  OD1 ASP   116      89.390  66.670  29.440  1.00  0.00            
ATOM   1883  OD2 ASP   116      90.140  67.900  30.890  1.00  0.00            
ATOM   1884  C   ASP   116      87.060  65.500  31.320  1.00  0.00            
ATOM   1885  O   ASP   116      86.940  64.350  31.010  1.00  0.00            
ATOM   1886  N   THR   117      86.240  66.400  30.820  1.00  0.00            
ATOM   1887  H   THR   117      86.250  67.310  31.260  1.00  0.00            
ATOM   1888  CA  THR   117      85.200  66.180  29.870  1.00  0.00            
ATOM   1889  HA  THR   117      84.810  65.170  29.990  1.00  0.00            
ATOM   1890  CB  THR   117      83.880  66.960  30.130  1.00  0.00            
ATOM   1891  HB  THR   117      83.590  66.840  31.180  1.00  0.00            
ATOM   1892  CG2 THR   117      84.020  68.450  29.850  1.00  0.00            
ATOM   1893 1HG2 THR   117      84.820  68.930  30.420  1.00  0.00            
ATOM   1894 2HG2 THR   117      84.230  68.540  28.780  1.00  0.00            
ATOM   1895 3HG2 THR   117      83.060  68.950  29.980  1.00  0.00            
ATOM   1896  OG1 THR   117      82.900  66.360  29.330  1.00  0.00            
ATOM   1897  HG1 THR   117      82.310  67.020  28.910  1.00  0.00            
ATOM   1898  C   THR   117      85.730  66.130  28.460  1.00  0.00            
ATOM   1899  O   THR   117      85.340  65.320  27.660  1.00  0.00            
ATOM   1900  N   ASP   118      86.650  67.000  28.090  1.00  0.00            
ATOM   1901  H   ASP   118      87.160  67.580  28.750  1.00  0.00            
ATOM   1902  CA  ASP   118      87.110  67.250  26.670  1.00  0.00            
ATOM   1903  HA  ASP   118      86.250  67.470  26.030  1.00  0.00            
ATOM   1904  CB  ASP   118      88.060  68.400  26.540  1.00  0.00            
ATOM   1905  HB2 ASP   118      88.990  68.140  27.040  1.00  0.00            
ATOM   1906  HB3 ASP   118      88.350  68.530  25.490  1.00  0.00            
ATOM   1907  CG  ASP   118      87.460  69.710  27.000  1.00  0.00            
ATOM   1908  OD1 ASP   118      86.310  69.810  27.260  1.00  0.00            
ATOM   1909  OD2 ASP   118      88.240  70.630  27.170  1.00  0.00            
ATOM   1910  C   ASP   118      87.750  66.030  26.040  1.00  0.00            
ATOM   1911  O   ASP   118      87.650  65.700  24.860  1.00  0.00            
ATOM   1912  N   HIE   119      88.620  65.390  26.810  1.00  0.00            
ATOM   1913  H   HIE   119      88.680  65.610  27.790  1.00  0.00            
ATOM   1914  CA  HIE   119      89.420  64.210  26.440  1.00  0.00            
ATOM   1915  HA  HIE   119      89.600  64.240  25.360  1.00  0.00            
ATOM   1916  CB  HIE   119      90.800  64.280  27.240  1.00  0.00            
ATOM   1917  HB2 HIE   119      90.530  64.460  28.280  1.00  0.00            
ATOM   1918  HB3 HIE   119      91.270  63.310  27.060  1.00  0.00            
ATOM   1919  CG  HIE   119      91.620  65.390  26.620  1.00  0.00            
ATOM   1920  ND1 HIE   119      92.390  65.280  25.440  1.00  0.00            
ATOM   1921  CE1 HIE   119      93.250  66.320  25.440  1.00  0.00            
ATOM   1922  HE1 HIE   119      94.030  66.510  24.710  1.00  0.00            
ATOM   1923  NE2 HIE   119      92.870  67.150  26.410  1.00  0.00            
ATOM   1924  HE2 HIE   119      93.470  67.940  26.620  1.00  0.00            
ATOM   1925  CD2 HIE   119      91.860  66.610  27.150  1.00  0.00            
ATOM   1926  HD2 HIE   119      91.500  66.970  28.100  1.00  0.00            
ATOM   1927  C   HIE   119      88.720  62.830  26.520  1.00  0.00            
ATOM   1928  O   HIE   119      89.240  61.890  26.010  1.00  0.00            
ATOM   1929  N   PHE   120      87.590  62.750  27.160  1.00  0.00            
ATOM   1930  H   PHE   120      87.200  63.610  27.520  1.00  0.00            
ATOM   1931  CA  PHE   120      86.830  61.460  27.280  1.00  0.00            
ATOM   1932  HA  PHE   120      87.500  60.750  27.780  1.00  0.00            
ATOM   1933  CB  PHE   120      85.670  61.440  28.170  1.00  0.00            
ATOM   1934  HB2 PHE   120      86.000  61.940  29.090  1.00  0.00            
ATOM   1935  HB3 PHE   120      84.970  62.170  27.760  1.00  0.00            
ATOM   1936  CG  PHE   120      84.960  60.070  28.430  1.00  0.00            
ATOM   1937  CD1 PHE   120      85.480  59.110  29.310  1.00  0.00            
ATOM   1938  HD1 PHE   120      86.440  59.270  29.790  1.00  0.00            
ATOM   1939  CE1 PHE   120      84.760  57.900  29.570  1.00  0.00            
ATOM   1940  HE1 PHE   120      85.190  57.150  30.230  1.00  0.00            
ATOM   1941  CZ  PHE   120      83.470  57.760  29.010  1.00  0.00            
ATOM   1942  HZ  PHE   120      82.860  56.880  29.190  1.00  0.00            
ATOM   1943  CE2 PHE   120      83.040  58.680  28.090  1.00  0.00            
ATOM   1944  HE2 PHE   120      82.040  58.480  27.700  1.00  0.00            
ATOM   1945  CD2 PHE   120      83.750  59.850  27.850  1.00  0.00            
ATOM   1946  HD2 PHE   120      83.400  60.620  27.160  1.00  0.00            
ATOM   1947  C   PHE   120      86.380  61.040  25.890  1.00  0.00            
ATOM   1948  O   PHE   120      85.800  61.840  25.220  1.00  0.00            
ATOM   1949  N   PRO   121      86.640  59.860  25.400  1.00  0.00            
ATOM   1950  CD  PRO   121      87.420  58.920  26.080  1.00  0.00            
ATOM   1951  HD2 PRO   121      86.960  58.510  26.980  1.00  0.00            
ATOM   1952  HD3 PRO   121      88.350  59.400  26.390  1.00  0.00            
ATOM   1953  CG  PRO   121      87.830  57.800  25.110  1.00  0.00            
ATOM   1954  HG2 PRO   121      87.240  56.900  25.280  1.00  0.00            
ATOM   1955  HG3 PRO   121      88.870  57.480  25.180  1.00  0.00            
ATOM   1956  CB  PRO   121      87.500  58.330  23.710  1.00  0.00            
ATOM   1957  HB2 PRO   121      87.290  57.490  23.040  1.00  0.00            
ATOM   1958  HB3 PRO   121      88.300  58.920  23.260  1.00  0.00            
ATOM   1959  CA  PRO   121      86.340  59.300  24.020  1.00  0.00            
ATOM   1960  HA  PRO   121      86.440  60.110  23.300  1.00  0.00            
ATOM   1961  C   PRO   121      84.810  58.950  24.090  1.00  0.00            
ATOM   1962  O   PRO   121      84.460  57.770  24.030  1.00  0.00            
ATOM   1963  N   ILE   122      83.890  59.960  24.230  1.00  0.00            
ATOM   1964  H   ILE   122      84.260  60.890  24.150  1.00  0.00            
ATOM   1965  CA  ILE   122      82.430  59.700  24.360  1.00  0.00            
ATOM   1966  HA  ILE   122      82.300  59.050  25.230  1.00  0.00            
ATOM   1967  CB  ILE   122      81.710  61.050  24.500  1.00  0.00            
ATOM   1968  HB  ILE   122      82.410  61.670  25.070  1.00  0.00            
ATOM   1969  CG2 ILE   122      81.700  61.880  23.130  1.00  0.00            
ATOM   1970 1HG2 ILE   122      81.170  61.280  22.390  1.00  0.00            
ATOM   1971 2HG2 ILE   122      81.160  62.830  23.190  1.00  0.00            
ATOM   1972 3HG2 ILE   122      82.720  62.110  22.830  1.00  0.00            
ATOM   1973  CG1 ILE   122      80.180  60.920  25.120  1.00  0.00            
ATOM   1974 2HG1 ILE   122      79.680  61.860  24.870  1.00  0.00            
ATOM   1975 3HG1 ILE   122      79.610  60.190  24.540  1.00  0.00            
ATOM   1976  CD1 ILE   122      80.080  60.520  26.600  1.00  0.00            
ATOM   1977 1HD1 ILE   122      79.050  60.530  26.970  1.00  0.00            
ATOM   1978 2HD1 ILE   122      80.430  59.500  26.740  1.00  0.00            
ATOM   1979 3HD1 ILE   122      80.680  61.160  27.240  1.00  0.00            
ATOM   1980  C   ILE   122      81.790  58.770  23.340  1.00  0.00            
ATOM   1981  O   ILE   122      80.980  57.900  23.570  1.00  0.00            
ATOM   1982  N   LYS   123      82.310  58.830  22.110  1.00  0.00            
ATOM   1983  H   LYS   123      83.090  59.460  22.120  1.00  0.00            
ATOM   1984  CA  LYS   123      81.810  57.950  20.990  1.00  0.00            
ATOM   1985  HA  LYS   123      80.720  57.980  21.000  1.00  0.00            
ATOM   1986  CB  LYS   123      82.280  58.500  19.600  1.00  0.00            
ATOM   1987  HB2 LYS   123      83.370  58.490  19.580  1.00  0.00            
ATOM   1988  HB3 LYS   123      81.990  57.860  18.760  1.00  0.00            
ATOM   1989  CG  LYS   123      81.800  59.990  19.420  1.00  0.00            
ATOM   1990  HG2 LYS   123      81.800  60.560  20.350  1.00  0.00            
ATOM   1991  HG3 LYS   123      82.510  60.400  18.700  1.00  0.00            
ATOM   1992  CD  LYS   123      80.320  60.030  18.880  1.00  0.00            
ATOM   1993  HD2 LYS   123      79.690  59.620  19.680  1.00  0.00            
ATOM   1994  HD3 LYS   123      80.050  61.080  18.740  1.00  0.00            
ATOM   1995  CE  LYS   123      80.160  59.350  17.510  1.00  0.00            
ATOM   1996  HE2 LYS   123      80.960  59.790  16.920  1.00  0.00            
ATOM   1997  HE3 LYS   123      80.380  58.300  17.690  1.00  0.00            
ATOM   1998  NZ  LYS   123      78.830  59.500  16.970  1.00  0.00            
ATOM   1999  HZ1 LYS   123      78.680  58.830  16.230  1.00  0.00            
ATOM   2000  HZ2 LYS   123      78.030  59.410  17.580  1.00  0.00            
ATOM   2001  HZ3 LYS   123      78.640  60.420  16.600  1.00  0.00            
ATOM   2002  C   LYS   123      82.050  56.480  21.140  1.00  0.00            
ATOM   2003  O   LYS   123      81.210  55.700  20.870  1.00  0.00            
ATOM   2004  N   SER   124      83.240  56.180  21.760  1.00  0.00            
ATOM   2005  H   SER   124      84.020  56.800  21.930  1.00  0.00            
ATOM   2006  CA  SER   124      83.460  54.800  22.170  1.00  0.00            
ATOM   2007  HA  SER   124      83.240  54.190  21.290  1.00  0.00            
ATOM   2008  CB  SER   124      84.940  54.530  22.520  1.00  0.00            
ATOM   2009  HB2 SER   124      85.050  53.490  22.820  1.00  0.00            
ATOM   2010  HB3 SER   124      85.490  54.910  21.660  1.00  0.00            
ATOM   2011  OG  SER   124      85.500  55.260  23.630  1.00  0.00            
ATOM   2012  HG  SER   124      85.280  56.210  23.680  1.00  0.00            
ATOM   2013  C   SER   124      82.530  54.370  23.280  1.00  0.00            
ATOM   2014  O   SER   124      82.010  53.260  23.220  1.00  0.00            
ATOM   2015  N   TRP   125      82.320  55.250  24.260  1.00  0.00            
ATOM   2016  H   TRP   125      82.750  56.160  24.260  1.00  0.00            
ATOM   2017  CA  TRP   125      81.300  54.910  25.300  1.00  0.00            
ATOM   2018  HA  TRP   125      81.650  54.000  25.800  1.00  0.00            
ATOM   2019  CB  TRP   125      81.220  56.050  26.340  1.00  0.00            
ATOM   2020  HB2 TRP   125      82.250  56.250  26.640  1.00  0.00            
ATOM   2021  HB3 TRP   125      80.900  56.960  25.820  1.00  0.00            
ATOM   2022  CG  TRP   125      80.360  55.760  27.510  1.00  0.00            
ATOM   2023  CD1 TRP   125      79.170  56.370  27.810  1.00  0.00            
ATOM   2024  HD1 TRP   125      78.640  57.010  27.130  1.00  0.00            
ATOM   2025  NE1 TRP   125      78.640  55.830  28.960  1.00  0.00            
ATOM   2026  HE1 TRP   125      77.710  56.110  29.250  1.00  0.00            
ATOM   2027  CE2 TRP   125      79.570  55.100  29.630  1.00  0.00            
ATOM   2028  CZ2 TRP   125      79.570  54.490  30.870  1.00  0.00            
ATOM   2029  HZ2 TRP   125      78.660  54.310  31.430  1.00  0.00            
ATOM   2030  CH2 TRP   125      80.730  53.810  31.240  1.00  0.00            
ATOM   2031  HH2 TRP   125      80.800  53.300  32.200  1.00  0.00            
ATOM   2032  CZ3 TRP   125      81.870  53.720  30.470  1.00  0.00            
ATOM   2033  HZ3 TRP   125      82.780  53.170  30.690  1.00  0.00            
ATOM   2034  CE3 TRP   125      81.900  54.370  29.270  1.00  0.00            
ATOM   2035  HE3 TRP   125      82.800  54.250  28.670  1.00  0.00            
ATOM   2036  CD2 TRP   125      80.700  55.050  28.740  1.00  0.00            
ATOM   2037  C   TRP   125      79.920  54.570  24.710  1.00  0.00            
ATOM   2038  O   TRP   125      79.320  53.630  25.040  1.00  0.00            
ATOM   2039  N   PHE   126      79.430  55.460  23.790  1.00  0.00            
ATOM   2040  H   PHE   126      79.840  56.370  23.630  1.00  0.00            
ATOM   2041  CA  PHE   126      78.200  55.260  23.080  1.00  0.00            
ATOM   2042  HA  PHE   126      77.390  55.030  23.780  1.00  0.00            
ATOM   2043  CB  PHE   126      77.960  56.420  22.210  1.00  0.00            
ATOM   2044  HB2 PHE   126      78.870  56.770  21.710  1.00  0.00            
ATOM   2045  HB3 PHE   126      77.240  56.070  21.470  1.00  0.00            
ATOM   2046  CG  PHE   126      77.170  57.570  22.820  1.00  0.00            
ATOM   2047  CD1 PHE   126      75.920  57.310  23.390  1.00  0.00            
ATOM   2048  HD1 PHE   126      75.510  56.320  23.190  1.00  0.00            
ATOM   2049  CE1 PHE   126      75.060  58.320  23.750  1.00  0.00            
ATOM   2050  HE1 PHE   126      74.050  58.030  24.020  1.00  0.00            
ATOM   2051  CZ  PHE   126      75.540  59.580  23.850  1.00  0.00            
ATOM   2052  HZ  PHE   126      74.930  60.410  24.180  1.00  0.00            
ATOM   2053  CE2 PHE   126      76.870  59.900  23.420  1.00  0.00            
ATOM   2054  HE2 PHE   126      77.270  60.910  23.410  1.00  0.00            
ATOM   2055  CD2 PHE   126      77.690  58.890  22.900  1.00  0.00            
ATOM   2056  HD2 PHE   126      78.670  59.180  22.520  1.00  0.00            
ATOM   2057  C   PHE   126      78.210  53.930  22.270  1.00  0.00            
ATOM   2058  O   PHE   126      77.270  53.210  22.100  1.00  0.00            
ATOM   2059  N   ARG   127      79.330  53.490  21.700  1.00  0.00            
ATOM   2060  H   ARG   127      80.110  54.130  21.680  1.00  0.00            
ATOM   2061  CA  ARG   127      79.450  52.280  20.810  1.00  0.00            
ATOM   2062  HA  ARG   127      78.520  52.260  20.240  1.00  0.00            
ATOM   2063  CB  ARG   127      80.650  52.230  19.810  1.00  0.00            
ATOM   2064  HB2 ARG   127      80.360  51.590  18.970  1.00  0.00            
ATOM   2065  HB3 ARG   127      80.880  53.240  19.450  1.00  0.00            
ATOM   2066  CG  ARG   127      81.940  51.620  20.390  1.00  0.00            
ATOM   2067  HG2 ARG   127      82.300  52.180  21.260  1.00  0.00            
ATOM   2068  HG3 ARG   127      81.750  50.570  20.630  1.00  0.00            
ATOM   2069  CD  ARG   127      83.030  51.690  19.290  1.00  0.00            
ATOM   2070  HD2 ARG   127      83.640  50.780  19.300  1.00  0.00            
ATOM   2071  HD3 ARG   127      82.690  51.680  18.250  1.00  0.00            
ATOM   2072  NE  ARG   127      83.940  52.850  19.460  1.00  0.00            
ATOM   2073  HE  ARG   127      84.800  52.550  19.900  1.00  0.00            
ATOM   2074  CZ  ARG   127      84.030  54.020  18.820  1.00  0.00            
ATOM   2075  NH1 ARG   127      83.200  54.430  17.920  1.00  0.00            
ATOM   2076 1HH1 ARG   127      82.510  53.780  17.590  1.00  0.00            
ATOM   2077 2HH1 ARG   127      83.320  55.330  17.470  1.00  0.00            
ATOM   2078  NH2 ARG   127      85.030  54.780  18.980  1.00  0.00            
ATOM   2079 1HH2 ARG   127      85.850  54.350  19.380  1.00  0.00            
ATOM   2080 2HH2 ARG   127      85.150  55.630  18.450  1.00  0.00            
ATOM   2081  C   ARG   127      79.420  51.050  21.750  1.00  0.00            
ATOM   2082  O   ARG   127      78.650  50.150  21.490  1.00  0.00            
ATOM   2083  N   CYS   128      80.130  51.160  22.890  1.00  0.00            
ATOM   2084  H   CYS   128      80.620  52.040  22.960  1.00  0.00            
ATOM   2085  CA  CYS   128      80.070  50.250  24.090  1.00  0.00            
ATOM   2086  HA  CYS   128      80.370  49.270  23.730  1.00  0.00            
ATOM   2087  CB  CYS   128      80.830  50.730  25.320  1.00  0.00            
ATOM   2088  HB2 CYS   128      80.650  51.800  25.460  1.00  0.00            
ATOM   2089  HB3 CYS   128      80.520  50.180  26.210  1.00  0.00            
ATOM   2090  SG  CYS   128      82.620  50.620  24.900  1.00  0.00            
ATOM   2091  HG  CYS   128      82.600  49.390  24.390  1.00  0.00            
ATOM   2092  C   CYS   128      78.640  49.950  24.490  1.00  0.00            
ATOM   2093  O   CYS   128      78.160  48.810  24.750  1.00  0.00            
ATOM   2094  N   GLU   129      77.850  51.010  24.710  1.00  0.00            
ATOM   2095  H   GLU   129      78.290  51.900  24.520  1.00  0.00            
ATOM   2096  CA  GLU   129      76.480  51.060  25.270  1.00  0.00            
ATOM   2097  HA  GLU   129      76.530  50.590  26.260  1.00  0.00            
ATOM   2098  CB  GLU   129      76.100  52.580  25.510  1.00  0.00            
ATOM   2099  HB2 GLU   129      76.900  53.230  25.860  1.00  0.00            
ATOM   2100  HB3 GLU   129      75.840  52.920  24.510  1.00  0.00            
ATOM   2101  CG  GLU   129      74.930  52.880  26.400  1.00  0.00            
ATOM   2102  HG2 GLU   129      74.040  52.420  25.970  1.00  0.00            
ATOM   2103  HG3 GLU   129      75.010  52.360  27.360  1.00  0.00            
ATOM   2104  CD  GLU   129      74.830  54.410  26.620  1.00  0.00            
ATOM   2105  OE1 GLU   129      74.510  55.100  25.700  1.00  0.00            
ATOM   2106  OE2 GLU   129      74.820  54.880  27.780  1.00  0.00            
ATOM   2107  C   GLU   129      75.560  50.320  24.360  1.00  0.00            
ATOM   2108  O   GLU   129      74.810  49.430  24.800  1.00  0.00            
ATOM   2109  N   GLN   130      75.570  50.660  23.100  1.00  0.00            
ATOM   2110  H   GLN   130      76.090  51.510  22.950  1.00  0.00            
ATOM   2111  CA  GLN   130      74.630  50.120  22.120  1.00  0.00            
ATOM   2112  HA  GLN   130      73.640  50.300  22.540  1.00  0.00            
ATOM   2113  CB  GLN   130      74.950  50.850  20.740  1.00  0.00            
ATOM   2114  HB2 GLN   130      76.010  50.770  20.480  1.00  0.00            
ATOM   2115  HB3 GLN   130      74.520  50.400  19.840  1.00  0.00            
ATOM   2116  CG  GLN   130      74.380  52.360  20.850  1.00  0.00            
ATOM   2117  HG2 GLN   130      74.700  52.860  21.770  1.00  0.00            
ATOM   2118  HG3 GLN   130      74.780  52.990  20.050  1.00  0.00            
ATOM   2119  CD  GLN   130      72.860  52.470  20.770  1.00  0.00            
ATOM   2120  OE1 GLN   130      72.130  51.620  21.140  1.00  0.00            
ATOM   2121  NE2 GLN   130      72.410  53.580  20.250  1.00  0.00            
ATOM   2122 1HE2 GLN   130      71.410  53.700  20.270  1.00  0.00            
ATOM   2123 2HE2 GLN   130      73.130  54.270  20.100  1.00  0.00            
ATOM   2124  C   GLN   130      74.840  48.640  21.800  1.00  0.00            
ATOM   2125  O   GLN   130      73.970  47.870  21.590  1.00  0.00            
ATOM   2126  N   LYS   131      76.150  48.290  21.930  1.00  0.00            
ATOM   2127  H   LYS   131      76.810  48.930  22.360  1.00  0.00            
ATOM   2128  CA  LYS   131      76.780  46.910  21.820  1.00  0.00            
ATOM   2129  HA  LYS   131      76.360  46.370  20.970  1.00  0.00            
ATOM   2130  CB  LYS   131      78.350  46.970  21.720  1.00  0.00            
ATOM   2131  HB2 LYS   131      78.520  47.490  20.780  1.00  0.00            
ATOM   2132  HB3 LYS   131      78.860  47.560  22.480  1.00  0.00            
ATOM   2133  CG  LYS   131      78.970  45.570  21.760  1.00  0.00            
ATOM   2134  HG2 LYS   131      78.920  45.360  22.830  1.00  0.00            
ATOM   2135  HG3 LYS   131      78.510  44.800  21.130  1.00  0.00            
ATOM   2136  CD  LYS   131      80.510  45.600  21.420  1.00  0.00            
ATOM   2137  HD2 LYS   131      80.600  45.730  20.340  1.00  0.00            
ATOM   2138  HD3 LYS   131      81.010  46.400  21.960  1.00  0.00            
ATOM   2139  CE  LYS   131      81.050  44.220  21.770  1.00  0.00            
ATOM   2140  HE2 LYS   131      80.520  43.990  22.690  1.00  0.00            
ATOM   2141  HE3 LYS   131      80.680  43.590  20.970  1.00  0.00            
ATOM   2142  NZ  LYS   131      82.520  44.200  21.870  1.00  0.00            
ATOM   2143  HZ1 LYS   131      82.920  44.510  20.990  1.00  0.00            
ATOM   2144  HZ2 LYS   131      82.850  44.920  22.500  1.00  0.00            
ATOM   2145  HZ3 LYS   131      82.970  43.320  22.090  1.00  0.00            
ATOM   2146  C   LYS   131      76.340  46.060  22.970  1.00  0.00            
ATOM   2147  O   LYS   131      75.750  45.010  22.790  1.00  0.00            
ATOM   2148  N   ALA   132      76.500  46.510  24.240  1.00  0.00            
ATOM   2149  H   ALA   132      76.800  47.470  24.310  1.00  0.00            
ATOM   2150  CA  ALA   132      76.070  45.900  25.480  1.00  0.00            
ATOM   2151  HA  ALA   132      76.530  44.920  25.580  1.00  0.00            
ATOM   2152  CB  ALA   132      76.440  46.700  26.740  1.00  0.00            
ATOM   2153  HB1 ALA   132      76.720  46.110  27.620  1.00  0.00            
ATOM   2154  HB2 ALA   132      77.320  47.320  26.550  1.00  0.00            
ATOM   2155  HB3 ALA   132      75.580  47.320  27.000  1.00  0.00            
ATOM   2156  C   ALA   132      74.600  45.690  25.550  1.00  0.00            
ATOM   2157  O   ALA   132      74.190  44.620  25.940  1.00  0.00            
ATOM   2158  N   ALA   133      73.790  46.710  25.110  1.00  0.00            
ATOM   2159  H   ALA   133      74.250  47.510  24.700  1.00  0.00            
ATOM   2160  CA  ALA   133      72.310  46.600  25.040  1.00  0.00            
ATOM   2161  HA  ALA   133      71.860  46.170  25.940  1.00  0.00            
ATOM   2162  CB  ALA   133      71.790  48.030  24.850  1.00  0.00            
ATOM   2163  HB1 ALA   133      72.270  48.660  24.100  1.00  0.00            
ATOM   2164  HB2 ALA   133      70.740  47.820  24.620  1.00  0.00            
ATOM   2165  HB3 ALA   133      71.780  48.510  25.830  1.00  0.00            
ATOM   2166  C   ALA   133      71.780  45.590  24.000  1.00  0.00            
ATOM   2167  O   ALA   133      70.940  44.760  24.230  1.00  0.00            
ATOM   2168  N   SER   134      72.410  45.640  22.760  1.00  0.00            
ATOM   2169  H   SER   134      73.280  46.140  22.700  1.00  0.00            
ATOM   2170  CA  SER   134      72.010  44.790  21.690  1.00  0.00            
ATOM   2171  HA  SER   134      70.930  44.840  21.560  1.00  0.00            
ATOM   2172  CB  SER   134      72.650  45.200  20.370  1.00  0.00            
ATOM   2173  HB2 SER   134      72.400  44.570  19.520  1.00  0.00            
ATOM   2174  HB3 SER   134      72.160  46.170  20.290  1.00  0.00            
ATOM   2175  OG  SER   134      74.050  45.510  20.470  1.00  0.00            
ATOM   2176  HG  SER   134      74.060  46.440  20.770  1.00  0.00            
ATOM   2177  C   SER   134      72.430  43.310  21.990  1.00  0.00            
ATOM   2178  O   SER   134      71.630  42.460  21.770  1.00  0.00            
ATOM   2179  N   ARG   135      73.600  43.100  22.620  1.00  0.00            
ATOM   2180  H   ARG   135      74.270  43.850  22.680  1.00  0.00            
ATOM   2181  CA  ARG   135      73.930  41.810  23.280  1.00  0.00            
ATOM   2182  HA  ARG   135      73.760  41.120  22.450  1.00  0.00            
ATOM   2183  CB  ARG   135      75.410  41.650  23.630  1.00  0.00            
ATOM   2184  HB2 ARG   135      75.720  42.480  24.260  1.00  0.00            
ATOM   2185  HB3 ARG   135      75.490  40.670  24.110  1.00  0.00            
ATOM   2186  CG  ARG   135      76.270  41.660  22.380  1.00  0.00            
ATOM   2187  HG2 ARG   135      76.230  40.680  21.890  1.00  0.00            
ATOM   2188  HG3 ARG   135      75.860  42.230  21.550  1.00  0.00            
ATOM   2189  CD  ARG   135      77.800  41.990  22.520  1.00  0.00            
ATOM   2190  HD2 ARG   135      77.760  43.020  22.880  1.00  0.00            
ATOM   2191  HD3 ARG   135      78.220  41.470  23.380  1.00  0.00            
ATOM   2192  NE  ARG   135      78.590  41.840  21.300  1.00  0.00            
ATOM   2193  HE  ARG   135      78.430  42.480  20.530  1.00  0.00            
ATOM   2194  CZ  ARG   135      79.560  40.950  21.030  1.00  0.00            
ATOM   2195  NH1 ARG   135      79.960  40.100  21.910  1.00  0.00            
ATOM   2196 1HH1 ARG   135      79.490  40.050  22.800  1.00  0.00            
ATOM   2197 2HH1 ARG   135      80.890  39.710  21.900  1.00  0.00            
ATOM   2198  NH2 ARG   135      80.110  41.070  19.860  1.00  0.00            
ATOM   2199 1HH2 ARG   135      79.780  41.650  19.100  1.00  0.00            
ATOM   2200 2HH2 ARG   135      80.920  40.510  19.620  1.00  0.00            
ATOM   2201  C   ARG   135      73.100  41.390  24.440  1.00  0.00            
ATOM   2202  O   ARG   135      72.480  40.360  24.470  1.00  0.00            
ATOM   2203  N   SER   136      73.060  42.200  25.540  1.00  0.00            
ATOM   2204  H   SER   136      73.500  43.100  25.450  1.00  0.00            
ATOM   2205  CA  SER   136      72.290  41.840  26.770  1.00  0.00            
ATOM   2206  HA  SER   136      72.410  40.760  26.860  1.00  0.00            
ATOM   2207  CB  SER   136      72.980  42.550  27.950  1.00  0.00            
ATOM   2208  HB2 SER   136      72.540  43.540  28.030  1.00  0.00            
ATOM   2209  HB3 SER   136      72.790  41.930  28.830  1.00  0.00            
ATOM   2210  OG  SER   136      74.340  42.680  27.860  1.00  0.00            
ATOM   2211  HG  SER   136      74.520  43.530  27.430  1.00  0.00            
ATOM   2212  C   SER   136      70.750  42.000  26.680  1.00  0.00            
ATOM   2213  O   SER   136      70.210  42.170  27.760  1.00  0.00            
ATOM   2214  N   TYR   137      70.190  41.950  25.520  1.00  0.00            
ATOM   2215  H   TYR   137      70.810  41.660  24.780  1.00  0.00            
ATOM   2216  CA  TYR   137      68.770  42.410  25.170  1.00  0.00            
ATOM   2217  HA  TYR   137      68.800  43.500  25.200  1.00  0.00            
ATOM   2218  CB  TYR   137      68.370  41.970  23.780  1.00  0.00            
ATOM   2219  HB2 TYR   137      67.380  42.370  23.530  1.00  0.00            
ATOM   2220  HB3 TYR   137      69.090  42.390  23.070  1.00  0.00            
ATOM   2221  CG  TYR   137      68.450  40.490  23.630  1.00  0.00            
ATOM   2222  CD1 TYR   137      67.370  39.660  23.830  1.00  0.00            
ATOM   2223  HD1 TYR   137      66.470  40.090  24.250  1.00  0.00            
ATOM   2224  CE1 TYR   137      67.500  38.290  23.740  1.00  0.00            
ATOM   2225  HE1 TYR   137      66.710  37.580  23.940  1.00  0.00            
ATOM   2226  CZ  TYR   137      68.630  37.700  23.150  1.00  0.00            
ATOM   2227  OH  TYR   137      68.700  36.380  23.010  1.00  0.00            
ATOM   2228  HH  TYR   137      67.920  35.800  23.110  1.00  0.00            
ATOM   2229  CE2 TYR   137      69.740  38.570  22.860  1.00  0.00            
ATOM   2230  HE2 TYR   137      70.640  38.140  22.430  1.00  0.00            
ATOM   2231  CD2 TYR   137      69.640  39.960  23.180  1.00  0.00            
ATOM   2232  HD2 TYR   137      70.460  40.650  22.960  1.00  0.00            
ATOM   2233  C   TYR   137      67.780  41.980  26.140  1.00  0.00            
ATOM   2234  O   TYR   137      67.880  40.940  26.730  1.00  0.00            
ATOM   2235  N   ARG   138      66.820  42.850  26.480  1.00  0.00            
ATOM   2236  H   ARG   138      66.680  43.650  25.880  1.00  0.00            
ATOM   2237  CA  ARG   138      66.020  42.960  27.770  1.00  0.00            
ATOM   2238  HA  ARG   138      65.440  43.860  27.550  1.00  0.00            
ATOM   2239  CB  ARG   138      64.880  41.910  28.040  1.00  0.00            
ATOM   2240  HB2 ARG   138      65.270  41.100  28.650  1.00  0.00            
ATOM   2241  HB3 ARG   138      64.040  42.350  28.580  1.00  0.00            
ATOM   2242  CG  ARG   138      64.430  41.240  26.750  1.00  0.00            
ATOM   2243  HG2 ARG   138      65.370  40.770  26.440  1.00  0.00            
ATOM   2244  HG3 ARG   138      63.710  40.470  27.040  1.00  0.00            
ATOM   2245  CD  ARG   138      63.810  42.200  25.740  1.00  0.00            
ATOM   2246  HD2 ARG   138      63.020  42.760  26.230  1.00  0.00            
ATOM   2247  HD3 ARG   138      64.500  43.000  25.440  1.00  0.00            
ATOM   2248  NE  ARG   138      63.280  41.400  24.640  1.00  0.00            
ATOM   2249  HE  ARG   138      62.460  40.820  24.740  1.00  0.00            
ATOM   2250  CZ  ARG   138      63.870  41.100  23.470  1.00  0.00            
ATOM   2251  NH1 ARG   138      64.900  41.760  23.040  1.00  0.00            
ATOM   2252 1HH1 ARG   138      65.290  42.490  23.630  1.00  0.00            
ATOM   2253 2HH1 ARG   138      65.320  41.420  22.190  1.00  0.00            
ATOM   2254  NH2 ARG   138      63.570  40.080  22.720  1.00  0.00            
ATOM   2255 1HH2 ARG   138      62.810  39.540  23.100  1.00  0.00            
ATOM   2256 2HH2 ARG   138      63.670  40.150  21.720  1.00  0.00            
ATOM   2257  C   ARG   138      66.860  43.330  29.030  1.00  0.00            
ATOM   2258  O   ARG   138      66.570  42.800  30.100  1.00  0.00            
ATOM   2259  N   THR   139      67.930  44.080  28.870  1.00  0.00            
ATOM   2260  H   THR   139      68.090  44.460  27.950  1.00  0.00            
ATOM   2261  CA  THR   139      68.940  44.370  29.940  1.00  0.00            
ATOM   2262  HA  THR   139      69.910  44.470  29.450  1.00  0.00            
ATOM   2263  CB  THR   139      68.590  45.730  30.550  1.00  0.00            
ATOM   2264  HB  THR   139      68.680  46.420  29.710  1.00  0.00            
ATOM   2265  CG2 THR   139      67.150  45.880  31.090  1.00  0.00            
ATOM   2266 1HG2 THR   139      66.790  44.920  31.460  1.00  0.00            
ATOM   2267 2HG2 THR   139      67.060  46.610  31.900  1.00  0.00            
ATOM   2268 3HG2 THR   139      66.440  46.280  30.370  1.00  0.00            
ATOM   2269  OG1 THR   139      69.460  46.110  31.580  1.00  0.00            
ATOM   2270  HG1 THR   139      68.950  45.670  32.280  1.00  0.00            
ATOM   2271  C   THR   139      69.210  43.260  30.990  1.00  0.00            
ATOM   2272  O   THR   139      68.970  43.410  32.190  1.00  0.00            
ATOM   2273  N   LEU   140      69.590  42.060  30.490  1.00  0.00            
ATOM   2274  H   LEU   140      69.520  41.920  29.490  1.00  0.00            
ATOM   2275  CA  LEU   140      69.670  40.890  31.340  1.00  0.00            
ATOM   2276  HA  LEU   140      69.860  40.040  30.690  1.00  0.00            
ATOM   2277  CB  LEU   140      70.930  40.740  32.200  1.00  0.00            
ATOM   2278  HB2 LEU   140      71.020  41.370  33.090  1.00  0.00            
ATOM   2279  HB3 LEU   140      70.860  39.720  32.590  1.00  0.00            
ATOM   2280  CG  LEU   140      72.200  40.960  31.390  1.00  0.00            
ATOM   2281  HG  LEU   140      72.050  40.570  30.380  1.00  0.00            
ATOM   2282  CD1 LEU   140      72.510  42.490  31.470  1.00  0.00            
ATOM   2283 1HD1 LEU   140      71.760  43.120  31.000  1.00  0.00            
ATOM   2284 2HD1 LEU   140      72.720  42.830  32.490  1.00  0.00            
ATOM   2285 3HD1 LEU   140      73.410  42.660  30.870  1.00  0.00            
ATOM   2286  CD2 LEU   140      73.460  40.210  32.040  1.00  0.00            
ATOM   2287 1HD2 LEU   140      73.360  39.140  31.830  1.00  0.00            
ATOM   2288 2HD2 LEU   140      74.400  40.600  31.660  1.00  0.00            
ATOM   2289 3HD2 LEU   140      73.480  40.350  33.120  1.00  0.00            
ATOM   2290  C   LEU   140      68.340  40.490  32.060  1.00  0.00            
ATOM   2291  O   LEU   140      67.520  39.770  31.550  1.00  0.00            
ATOM   2292  N   GLY   141      68.210  40.940  33.290  1.00  0.00            
ATOM   2293  H   GLY   141      68.930  41.560  33.630  1.00  0.00            
ATOM   2294  CA  GLY   141      67.080  40.690  34.140  1.00  0.00            
ATOM   2295  HA2 GLY   141      66.470  39.900  33.690  1.00  0.00            
ATOM   2296  HA3 GLY   141      67.360  40.430  35.160  1.00  0.00            
ATOM   2297  C   GLY   141      66.210  41.940  34.230  1.00  0.00            
ATOM   2298  O   GLY   141      66.350  42.860  33.470  1.00  0.00            
ATOM   2299  N   ASP   142      65.410  42.040  35.270  1.00  0.00            
ATOM   2300  H   ASP   142      65.380  41.250  35.900  1.00  0.00            
ATOM   2301  CA  ASP   142      64.550  43.220  35.510  1.00  0.00            
ATOM   2302  HA  ASP   142      64.060  43.440  34.560  1.00  0.00            
ATOM   2303  CB  ASP   142      63.360  42.900  36.440  1.00  0.00            
ATOM   2304  HB2 ASP   142      63.870  42.630  37.370  1.00  0.00            
ATOM   2305  HB3 ASP   142      62.860  43.850  36.660  1.00  0.00            
ATOM   2306  CG  ASP   142      62.340  41.940  35.910  1.00  0.00            
ATOM   2307  OD1 ASP   142      62.280  41.650  34.730  1.00  0.00            
ATOM   2308  OD2 ASP   142      61.730  41.280  36.750  1.00  0.00            
ATOM   2309  C   ASP   142      65.370  44.370  36.010  1.00  0.00            
ATOM   2310  O   ASP   142      65.470  45.420  35.420  1.00  0.00            
ATOM   2311  N   MET   143      66.020  44.220  37.160  1.00  0.00            
ATOM   2312  H   MET   143      66.040  43.300  37.580  1.00  0.00            
ATOM   2313  CA  MET   143      66.830  45.220  37.910  1.00  0.00            
ATOM   2314  HA  MET   143      66.560  46.190  37.480  1.00  0.00            
ATOM   2315  CB  MET   143      66.200  45.210  39.340  1.00  0.00            
ATOM   2316  HB2 MET   143      65.110  45.260  39.330  1.00  0.00            
ATOM   2317  HB3 MET   143      66.460  44.280  39.860  1.00  0.00            
ATOM   2318  CG  MET   143      66.750  46.460  40.000  1.00  0.00            
ATOM   2319  HG2 MET   143      67.820  46.660  39.900  1.00  0.00            
ATOM   2320  HG3 MET   143      66.210  47.310  39.590  1.00  0.00            
ATOM   2321  SD  MET   143      66.700  46.600  41.830  1.00  0.00            
ATOM   2322  CE  MET   143      67.980  45.380  42.280  1.00  0.00            
ATOM   2323  HE1 MET   143      68.750  45.490  41.520  1.00  0.00            
ATOM   2324  HE2 MET   143      68.250  45.510  43.330  1.00  0.00            
ATOM   2325  HE3 MET   143      67.580  44.370  42.190  1.00  0.00            
ATOM   2326  C   MET   143      68.310  44.930  37.760  1.00  0.00            
ATOM   2327  O   MET   143      68.970  45.100  36.750  1.00  0.00            
ATOM   2328  N   SER   144      68.870  44.430  38.800  1.00  0.00            
ATOM   2329  H   SER   144      68.270  44.190  39.570  1.00  0.00            
ATOM   2330  CA  SER   144      70.180  43.690  38.810  1.00  0.00            
ATOM   2331  HA  SER   144      70.360  43.000  37.990  1.00  0.00            
ATOM   2332  CB  SER   144      71.390  44.660  39.140  1.00  0.00            
ATOM   2333  HB2 SER   144      71.470  45.000  40.170  1.00  0.00            
ATOM   2334  HB3 SER   144      72.320  44.090  39.070  1.00  0.00            
ATOM   2335  OG  SER   144      71.410  45.750  38.310  1.00  0.00            
ATOM   2336  HG  SER   144      70.580  45.600  37.830  1.00  0.00            
ATOM   2337  C   SER   144      70.180  42.810  40.050  1.00  0.00            
ATOM   2338  O   SER   144      69.500  43.070  41.010  1.00  0.00            
ATOM   2339  N   HIE   145      71.040  41.780  40.110  1.00  0.00            
ATOM   2340  H   HIE   145      71.520  41.520  39.260  1.00  0.00            
ATOM   2341  CA  HIE   145      71.510  41.200  41.440  1.00  0.00            
ATOM   2342  HA  HIE   145      70.670  40.580  41.770  1.00  0.00            
ATOM   2343  CB  HIE   145      72.600  40.170  41.130  1.00  0.00            
ATOM   2344  HB2 HIE   145      72.200  39.380  40.490  1.00  0.00            
ATOM   2345  HB3 HIE   145      73.410  40.650  40.580  1.00  0.00            
ATOM   2346  CG  HIE   145      73.090  39.370  42.400  1.00  0.00            
ATOM   2347  ND1 HIE   145      73.590  40.000  43.550  1.00  0.00            
ATOM   2348  CE1 HIE   145      73.870  38.930  44.350  1.00  0.00            
ATOM   2349  HE1 HIE   145      74.500  39.010  45.220  1.00  0.00            
ATOM   2350  NE2 HIE   145      73.470  37.760  43.880  1.00  0.00            
ATOM   2351  HE2 HIE   145      73.470  36.860  44.350  1.00  0.00            
ATOM   2352  CD2 HIE   145      72.990  38.010  42.590  1.00  0.00            
ATOM   2353  HD2 HIE   145      72.790  37.260  41.830  1.00  0.00            
ATOM   2354  C   HIE   145      71.950  42.270  42.420  1.00  0.00            
ATOM   2355  O   HIE   145      72.640  43.170  42.070  1.00  0.00            
ATOM   2356  N   PRO   146      71.530  42.180  43.720  1.00  0.00            
ATOM   2357  CD  PRO   146      70.540  41.250  44.190  1.00  0.00            
ATOM   2358  HD2 PRO   146      70.870  40.210  44.110  1.00  0.00            
ATOM   2359  HD3 PRO   146      69.640  41.330  43.570  1.00  0.00            
ATOM   2360  CG  PRO   146      70.150  41.650  45.640  1.00  0.00            
ATOM   2361  HG2 PRO   146      70.000  40.740  46.220  1.00  0.00            
ATOM   2362  HG3 PRO   146      69.200  42.190  45.690  1.00  0.00            
ATOM   2363  CB  PRO   146      71.300  42.550  46.060  1.00  0.00            
ATOM   2364  HB2 PRO   146      72.060  41.930  46.540  1.00  0.00            
ATOM   2365  HB3 PRO   146      70.970  43.350  46.730  1.00  0.00            
ATOM   2366  CA  PRO   146      71.790  43.220  44.740  1.00  0.00            
ATOM   2367  HA  PRO   146      71.210  44.120  44.500  1.00  0.00            
ATOM   2368  C   PRO   146      73.260  43.610  44.960  1.00  0.00            
ATOM   2369  O   PRO   146      73.480  44.750  45.350  1.00  0.00            
ATOM   2370  N   GLN   147      74.240  42.730  44.610  1.00  0.00            
ATOM   2371  H   GLN   147      73.870  41.840  44.300  1.00  0.00            
ATOM   2372  CA  GLN   147      75.670  43.060  44.670  1.00  0.00            
ATOM   2373  HA  GLN   147      75.850  43.630  45.580  1.00  0.00            
ATOM   2374  CB  GLN   147      76.580  41.790  44.770  1.00  0.00            
ATOM   2375  HB2 GLN   147      76.380  41.050  44.000  1.00  0.00            
ATOM   2376  HB3 GLN   147      77.580  42.010  44.390  1.00  0.00            
ATOM   2377  CG  GLN   147      76.540  41.230  46.230  1.00  0.00            
ATOM   2378  HG2 GLN   147      76.920  41.930  46.980  1.00  0.00            
ATOM   2379  HG3 GLN   147      75.530  40.990  46.580  1.00  0.00            
ATOM   2380  CD  GLN   147      77.410  40.030  46.370  1.00  0.00            
ATOM   2381  OE1 GLN   147      77.120  39.030  47.010  1.00  0.00            
ATOM   2382  NE2 GLN   147      78.590  40.070  45.830  1.00  0.00            
ATOM   2383 1HE2 GLN   147      79.320  39.450  46.150  1.00  0.00            
ATOM   2384 2HE2 GLN   147      78.930  40.960  45.490  1.00  0.00            
ATOM   2385  C   GLN   147      76.160  43.940  43.520  1.00  0.00            
ATOM   2386  O   GLN   147      77.090  44.750  43.570  1.00  0.00            
ATOM   2387  N   GLY   148      75.540  43.690  42.320  1.00  0.00            
ATOM   2388  H   GLY   148      74.760  43.050  42.260  1.00  0.00            
ATOM   2389  CA  GLY   148      75.840  44.230  40.910  1.00  0.00            
ATOM   2390  HA2 GLY   148      75.230  45.080  40.580  1.00  0.00            
ATOM   2391  HA3 GLY   148      76.890  44.530  40.900  1.00  0.00            
ATOM   2392  C   GLY   148      75.690  43.070  39.960  1.00  0.00            
ATOM   2393  O   GLY   148      75.520  41.950  40.300  1.00  0.00            
ATOM   2394  N   ILE   149      75.690  43.390  38.660  1.00  0.00            
ATOM   2395  H   ILE   149      75.890  44.330  38.360  1.00  0.00            
ATOM   2396  CA  ILE   149      75.580  42.290  37.630  1.00  0.00            
ATOM   2397  HA  ILE   149      74.660  41.730  37.810  1.00  0.00            
ATOM   2398  CB  ILE   149      75.420  42.880  36.160  1.00  0.00            
ATOM   2399  HB  ILE   149      76.280  43.520  35.930  1.00  0.00            
ATOM   2400  CG2 ILE   149      75.420  41.800  35.060  1.00  0.00            
ATOM   2401 1HG2 ILE   149      75.150  42.270  34.110  1.00  0.00            
ATOM   2402 2HG2 ILE   149      76.430  41.470  34.800  1.00  0.00            
ATOM   2403 3HG2 ILE   149      74.730  40.990  35.300  1.00  0.00            
ATOM   2404  CG1 ILE   149      74.160  43.870  36.080  1.00  0.00            
ATOM   2405 2HG1 ILE   149      74.120  44.620  36.880  1.00  0.00            
ATOM   2406 3HG1 ILE   149      74.220  44.390  35.120  1.00  0.00            
ATOM   2407  CD1 ILE   149      72.820  43.170  36.090  1.00  0.00            
ATOM   2408 1HD1 ILE   149      72.000  43.890  36.130  1.00  0.00            
ATOM   2409 2HD1 ILE   149      72.640  42.450  35.290  1.00  0.00            
ATOM   2410 3HD1 ILE   149      72.740  42.540  36.980  1.00  0.00            
ATOM   2411  C   ILE   149      76.860  41.410  37.760  1.00  0.00            
ATOM   2412  O   ILE   149      77.950  41.850  38.050  1.00  0.00            
ATOM   2413  N   TYR   150      76.730  40.120  37.560  1.00  0.00            
ATOM   2414  H   TYR   150      75.800  39.740  37.450  1.00  0.00            
ATOM   2415  CA  TYR   150      77.820  39.120  37.680  1.00  0.00            
ATOM   2416  HA  TYR   150      78.370  39.170  38.620  1.00  0.00            
ATOM   2417  CB  TYR   150      77.390  37.680  37.570  1.00  0.00            
ATOM   2418  HB2 TYR   150      76.640  37.600  38.370  1.00  0.00            
ATOM   2419  HB3 TYR   150      76.750  37.550  36.700  1.00  0.00            
ATOM   2420  CG  TYR   150      78.580  36.710  37.730  1.00  0.00            
ATOM   2421  CD1 TYR   150      78.990  36.300  38.980  1.00  0.00            
ATOM   2422  HD1 TYR   150      78.360  36.630  39.810  1.00  0.00            
ATOM   2423  CE1 TYR   150      80.050  35.430  39.160  1.00  0.00            
ATOM   2424  HE1 TYR   150      80.360  35.130  40.160  1.00  0.00            
ATOM   2425  CZ  TYR   150      80.840  34.980  38.000  1.00  0.00            
ATOM   2426  OH  TYR   150      81.860  34.050  37.960  1.00  0.00            
ATOM   2427  HH  TYR   150      82.180  33.770  38.840  1.00  0.00            
ATOM   2428  CE2 TYR   150      80.410  35.400  36.740  1.00  0.00            
ATOM   2429  HE2 TYR   150      80.840  34.960  35.840  1.00  0.00            
ATOM   2430  CD2 TYR   150      79.290  36.290  36.620  1.00  0.00            
ATOM   2431  HD2 TYR   150      78.890  36.660  35.680  1.00  0.00            
ATOM   2432  C   TYR   150      78.960  39.410  36.680  1.00  0.00            
ATOM   2433  O   TYR   150      80.070  39.700  37.050  1.00  0.00            
ATOM   2434  N   GLU   151      78.630  39.390  35.360  1.00  0.00            
ATOM   2435  H   GLU   151      77.740  39.110  34.990  1.00  0.00            
ATOM   2436  CA  GLU   151      79.670  39.540  34.250  1.00  0.00            
ATOM   2437  HA  GLU   151      80.420  38.790  34.500  1.00  0.00            
ATOM   2438  CB  GLU   151      79.130  39.340  32.850  1.00  0.00            
ATOM   2439  HB2 GLU   151      78.430  40.160  32.650  1.00  0.00            
ATOM   2440  HB3 GLU   151      79.900  39.480  32.090  1.00  0.00            
ATOM   2441  CG  GLU   151      78.540  37.940  32.550  1.00  0.00            
ATOM   2442  HG2 GLU   151      78.370  37.940  31.470  1.00  0.00            
ATOM   2443  HG3 GLU   151      79.260  37.150  32.790  1.00  0.00            
ATOM   2444  CD  GLU   151      77.200  37.620  33.120  1.00  0.00            
ATOM   2445  OE1 GLU   151      76.450  38.460  33.610  1.00  0.00            
ATOM   2446  OE2 GLU   151      76.790  36.460  33.140  1.00  0.00            
ATOM   2447  C   GLU   151      80.420  40.850  34.320  1.00  0.00            
ATOM   2448  O   GLU   151      81.530  41.120  33.840  1.00  0.00            
ATOM   2449  N   VAL   152      79.780  41.840  35.010  1.00  0.00            
ATOM   2450  H   VAL   152      78.840  41.640  35.330  1.00  0.00            
ATOM   2451  CA  VAL   152      80.290  43.200  35.210  1.00  0.00            
ATOM   2452  HA  VAL   152      80.820  43.650  34.370  1.00  0.00            
ATOM   2453  CB  VAL   152      79.100  44.190  35.380  1.00  0.00            
ATOM   2454  HB  VAL   152      78.600  43.880  36.300  1.00  0.00            
ATOM   2455  CG1 VAL   152      79.630  45.630  35.600  1.00  0.00            
ATOM   2456 1HG1 VAL   152      80.330  45.570  36.440  1.00  0.00            
ATOM   2457 2HG1 VAL   152      80.010  46.170  34.730  1.00  0.00            
ATOM   2458 3HG1 VAL   152      78.830  46.280  35.960  1.00  0.00            
ATOM   2459  CG2 VAL   152      78.060  44.230  34.240  1.00  0.00            
ATOM   2460 1HG2 VAL   152      78.500  44.730  33.380  1.00  0.00            
ATOM   2461 2HG2 VAL   152      77.620  43.260  34.000  1.00  0.00            
ATOM   2462 3HG2 VAL   152      77.270  44.860  34.640  1.00  0.00            
ATOM   2463  C   VAL   152      81.280  43.180  36.390  1.00  0.00            
ATOM   2464  O   VAL   152      82.240  43.900  36.420  1.00  0.00            
ATOM   2465  N   ARG   153      81.020  42.430  37.470  1.00  0.00            
ATOM   2466  H   ARG   153      80.300  41.730  37.490  1.00  0.00            
ATOM   2467  CA  ARG   153      81.960  42.310  38.590  1.00  0.00            
ATOM   2468  HA  ARG   153      82.430  43.240  38.920  1.00  0.00            
ATOM   2469  CB  ARG   153      81.230  41.770  39.860  1.00  0.00            
ATOM   2470  HB2 ARG   153      80.620  40.870  39.730  1.00  0.00            
ATOM   2471  HB3 ARG   153      82.020  41.400  40.520  1.00  0.00            
ATOM   2472  CG  ARG   153      80.300  42.870  40.500  1.00  0.00            
ATOM   2473  HG2 ARG   153      80.910  43.660  40.940  1.00  0.00            
ATOM   2474  HG3 ARG   153      79.600  43.270  39.770  1.00  0.00            
ATOM   2475  CD  ARG   153      79.520  42.340  41.720  1.00  0.00            
ATOM   2476  HD2 ARG   153      80.250  41.870  42.380  1.00  0.00            
ATOM   2477  HD3 ARG   153      78.990  43.140  42.240  1.00  0.00            
ATOM   2478  NE  ARG   153      78.480  41.470  41.260  1.00  0.00            
ATOM   2479  HE  ARG   153      77.910  41.740  40.470  1.00  0.00            
ATOM   2480  CZ  ARG   153      78.100  40.350  41.840  1.00  0.00            
ATOM   2481  NH1 ARG   153      78.790  39.930  42.870  1.00  0.00            
ATOM   2482 1HH1 ARG   153      79.640  40.430  43.090  1.00  0.00            
ATOM   2483 2HH1 ARG   153      78.500  39.080  43.330  1.00  0.00            
ATOM   2484  NH2 ARG   153      77.060  39.790  41.440  1.00  0.00            
ATOM   2485 1HH2 ARG   153      76.460  40.390  40.900  1.00  0.00            
ATOM   2486 2HH2 ARG   153      76.770  38.910  41.840  1.00  0.00            
ATOM   2487  C   ARG   153      83.120  41.410  38.300  1.00  0.00            
ATOM   2488  O   ARG   153      84.210  41.600  38.750  1.00  0.00            
ATOM   2489  N   ALA   154      82.930  40.460  37.420  1.00  0.00            
ATOM   2490  H   ALA   154      82.000  40.210  37.100  1.00  0.00            
ATOM   2491  CA  ALA   154      83.910  39.700  36.670  1.00  0.00            
ATOM   2492  HA  ALA   154      84.450  39.140  37.440  1.00  0.00            
ATOM   2493  CB  ALA   154      83.350  38.570  35.670  1.00  0.00            
ATOM   2494  HB1 ALA   154      84.130  37.860  35.390  1.00  0.00            
ATOM   2495  HB2 ALA   154      82.590  37.970  36.160  1.00  0.00            
ATOM   2496  HB3 ALA   154      82.900  39.050  34.800  1.00  0.00            
ATOM   2497  C   ALA   154      84.890  40.590  35.950  1.00  0.00            
ATOM   2498  O   ALA   154      86.070  40.510  36.070  1.00  0.00            
ATOM   2499  N   ALA   155      84.370  41.530  35.230  1.00  0.00            
ATOM   2500  H   ALA   155      83.360  41.560  35.160  1.00  0.00            
ATOM   2501  CA  ALA   155      85.170  42.490  34.380  1.00  0.00            
ATOM   2502  HA  ALA   155      85.920  41.900  33.840  1.00  0.00            
ATOM   2503  CB  ALA   155      84.250  43.280  33.370  1.00  0.00            
ATOM   2504  HB1 ALA   155      83.690  42.630  32.700  1.00  0.00            
ATOM   2505  HB2 ALA   155      83.540  43.720  34.070  1.00  0.00            
ATOM   2506  HB3 ALA   155      84.820  44.060  32.850  1.00  0.00            
ATOM   2507  C   ALA   155      86.000  43.360  35.310  1.00  0.00            
ATOM   2508  O   ALA   155      87.130  43.560  34.990  1.00  0.00            
ATOM   2509  N   ILE   156      85.500  43.790  36.450  1.00  0.00            
ATOM   2510  H   ILE   156      84.510  43.690  36.610  1.00  0.00            
ATOM   2511  CA  ILE   156      86.200  44.670  37.390  1.00  0.00            
ATOM   2512  HA  ILE   156      86.660  45.520  36.870  1.00  0.00            
ATOM   2513  CB  ILE   156      85.300  45.280  38.520  1.00  0.00            
ATOM   2514  HB  ILE   156      84.870  44.450  39.080  1.00  0.00            
ATOM   2515  CG2 ILE   156      86.190  46.100  39.410  1.00  0.00            
ATOM   2516 1HG2 ILE   156      86.830  45.450  40.010  1.00  0.00            
ATOM   2517 2HG2 ILE   156      86.860  46.810  38.920  1.00  0.00            
ATOM   2518 3HG2 ILE   156      85.530  46.620  40.110  1.00  0.00            
ATOM   2519  CG1 ILE   156      84.260  46.220  37.830  1.00  0.00            
ATOM   2520 2HG1 ILE   156      84.670  47.120  37.380  1.00  0.00            
ATOM   2521 3HG1 ILE   156      83.850  45.640  37.000  1.00  0.00            
ATOM   2522  CD1 ILE   156      83.100  46.580  38.820  1.00  0.00            
ATOM   2523 1HD1 ILE   156      82.690  45.630  39.170  1.00  0.00            
ATOM   2524 2HD1 ILE   156      83.460  47.200  39.650  1.00  0.00            
ATOM   2525 3HD1 ILE   156      82.200  47.090  38.460  1.00  0.00            
ATOM   2526  C   ILE   156      87.300  43.870  38.070  1.00  0.00            
ATOM   2527  O   ILE   156      88.440  44.380  38.160  1.00  0.00            
ATOM   2528  N   THR   157      87.050  42.660  38.500  1.00  0.00            
ATOM   2529  H   THR   157      86.120  42.340  38.290  1.00  0.00            
ATOM   2530  CA  THR   157      87.940  41.670  39.040  1.00  0.00            
ATOM   2531  HA  THR   157      88.380  42.100  39.940  1.00  0.00            
ATOM   2532  CB  THR   157      87.240  40.350  39.480  1.00  0.00            
ATOM   2533  HB  THR   157      86.680  39.830  38.690  1.00  0.00            
ATOM   2534  CG2 THR   157      88.160  39.190  39.900  1.00  0.00            
ATOM   2535 1HG2 THR   157      88.810  39.610  40.670  1.00  0.00            
ATOM   2536 2HG2 THR   157      87.520  38.400  40.290  1.00  0.00            
ATOM   2537 3HG2 THR   157      88.680  38.770  39.030  1.00  0.00            
ATOM   2538  OG1 THR   157      86.270  40.510  40.560  1.00  0.00            
ATOM   2539  HG1 THR   157      85.500  40.930  40.140  1.00  0.00            
ATOM   2540  C   THR   157      89.170  41.440  38.170  1.00  0.00            
ATOM   2541  O   THR   157      90.320  41.430  38.570  1.00  0.00            
ATOM   2542  N   ARG   158      88.940  41.410  36.850  1.00  0.00            
ATOM   2543  H   ARG   158      87.990  41.430  36.510  1.00  0.00            
ATOM   2544  CA  ARG   158      90.030  41.140  35.900  1.00  0.00            
ATOM   2545  HA  ARG   158      90.580  40.240  36.160  1.00  0.00            
ATOM   2546  CB  ARG   158      89.440  40.760  34.470  1.00  0.00            
ATOM   2547  HB2 ARG   158      88.810  41.560  34.080  1.00  0.00            
ATOM   2548  HB3 ARG   158      90.310  40.760  33.800  1.00  0.00            
ATOM   2549  CG  ARG   158      88.730  39.450  34.260  1.00  0.00            
ATOM   2550  HG2 ARG   158      89.460  38.690  34.530  1.00  0.00            
ATOM   2551  HG3 ARG   158      87.840  39.370  34.880  1.00  0.00            
ATOM   2552  CD  ARG   158      88.340  39.140  32.810  1.00  0.00            
ATOM   2553  HD2 ARG   158      89.250  39.020  32.210  1.00  0.00            
ATOM   2554  HD3 ARG   158      87.910  38.140  32.800  1.00  0.00            
ATOM   2555  NE  ARG   158      87.420  40.120  32.200  1.00  0.00            
ATOM   2556  HE  ARG   158      87.680  41.080  32.400  1.00  0.00            
ATOM   2557  CZ  ARG   158      86.520  40.010  31.230  1.00  0.00            
ATOM   2558  NH1 ARG   158      86.350  38.840  30.760  1.00  0.00            
ATOM   2559 1HH1 ARG   158      86.990  38.150  31.110  1.00  0.00            
ATOM   2560 2HH1 ARG   158      85.590  38.600  30.140  1.00  0.00            
ATOM   2561  NH2 ARG   158      85.780  41.010  30.940  1.00  0.00            
ATOM   2562 1HH2 ARG   158      86.000  41.810  31.520  1.00  0.00            
ATOM   2563 2HH2 ARG   158      85.070  40.920  30.230  1.00  0.00            
ATOM   2564  C   ARG   158      90.920  42.350  35.790  1.00  0.00            
ATOM   2565  O   ARG   158      92.140  42.240  35.800  1.00  0.00            
ATOM   2566  N   LEU   159      90.260  43.570  35.880  1.00  0.00            
ATOM   2567  H   LEU   159      89.260  43.600  36.000  1.00  0.00            
ATOM   2568  CA  LEU   159      90.910  44.850  35.770  1.00  0.00            
ATOM   2569  HA  LEU   159      91.460  44.720  34.840  1.00  0.00            
ATOM   2570  CB  LEU   159      89.890  46.000  35.490  1.00  0.00            
ATOM   2571  HB2 LEU   159      89.440  45.910  34.500  1.00  0.00            
ATOM   2572  HB3 LEU   159      89.070  45.980  36.220  1.00  0.00            
ATOM   2573  CG  LEU   159      90.610  47.440  35.610  1.00  0.00            
ATOM   2574  HG  LEU   159      91.140  47.440  36.570  1.00  0.00            
ATOM   2575  CD1 LEU   159      91.680  47.580  34.520  1.00  0.00            
ATOM   2576 1HD1 LEU   159      92.540  46.970  34.810  1.00  0.00            
ATOM   2577 2HD1 LEU   159      91.350  47.230  33.540  1.00  0.00            
ATOM   2578 3HD1 LEU   159      92.030  48.610  34.410  1.00  0.00            
ATOM   2579  CD2 LEU   159      89.530  48.490  35.750  1.00  0.00            
ATOM   2580 1HD2 LEU   159      90.100  49.420  35.840  1.00  0.00            
ATOM   2581 2HD2 LEU   159      88.740  48.660  35.020  1.00  0.00            
ATOM   2582 3HD2 LEU   159      89.030  48.460  36.720  1.00  0.00            
ATOM   2583  C   LEU   159      91.900  44.980  36.910  1.00  0.00            
ATOM   2584  O   LEU   159      93.110  45.180  36.760  1.00  0.00            
ATOM   2585  N   ILE   160      91.410  44.820  38.150  1.00  0.00            
ATOM   2586  H   ILE   160      90.410  44.710  38.220  1.00  0.00            
ATOM   2587  CA  ILE   160      92.110  45.060  39.400  1.00  0.00            
ATOM   2588  HA  ILE   160      92.620  46.020  39.420  1.00  0.00            
ATOM   2589  CB  ILE   160      91.150  45.180  40.580  1.00  0.00            
ATOM   2590  HB  ILE   160      91.650  45.500  41.490  1.00  0.00            
ATOM   2591  CG2 ILE   160      90.100  46.290  40.220  1.00  0.00            
ATOM   2592 1HG2 ILE   160      89.550  46.150  39.290  1.00  0.00            
ATOM   2593 2HG2 ILE   160      89.340  46.310  41.000  1.00  0.00            
ATOM   2594 3HG2 ILE   160      90.600  47.260  40.200  1.00  0.00            
ATOM   2595  CG1 ILE   160      90.440  43.820  40.860  1.00  0.00            
ATOM   2596 2HG1 ILE   160      90.080  43.370  39.940  1.00  0.00            
ATOM   2597 3HG1 ILE   160      91.120  43.100  41.330  1.00  0.00            
ATOM   2598  CD1 ILE   160      89.280  43.890  41.860  1.00  0.00            
ATOM   2599 1HD1 ILE   160      89.710  44.470  42.680  1.00  0.00            
ATOM   2600 2HD1 ILE   160      88.380  44.360  41.470  1.00  0.00            
ATOM   2601 3HD1 ILE   160      88.900  42.900  42.120  1.00  0.00            
ATOM   2602  C   ILE   160      93.180  44.110  39.690  1.00  0.00            
ATOM   2603  O   ILE   160      94.240  44.460  40.260  1.00  0.00            
ATOM   2604  N   SER   161      93.080  42.840  39.180  1.00  0.00            
ATOM   2605  H   SER   161      92.270  42.670  38.600  1.00  0.00            
ATOM   2606  CA  SER   161      94.170  41.890  39.370  1.00  0.00            
ATOM   2607  HA  SER   161      94.560  41.850  40.390  1.00  0.00            
ATOM   2608  CB  SER   161      93.700  40.530  38.880  1.00  0.00            
ATOM   2609  HB2 SER   161      94.560  39.850  38.910  1.00  0.00            
ATOM   2610  HB3 SER   161      92.790  40.200  39.390  1.00  0.00            
ATOM   2611  OG  SER   161      93.290  40.540  37.520  1.00  0.00            
ATOM   2612  HG  SER   161      92.450  41.020  37.390  1.00  0.00            
ATOM   2613  C   SER   161      95.420  42.360  38.550  1.00  0.00            
ATOM   2614  O   SER   161      96.500  42.520  39.000  1.00  0.00            
ATOM   2615  N   LEU   162      95.170  42.820  37.350  1.00  0.00            
ATOM   2616  H   LEU   162      94.250  42.720  36.950  1.00  0.00            
ATOM   2617  CA  LEU   162      96.190  43.440  36.460  1.00  0.00            
ATOM   2618  HA  LEU   162      97.050  42.780  36.290  1.00  0.00            
ATOM   2619  CB  LEU   162      95.670  43.660  35.070  1.00  0.00            
ATOM   2620  HB2 LEU   162      94.780  44.290  35.120  1.00  0.00            
ATOM   2621  HB3 LEU   162      96.360  44.230  34.440  1.00  0.00            
ATOM   2622  CG  LEU   162      95.180  42.450  34.270  1.00  0.00            
ATOM   2623  HG  LEU   162      94.520  41.780  34.810  1.00  0.00            
ATOM   2624  CD1 LEU   162      94.410  43.050  33.030  1.00  0.00            
ATOM   2625 1HD1 LEU   162      94.210  42.330  32.230  1.00  0.00            
ATOM   2626 2HD1 LEU   162      93.470  43.570  33.250  1.00  0.00            
ATOM   2627 3HD1 LEU   162      94.910  43.790  32.400  1.00  0.00            
ATOM   2628  CD2 LEU   162      96.400  41.730  33.710  1.00  0.00            
ATOM   2629 1HD2 LEU   162      96.870  42.260  32.880  1.00  0.00            
ATOM   2630 2HD2 LEU   162      97.190  41.590  34.450  1.00  0.00            
ATOM   2631 3HD2 LEU   162      96.020  40.740  33.440  1.00  0.00            
ATOM   2632  C   LEU   162      96.820  44.720  36.960  1.00  0.00            
ATOM   2633  O   LEU   162      98.020  44.970  36.920  1.00  0.00            
ATOM   2634  N   THR   163      95.960  45.650  37.370  1.00  0.00            
ATOM   2635  H   THR   163      94.990  45.390  37.310  1.00  0.00            
ATOM   2636  CA  THR   163      96.280  47.060  37.700  1.00  0.00            
ATOM   2637  HA  THR   163      97.220  47.370  37.230  1.00  0.00            
ATOM   2638  CB  THR   163      95.310  48.010  36.970  1.00  0.00            
ATOM   2639  HB  THR   163      95.010  47.530  36.040  1.00  0.00            
ATOM   2640  CG2 THR   163      94.070  48.190  37.770  1.00  0.00            
ATOM   2641 1HG2 THR   163      94.220  48.790  38.670  1.00  0.00            
ATOM   2642 2HG2 THR   163      93.350  48.740  37.150  1.00  0.00            
ATOM   2643 3HG2 THR   163      93.640  47.190  37.880  1.00  0.00            
ATOM   2644  OG1 THR   163      95.910  49.200  36.730  1.00  0.00            
ATOM   2645  HG1 THR   163      95.270  49.640  36.140  1.00  0.00            
ATOM   2646  C   THR   163      96.600  47.470  39.100  1.00  0.00            
ATOM   2647  O   THR   163      97.370  48.410  39.410  1.00  0.00            
ATOM   2648  N   ARG   164      96.080  46.710  40.050  1.00  0.00            
ATOM   2649  H   ARG   164      95.490  45.950  39.760  1.00  0.00            
ATOM   2650  CA  ARG   164      96.330  46.820  41.550  1.00  0.00            
ATOM   2651  HA  ARG   164      96.960  47.660  41.870  1.00  0.00            
ATOM   2652  CB  ARG   164      94.980  47.040  42.300  1.00  0.00            
ATOM   2653  HB2 ARG   164      94.440  46.090  42.360  1.00  0.00            
ATOM   2654  HB3 ARG   164      95.220  47.280  43.340  1.00  0.00            
ATOM   2655  CG  ARG   164      93.990  48.050  41.750  1.00  0.00            
ATOM   2656  HG2 ARG   164      93.550  47.630  40.840  1.00  0.00            
ATOM   2657  HG3 ARG   164      93.150  48.180  42.430  1.00  0.00            
ATOM   2658  CD  ARG   164      94.600  49.450  41.360  1.00  0.00            
ATOM   2659  HD2 ARG   164      95.310  49.510  40.540  1.00  0.00            
ATOM   2660  HD3 ARG   164      93.770  50.150  41.190  1.00  0.00            
ATOM   2661  NE  ARG   164      95.220  49.910  42.590  1.00  0.00            
ATOM   2662  HE  ARG   164      94.610  50.360  43.260  1.00  0.00            
ATOM   2663  CZ  ARG   164      96.530  50.160  42.850  1.00  0.00            
ATOM   2664  NH1 ARG   164      97.500  50.050  41.950  1.00  0.00            
ATOM   2665 1HH1 ARG   164      97.300  49.750  41.010  1.00  0.00            
ATOM   2666 2HH1 ARG   164      98.430  50.390  42.160  1.00  0.00            
ATOM   2667  NH2 ARG   164      96.870  50.550  44.070  1.00  0.00            
ATOM   2668 1HH2 ARG   164      96.120  50.960  44.610  1.00  0.00            
ATOM   2669 2HH2 ARG   164      97.840  50.770  44.210  1.00  0.00            
ATOM   2670  C   ARG   164      97.040  45.680  42.200  1.00  0.00            
ATOM   2671  O   ARG   164      97.730  45.870  43.130  1.00  0.00            
ATOM   2672  N   GLY   165      96.900  44.480  41.600  1.00  0.00            
ATOM   2673  H   GLY   165      96.450  44.310  40.710  1.00  0.00            
ATOM   2674  CA  GLY   165      97.270  43.230  42.310  1.00  0.00            
ATOM   2675  HA2 GLY   165      97.330  42.410  41.590  1.00  0.00            
ATOM   2676  HA3 GLY   165      98.260  43.280  42.770  1.00  0.00            
ATOM   2677  C   GLY   165      96.300  42.670  43.330  1.00  0.00            
ATOM   2678  O   GLY   165      96.570  41.810  44.130  1.00  0.00            
ATOM   2679  N   VAL   166      95.100  43.210  43.290  1.00  0.00            
ATOM   2680  H   VAL   166      94.980  43.960  42.630  1.00  0.00            
ATOM   2681  CA  VAL   166      93.980  42.910  44.210  1.00  0.00            
ATOM   2682  HA  VAL   166      94.450  42.800  45.190  1.00  0.00            
ATOM   2683  CB  VAL   166      92.820  43.980  44.290  1.00  0.00            
ATOM   2684  HB  VAL   166      92.530  44.100  43.240  1.00  0.00            
ATOM   2685  CG1 VAL   166      91.600  43.330  45.070  1.00  0.00            
ATOM   2686 1HG1 VAL   166      91.940  42.990  46.050  1.00  0.00            
ATOM   2687 2HG1 VAL   166      90.710  43.960  45.200  1.00  0.00            
ATOM   2688 3HG1 VAL   166      91.250  42.550  44.400  1.00  0.00            
ATOM   2689  CG2 VAL   166      93.270  45.250  44.940  1.00  0.00            
ATOM   2690 1HG2 VAL   166      94.290  45.460  44.600  1.00  0.00            
ATOM   2691 2HG2 VAL   166      92.680  46.070  44.530  1.00  0.00            
ATOM   2692 3HG2 VAL   166      93.200  45.220  46.030  1.00  0.00            
ATOM   2693  C   VAL   166      93.520  41.580  43.790  1.00  0.00            
ATOM   2694  O   VAL   166      93.200  41.250  42.650  1.00  0.00            
ATOM   2695  N   LYS   167      93.450  40.630  44.690  1.00  0.00            
ATOM   2696  H   LYS   167      93.740  40.910  45.620  1.00  0.00            
ATOM   2697  CA  LYS   167      93.180  39.170  44.470  1.00  0.00            
ATOM   2698  HA  LYS   167      93.060  38.960  43.400  1.00  0.00            
ATOM   2699  CB  LYS   167      94.290  38.200  44.870  1.00  0.00            
ATOM   2700  HB2 LYS   167      95.280  38.590  44.630  1.00  0.00            
ATOM   2701  HB3 LYS   167      94.330  38.050  45.950  1.00  0.00            
ATOM   2702  CG  LYS   167      94.340  36.860  44.220  1.00  0.00            
ATOM   2703  HG2 LYS   167      95.100  36.230  44.690  1.00  0.00            
ATOM   2704  HG3 LYS   167      93.400  36.300  44.310  1.00  0.00            
ATOM   2705  CD  LYS   167      94.590  36.770  42.710  1.00  0.00            
ATOM   2706  HD2 LYS   167      94.900  35.810  42.290  1.00  0.00            
ATOM   2707  HD3 LYS   167      93.680  37.140  42.240  1.00  0.00            
ATOM   2708  CE  LYS   167      95.690  37.750  42.290  1.00  0.00            
ATOM   2709  HE2 LYS   167      95.230  38.740  42.280  1.00  0.00            
ATOM   2710  HE3 LYS   167      96.630  37.780  42.840  1.00  0.00            
ATOM   2711  NZ  LYS   167      96.120  37.570  40.920  1.00  0.00            
ATOM   2712  HZ1 LYS   167      96.860  38.210  40.690  1.00  0.00            
ATOM   2713  HZ2 LYS   167      96.560  36.660  40.860  1.00  0.00            
ATOM   2714  HZ3 LYS   167      95.370  37.570  40.250  1.00  0.00            
ATOM   2715  C   LYS   167      91.900  38.730  45.150  1.00  0.00            
ATOM   2716  O   LYS   167      91.810  38.480  46.320  1.00  0.00            
ATOM   2717  N   CYS   168      90.810  38.680  44.410  1.00  0.00            
ATOM   2718  H   CYS   168      90.900  38.990  43.450  1.00  0.00            
ATOM   2719  CA  CYS   168      89.480  38.190  44.850  1.00  0.00            
ATOM   2720  HA  CYS   168      89.650  37.460  45.640  1.00  0.00            
ATOM   2721  CB  CYS   168      88.590  39.380  45.350  1.00  0.00            
ATOM   2722  HB2 CYS   168      87.540  39.270  45.640  1.00  0.00            
ATOM   2723  HB3 CYS   168      89.090  39.790  46.230  1.00  0.00            
ATOM   2724  SG  CYS   168      88.660  40.710  44.040  1.00  0.00            
ATOM   2725  HG  CYS   168      88.420  39.950  42.970  1.00  0.00            
ATOM   2726  C   CYS   168      88.650  37.440  43.780  1.00  0.00            
ATOM   2727  O   CYS   168      88.860  37.560  42.560  1.00  0.00            
ATOM   2728  N   ARG   169      87.610  36.640  44.210  1.00  0.00            
ATOM   2729  H   ARG   169      87.490  36.390  45.180  1.00  0.00            
ATOM   2730  CA  ARG   169      86.460  36.130  43.340  1.00  0.00            
ATOM   2731  HA  ARG   169      86.820  35.810  42.360  1.00  0.00            
ATOM   2732  CB  ARG   169      86.050  34.860  44.000  1.00  0.00            
ATOM   2733  HB2 ARG   169      86.930  34.230  44.090  1.00  0.00            
ATOM   2734  HB3 ARG   169      85.690  35.040  45.010  1.00  0.00            
ATOM   2735  CG  ARG   169      85.010  34.120  43.180  1.00  0.00            
ATOM   2736  HG2 ARG   169      84.060  34.650  43.170  1.00  0.00            
ATOM   2737  HG3 ARG   169      85.460  33.990  42.190  1.00  0.00            
ATOM   2738  CD  ARG   169      84.660  32.700  43.740  1.00  0.00            
ATOM   2739  HD2 ARG   169      84.300  32.650  44.770  1.00  0.00            
ATOM   2740  HD3 ARG   169      83.770  32.330  43.230  1.00  0.00            
ATOM   2741  NE  ARG   169      85.650  31.760  43.320  1.00  0.00            
ATOM   2742  HE  ARG   169      86.240  31.300  44.000  1.00  0.00            
ATOM   2743  CZ  ARG   169      85.650  31.110  42.110  1.00  0.00            
ATOM   2744  NH1 ARG   169      85.030  31.570  41.010  1.00  0.00            
ATOM   2745 1HH1 ARG   169      84.420  32.380  41.020  1.00  0.00            
ATOM   2746 2HH1 ARG   169      85.140  31.010  40.180  1.00  0.00            
ATOM   2747  NH2 ARG   169      86.240  29.970  42.000  1.00  0.00            
ATOM   2748 1HH2 ARG   169      86.770  29.610  42.780  1.00  0.00            
ATOM   2749 2HH2 ARG   169      86.050  29.410  41.180  1.00  0.00            
ATOM   2750  C   ARG   169      85.370  37.200  43.180  1.00  0.00            
ATOM   2751  O   ARG   169      85.110  37.940  44.080  1.00  0.00            
ATOM   2752  N   PRO   170      84.630  37.280  42.040  1.00  0.00            
ATOM   2753  CD  PRO   170      84.940  36.660  40.760  1.00  0.00            
ATOM   2754  HD2 PRO   170      84.550  35.650  40.630  1.00  0.00            
ATOM   2755  HD3 PRO   170      85.990  36.530  40.500  1.00  0.00            
ATOM   2756  CG  PRO   170      84.230  37.510  39.740  1.00  0.00            
ATOM   2757  HG2 PRO   170      84.060  36.930  38.830  1.00  0.00            
ATOM   2758  HG3 PRO   170      84.930  38.270  39.390  1.00  0.00            
ATOM   2759  CB  PRO   170      83.050  38.260  40.440  1.00  0.00            
ATOM   2760  HB2 PRO   170      82.120  37.700  40.350  1.00  0.00            
ATOM   2761  HB3 PRO   170      83.000  39.280  40.060  1.00  0.00            
ATOM   2762  CA  PRO   170      83.590  38.350  41.880  1.00  0.00            
ATOM   2763  HA  PRO   170      84.010  39.360  41.850  1.00  0.00            
ATOM   2764  C   PRO   170      82.500  38.380  42.970  1.00  0.00            
ATOM   2765  O   PRO   170      81.960  39.390  43.190  1.00  0.00            
ATOM   2766  N   GLU   171      82.200  37.220  43.540  1.00  0.00            
ATOM   2767  H   GLU   171      82.600  36.390  43.140  1.00  0.00            
ATOM   2768  CA  GLU   171      81.450  36.920  44.770  1.00  0.00            
ATOM   2769  HA  GLU   171      80.390  36.970  44.520  1.00  0.00            
ATOM   2770  CB  GLU   171      81.770  35.500  45.330  1.00  0.00            
ATOM   2771  HB2 GLU   171      82.860  35.420  45.350  1.00  0.00            
ATOM   2772  HB3 GLU   171      81.610  35.380  46.400  1.00  0.00            
ATOM   2773  CG  GLU   171      81.030  34.300  44.730  1.00  0.00            
ATOM   2774  HG2 GLU   171      81.290  33.510  45.430  1.00  0.00            
ATOM   2775  HG3 GLU   171      79.960  34.450  44.890  1.00  0.00            
ATOM   2776  CD  GLU   171      81.260  33.910  43.270  1.00  0.00            
ATOM   2777  OE1 GLU   171      81.770  34.650  42.440  1.00  0.00            
ATOM   2778  OE2 GLU   171      80.860  32.770  43.030  1.00  0.00            
ATOM   2779  C   GLU   171      81.740  37.930  45.870  1.00  0.00            
ATOM   2780  O   GLU   171      80.780  38.440  46.450  1.00  0.00            
ATOM   2781  N   GLN   172      82.990  38.300  46.050  1.00  0.00            
ATOM   2782  H   GLN   172      83.640  37.950  45.360  1.00  0.00            
ATOM   2783  CA  GLN   172      83.520  39.310  47.040  1.00  0.00            
ATOM   2784  HA  GLN   172      83.080  39.140  48.030  1.00  0.00            
ATOM   2785  CB  GLN   172      85.050  39.130  47.170  1.00  0.00            
ATOM   2786  HB2 GLN   172      85.370  39.120  46.120  1.00  0.00            
ATOM   2787  HB3 GLN   172      85.560  39.990  47.600  1.00  0.00            
ATOM   2788  CG  GLN   172      85.380  37.850  47.860  1.00  0.00            
ATOM   2789  HG2 GLN   172      85.020  37.900  48.890  1.00  0.00            
ATOM   2790  HG3 GLN   172      84.950  36.930  47.450  1.00  0.00            
ATOM   2791  CD  GLN   172      86.860  37.630  47.900  1.00  0.00            
ATOM   2792  OE1 GLN   172      87.440  36.800  47.220  1.00  0.00            
ATOM   2793  NE2 GLN   172      87.620  38.280  48.710  1.00  0.00            
ATOM   2794 1HE2 GLN   172      88.550  37.950  48.930  1.00  0.00            
ATOM   2795 2HE2 GLN   172      87.190  38.920  49.350  1.00  0.00            
ATOM   2796  C   GLN   172      83.100  40.730  46.850  1.00  0.00            
ATOM   2797  O   GLN   172      83.380  41.490  47.700  1.00  0.00            
ATOM   2798  N   MET   173      82.710  41.020  45.670  1.00  0.00            
ATOM   2799  H   MET   173      82.380  40.340  45.000  1.00  0.00            
ATOM   2800  CA  MET   173      82.470  42.400  45.140  1.00  0.00            
ATOM   2801  HA  MET   173      83.230  43.060  45.560  1.00  0.00            
ATOM   2802  CB  MET   173      83.100  42.490  43.700  1.00  0.00            
ATOM   2803  HB2 MET   173      84.070  41.990  43.790  1.00  0.00            
ATOM   2804  HB3 MET   173      82.500  41.860  43.050  1.00  0.00            
ATOM   2805  CG  MET   173      83.140  43.960  43.190  1.00  0.00            
ATOM   2806  HG2 MET   173      82.150  44.410  43.080  1.00  0.00            
ATOM   2807  HG3 MET   173      83.800  44.450  43.910  1.00  0.00            
ATOM   2808  SD  MET   173      83.910  44.130  41.490  1.00  0.00            
ATOM   2809  CE  MET   173      85.580  43.790  41.930  1.00  0.00            
ATOM   2810  HE1 MET   173      85.960  44.640  42.500  1.00  0.00            
ATOM   2811  HE2 MET   173      85.550  42.860  42.500  1.00  0.00            
ATOM   2812  HE3 MET   173      86.140  43.620  41.010  1.00  0.00            
ATOM   2813  C   MET   173      81.060  42.900  45.310  1.00  0.00            
ATOM   2814  O   MET   173      80.090  42.240  44.990  1.00  0.00            
ATOM   2815  N   ILE   174      81.020  44.130  45.860  1.00  0.00            
ATOM   2816  H   ILE   174      81.840  44.700  45.950  1.00  0.00            
ATOM   2817  CA  ILE   174      79.810  44.930  45.960  1.00  0.00            
ATOM   2818  HA  ILE   174      79.000  44.490  45.380  1.00  0.00            
ATOM   2819  CB  ILE   174      79.210  45.100  47.410  1.00  0.00            
ATOM   2820  HB  ILE   174      79.880  45.730  48.000  1.00  0.00            
ATOM   2821  CG2 ILE   174      77.870  45.780  47.450  1.00  0.00            
ATOM   2822 1HG2 ILE   174      77.880  46.750  46.960  1.00  0.00            
ATOM   2823 2HG2 ILE   174      77.140  45.120  46.970  1.00  0.00            
ATOM   2824 3HG2 ILE   174      77.450  45.990  48.440  1.00  0.00            
ATOM   2825  CG1 ILE   174      79.160  43.760  48.140  1.00  0.00            
ATOM   2826 2HG1 ILE   174      78.920  43.010  47.390  1.00  0.00            
ATOM   2827 3HG1 ILE   174      80.150  43.560  48.570  1.00  0.00            
ATOM   2828  CD1 ILE   174      78.320  43.710  49.410  1.00  0.00            
ATOM   2829 1HD1 ILE   174      77.250  43.800  49.220  1.00  0.00            
ATOM   2830 2HD1 ILE   174      78.350  42.740  49.900  1.00  0.00            
ATOM   2831 3HD1 ILE   174      78.690  44.430  50.140  1.00  0.00            
ATOM   2832  C   ILE   174      80.020  46.340  45.330  1.00  0.00            
ATOM   2833  O   ILE   174      81.010  46.930  45.580  1.00  0.00            
ATOM   2834  N   ILE   175      79.110  46.800  44.430  1.00  0.00            
ATOM   2835  H   ILE   175      78.270  46.260  44.300  1.00  0.00            
ATOM   2836  CA  ILE   175      79.150  48.070  43.560  1.00  0.00            
ATOM   2837  HA  ILE   175      79.900  48.720  44.020  1.00  0.00            
ATOM   2838  CB  ILE   175      79.470  47.700  42.060  1.00  0.00            
ATOM   2839  HB  ILE   175      80.560  47.670  42.120  1.00  0.00            
ATOM   2840  CG2 ILE   175      79.010  46.360  41.520  1.00  0.00            
ATOM   2841 1HG2 ILE   175      77.970  46.390  41.190  1.00  0.00            
ATOM   2842 2HG2 ILE   175      79.480  46.150  40.560  1.00  0.00            
ATOM   2843 3HG2 ILE   175      79.350  45.550  42.180  1.00  0.00            
ATOM   2844  CG1 ILE   175      79.320  48.840  41.000  1.00  0.00            
ATOM   2845 2HG1 ILE   175      79.820  49.770  41.270  1.00  0.00            
ATOM   2846 3HG1 ILE   175      79.880  48.480  40.140  1.00  0.00            
ATOM   2847  CD1 ILE   175      77.900  49.210  40.500  1.00  0.00            
ATOM   2848 1HD1 ILE   175      77.940  49.720  39.540  1.00  0.00            
ATOM   2849 2HD1 ILE   175      77.300  48.310  40.370  1.00  0.00            
ATOM   2850 3HD1 ILE   175      77.550  49.920  41.250  1.00  0.00            
ATOM   2851  C   ILE   175      77.800  48.720  43.830  1.00  0.00            
ATOM   2852  O   ILE   175      76.880  48.140  44.350  1.00  0.00            
ATOM   2853  N   GLY   176      77.570  50.060  43.780  1.00  0.00            
ATOM   2854  H   GLY   176      76.600  50.320  43.840  1.00  0.00            
ATOM   2855  CA  GLY   176      78.520  51.210  43.650  1.00  0.00            
ATOM   2856  HA2 GLY   176      79.390  51.150  44.300  1.00  0.00            
ATOM   2857  HA3 GLY   176      78.930  51.220  42.640  1.00  0.00            
ATOM   2858  C   GLY   176      77.860  52.580  43.980  1.00  0.00            
ATOM   2859  O   GLY   176      77.730  52.980  45.090  1.00  0.00            
ATOM   2860  N   ALA   177      77.470  53.310  43.000  1.00  0.00            
ATOM   2861  H   ALA   177      77.700  52.970  42.080  1.00  0.00            
ATOM   2862  CA  ALA   177      76.880  54.680  43.100  1.00  0.00            
ATOM   2863  HA  ALA   177      76.990  54.910  42.040  1.00  0.00            
ATOM   2864  CB  ALA   177      75.400  54.610  43.330  1.00  0.00            
ATOM   2865  HB1 ALA   177      75.070  55.640  43.180  1.00  0.00            
ATOM   2866  HB2 ALA   177      74.930  53.870  42.670  1.00  0.00            
ATOM   2867  HB3 ALA   177      75.300  54.400  44.400  1.00  0.00            
ATOM   2868  C   ALA   177      77.630  55.690  44.050  1.00  0.00            
ATOM   2869  O   ALA   177      77.180  56.820  44.220  1.00  0.00            
ATOM   2870  N   GLY   178      78.910  55.460  44.540  1.00  0.00            
ATOM   2871  H   GLY   178      79.110  54.470  44.590  1.00  0.00            
ATOM   2872  CA  GLY   178      79.740  56.300  45.400  1.00  0.00            
ATOM   2873  HA2 GLY   178      80.600  56.540  44.780  1.00  0.00            
ATOM   2874  HA3 GLY   178      79.280  57.260  45.650  1.00  0.00            
ATOM   2875  C   GLY   178      80.200  55.530  46.620  1.00  0.00            
ATOM   2876  O   GLY   178      79.430  54.790  47.220  1.00  0.00            
ATOM   2877  N   THR   179      81.490  55.690  47.020  1.00  0.00            
ATOM   2878  H   THR   179      82.130  56.360  46.640  1.00  0.00            
ATOM   2879  CA  THR   179      82.000  54.990  48.210  1.00  0.00            
ATOM   2880  HA  THR   179      81.860  53.910  48.130  1.00  0.00            
ATOM   2881  CB  THR   179      83.460  55.420  48.560  1.00  0.00            
ATOM   2882  HB  THR   179      83.740  55.060  49.550  1.00  0.00            
ATOM   2883  CG2 THR   179      84.480  54.950  47.510  1.00  0.00            
ATOM   2884 1HG2 THR   179      85.460  55.400  47.660  1.00  0.00            
ATOM   2885 2HG2 THR   179      84.740  53.890  47.570  1.00  0.00            
ATOM   2886 3HG2 THR   179      84.160  55.230  46.510  1.00  0.00            
ATOM   2887  OG1 THR   179      83.570  56.810  48.710  1.00  0.00            
ATOM   2888  HG1 THR   179      84.500  56.880  48.990  1.00  0.00            
ATOM   2889  C   THR   179      81.200  55.350  49.470  1.00  0.00            
ATOM   2890  O   THR   179      81.080  54.620  50.410  1.00  0.00            
ATOM   2891  N   GLN   180      80.570  56.540  49.470  1.00  0.00            
ATOM   2892  H   GLN   180      80.760  57.210  48.740  1.00  0.00            
ATOM   2893  CA  GLN   180      79.630  56.860  50.620  1.00  0.00            
ATOM   2894  HA  GLN   180      80.300  56.940  51.480  1.00  0.00            
ATOM   2895  CB  GLN   180      79.060  58.290  50.600  1.00  0.00            
ATOM   2896  HB2 GLN   180      78.530  58.440  51.540  1.00  0.00            
ATOM   2897  HB3 GLN   180      79.850  59.040  50.530  1.00  0.00            
ATOM   2898  CG  GLN   180      78.020  58.600  49.470  1.00  0.00            
ATOM   2899  HG2 GLN   180      77.460  57.700  49.200  1.00  0.00            
ATOM   2900  HG3 GLN   180      77.270  59.370  49.650  1.00  0.00            
ATOM   2901  CD  GLN   180      78.680  58.890  48.110  1.00  0.00            
ATOM   2902  OE1 GLN   180      79.820  58.700  47.870  1.00  0.00            
ATOM   2903  NE2 GLN   180      77.860  59.290  47.190  1.00  0.00            
ATOM   2904 1HE2 GLN   180      78.200  59.420  46.250  1.00  0.00            
ATOM   2905 2HE2 GLN   180      76.880  59.510  47.260  1.00  0.00            
ATOM   2906  C   GLN   180      78.470  55.880  50.890  1.00  0.00            
ATOM   2907  O   GLN   180      78.070  55.680  51.960  1.00  0.00            
ATOM   2908  N   VAL   181      77.990  55.170  49.810  1.00  0.00            
ATOM   2909  H   VAL   181      78.480  55.230  48.930  1.00  0.00            
ATOM   2910  CA  VAL   181      76.980  54.060  49.950  1.00  0.00            
ATOM   2911  HA  VAL   181      76.270  54.270  50.750  1.00  0.00            
ATOM   2912  CB  VAL   181      76.180  53.800  48.630  1.00  0.00            
ATOM   2913  HB  VAL   181      76.790  53.390  47.820  1.00  0.00            
ATOM   2914  CG1 VAL   181      75.100  52.830  48.920  1.00  0.00            
ATOM   2915 1HG1 VAL   181      75.280  52.020  49.630  1.00  0.00            
ATOM   2916 2HG1 VAL   181      74.240  53.410  49.260  1.00  0.00            
ATOM   2917 3HG1 VAL   181      74.760  52.380  47.980  1.00  0.00            
ATOM   2918  CG2 VAL   181      75.630  55.120  48.060  1.00  0.00            
ATOM   2919 1HG2 VAL   181      76.530  55.610  47.680  1.00  0.00            
ATOM   2920 2HG2 VAL   181      74.820  54.960  47.350  1.00  0.00            
ATOM   2921 3HG2 VAL   181      75.180  55.640  48.900  1.00  0.00            
ATOM   2922  C   VAL   181      77.690  52.820  50.430  1.00  0.00            
ATOM   2923  O   VAL   181      77.340  52.230  51.420  1.00  0.00            
ATOM   2924  N   LEU   182      78.820  52.440  49.800  1.00  0.00            
ATOM   2925  H   LEU   182      79.200  53.030  49.080  1.00  0.00            
ATOM   2926  CA  LEU   182      79.590  51.250  50.150  1.00  0.00            
ATOM   2927  HA  LEU   182      78.860  50.430  50.100  1.00  0.00            
ATOM   2928  CB  LEU   182      80.650  51.010  49.050  1.00  0.00            
ATOM   2929  HB2 LEU   182      80.990  51.980  48.690  1.00  0.00            
ATOM   2930  HB3 LEU   182      81.490  50.430  49.450  1.00  0.00            
ATOM   2931  CG  LEU   182      80.220  50.090  47.830  1.00  0.00            
ATOM   2932  HG  LEU   182      80.200  49.050  48.160  1.00  0.00            
ATOM   2933  CD1 LEU   182      78.880  50.470  47.130  1.00  0.00            
ATOM   2934 1HD1 LEU   182      78.820  51.510  46.800  1.00  0.00            
ATOM   2935 2HD1 LEU   182      78.660  49.780  46.310  1.00  0.00            
ATOM   2936 3HD1 LEU   182      78.050  50.520  47.840  1.00  0.00            
ATOM   2937  CD2 LEU   182      81.370  50.190  46.870  1.00  0.00            
ATOM   2938 1HD2 LEU   182      81.080  50.920  46.110  1.00  0.00            
ATOM   2939 2HD2 LEU   182      82.330  50.360  47.360  1.00  0.00            
ATOM   2940 3HD2 LEU   182      81.440  49.250  46.310  1.00  0.00            
ATOM   2941  C   LEU   182      80.140  51.230  51.560  1.00  0.00            
ATOM   2942  O   LEU   182      80.420  50.220  52.200  1.00  0.00            
ATOM   2943  N   MET   183      80.480  52.410  52.000  1.00  0.00            
ATOM   2944  H   MET   183      80.320  53.240  51.450  1.00  0.00            
ATOM   2945  CA  MET   183      81.040  52.610  53.350  1.00  0.00            
ATOM   2946  HA  MET   183      81.790  51.840  53.540  1.00  0.00            
ATOM   2947  CB  MET   183      81.730  54.010  53.550  1.00  0.00            
ATOM   2948  HB2 MET   183      82.420  54.190  52.720  1.00  0.00            
ATOM   2949  HB3 MET   183      80.990  54.790  53.370  1.00  0.00            
ATOM   2950  CG  MET   183      82.410  54.090  54.910  1.00  0.00            
ATOM   2951  HG2 MET   183      82.820  55.100  54.970  1.00  0.00            
ATOM   2952  HG3 MET   183      81.650  54.020  55.690  1.00  0.00            
ATOM   2953  SD  MET   183      83.760  52.900  55.050  1.00  0.00            
ATOM   2954  CE  MET   183      84.300  53.160  56.730  1.00  0.00            
ATOM   2955  HE1 MET   183      85.090  52.470  57.050  1.00  0.00            
ATOM   2956  HE2 MET   183      84.550  54.210  56.870  1.00  0.00            
ATOM   2957  HE3 MET   183      83.490  52.910  57.410  1.00  0.00            
ATOM   2958  C   MET   183      79.920  52.490  54.390  1.00  0.00            
ATOM   2959  O   MET   183      80.000  51.790  55.420  1.00  0.00            
ATOM   2960  N   GLN   184      78.730  53.210  54.240  1.00  0.00            
ATOM   2961  H   GLN   184      78.690  53.720  53.370  1.00  0.00            
ATOM   2962  CA  GLN   184      77.550  53.050  55.080  1.00  0.00            
ATOM   2963  HA  GLN   184      77.810  53.360  56.100  1.00  0.00            
ATOM   2964  CB  GLN   184      76.430  53.870  54.490  1.00  0.00            
ATOM   2965  HB2 GLN   184      76.670  54.930  54.510  1.00  0.00            
ATOM   2966  HB3 GLN   184      76.240  53.630  53.440  1.00  0.00            
ATOM   2967  CG  GLN   184      75.050  53.590  55.190  1.00  0.00            
ATOM   2968  HG2 GLN   184      74.290  54.160  54.660  1.00  0.00            
ATOM   2969  HG3 GLN   184      74.650  52.580  55.040  1.00  0.00            
ATOM   2970  CD  GLN   184      75.140  54.060  56.620  1.00  0.00            
ATOM   2971  OE1 GLN   184      75.490  55.130  56.990  1.00  0.00            
ATOM   2972  NE2 GLN   184      74.770  53.220  57.550  1.00  0.00            
ATOM   2973 1HE2 GLN   184      74.730  53.640  58.460  1.00  0.00            
ATOM   2974 2HE2 GLN   184      74.350  52.320  57.350  1.00  0.00            
ATOM   2975  C   GLN   184      77.130  51.560  55.070  1.00  0.00            
ATOM   2976  O   GLN   184      76.810  51.000  56.170  1.00  0.00            
ATOM   2977  N   LEU   185      77.280  50.820  53.960  1.00  0.00            
ATOM   2978  H   LEU   185      77.330  51.350  53.100  1.00  0.00            
ATOM   2979  CA  LEU   185      77.050  49.390  53.810  1.00  0.00            
ATOM   2980  HA  LEU   185      76.110  49.100  54.290  1.00  0.00            
ATOM   2981  CB  LEU   185      76.970  48.900  52.380  1.00  0.00            
ATOM   2982  HB2 LEU   185      76.370  49.630  51.820  1.00  0.00            
ATOM   2983  HB3 LEU   185      77.960  48.990  51.920  1.00  0.00            
ATOM   2984  CG  LEU   185      76.590  47.430  51.970  1.00  0.00            
ATOM   2985  HG  LEU   185      77.160  47.090  51.100  1.00  0.00            
ATOM   2986  CD1 LEU   185      76.750  46.410  53.040  1.00  0.00            
ATOM   2987 1HD1 LEU   185      77.800  46.330  53.340  1.00  0.00            
ATOM   2988 2HD1 LEU   185      76.080  46.600  53.880  1.00  0.00            
ATOM   2989 3HD1 LEU   185      76.420  45.430  52.680  1.00  0.00            
ATOM   2990  CD2 LEU   185      75.210  47.360  51.350  1.00  0.00            
ATOM   2991 1HD2 LEU   185      74.450  47.460  52.130  1.00  0.00            
ATOM   2992 2HD2 LEU   185      75.020  48.100  50.570  1.00  0.00            
ATOM   2993 3HD2 LEU   185      75.010  46.360  50.960  1.00  0.00            
ATOM   2994  C   LEU   185      77.990  48.640  54.720  1.00  0.00            
ATOM   2995  O   LEU   185      77.640  47.910  55.680  1.00  0.00            
ATOM   2996  N   LEU   186      79.300  48.900  54.490  1.00  0.00            
ATOM   2997  H   LEU   186      79.580  49.490  53.730  1.00  0.00            
ATOM   2998  CA  LEU   186      80.360  48.200  55.210  1.00  0.00            
ATOM   2999  HA  LEU   186      80.250  47.130  55.000  1.00  0.00            
ATOM   3000  CB  LEU   186      81.790  48.790  54.780  1.00  0.00            
ATOM   3001  HB2 LEU   186      81.790  48.800  53.690  1.00  0.00            
ATOM   3002  HB3 LEU   186      81.760  49.850  55.060  1.00  0.00            
ATOM   3003  CG  LEU   186      83.040  48.090  55.300  1.00  0.00            
ATOM   3004  HG  LEU   186      82.840  47.880  56.350  1.00  0.00            
ATOM   3005  CD1 LEU   186      83.280  46.650  54.700  1.00  0.00            
ATOM   3006 1HD1 LEU   186      83.490  45.880  55.450  1.00  0.00            
ATOM   3007 2HD1 LEU   186      82.400  46.240  54.210  1.00  0.00            
ATOM   3008 3HD1 LEU   186      84.080  46.550  53.960  1.00  0.00            
ATOM   3009  CD2 LEU   186      84.310  49.000  55.230  1.00  0.00            
ATOM   3010 1HD2 LEU   186      83.930  49.900  55.720  1.00  0.00            
ATOM   3011 2HD2 LEU   186      85.170  48.590  55.760  1.00  0.00            
ATOM   3012 3HD2 LEU   186      84.480  49.110  54.160  1.00  0.00            
ATOM   3013  C   LEU   186      80.250  48.390  56.710  1.00  0.00            
ATOM   3014  O   LEU   186      80.460  47.460  57.430  1.00  0.00            
ATOM   3015  N   THR   187      79.930  49.550  57.190  1.00  0.00            
ATOM   3016  H   THR   187      79.870  50.300  56.510  1.00  0.00            
ATOM   3017  CA  THR   187      79.820  49.760  58.650  1.00  0.00            
ATOM   3018  HA  THR   187      80.760  49.410  59.070  1.00  0.00            
ATOM   3019  CB  THR   187      79.490  51.180  59.200  1.00  0.00            
ATOM   3020  HB  THR   187      79.600  51.160  60.290  1.00  0.00            
ATOM   3021  CG2 THR   187      80.600  52.130  58.760  1.00  0.00            
ATOM   3022 1HG2 THR   187      81.590  51.670  58.860  1.00  0.00            
ATOM   3023 2HG2 THR   187      80.350  52.370  57.730  1.00  0.00            
ATOM   3024 3HG2 THR   187      80.500  53.060  59.330  1.00  0.00            
ATOM   3025  OG1 THR   187      78.170  51.490  58.800  1.00  0.00            
ATOM   3026  HG1 THR   187      77.970  51.220  57.890  1.00  0.00            
ATOM   3027  C   THR   187      78.740  48.860  59.310  1.00  0.00            
ATOM   3028  O   THR   187      78.830  48.530  60.460  1.00  0.00            
ATOM   3029  N   GLU   188      77.660  48.530  58.570  1.00  0.00            
ATOM   3030  H   GLU   188      77.680  48.740  57.580  1.00  0.00            
ATOM   3031  CA  GLU   188      76.620  47.650  59.050  1.00  0.00            
ATOM   3032  HA  GLU   188      76.330  47.890  60.080  1.00  0.00            
ATOM   3033  CB  GLU   188      75.330  47.750  58.290  1.00  0.00            
ATOM   3034  HB2 GLU   188      75.560  47.590  57.230  1.00  0.00            
ATOM   3035  HB3 GLU   188      74.500  47.090  58.560  1.00  0.00            
ATOM   3036  CG  GLU   188      74.740  49.200  58.370  1.00  0.00            
ATOM   3037  HG2 GLU   188      74.220  49.310  59.330  1.00  0.00            
ATOM   3038  HG3 GLU   188      75.470  50.010  58.320  1.00  0.00            
ATOM   3039  CD  GLU   188      73.740  49.530  57.250  1.00  0.00            
ATOM   3040  OE1 GLU   188      73.260  48.670  56.600  1.00  0.00            
ATOM   3041  OE2 GLU   188      73.370  50.660  57.190  1.00  0.00            
ATOM   3042  C   GLU   188      77.080  46.240  59.140  1.00  0.00            
ATOM   3043  O   GLU   188      76.650  45.490  59.970  1.00  0.00            
ATOM   3044  N   LEU   189      78.080  45.840  58.340  1.00  0.00            
ATOM   3045  H   LEU   189      78.450  46.570  57.750  1.00  0.00            
ATOM   3046  CA  LEU   189      78.800  44.480  58.320  1.00  0.00            
ATOM   3047  HA  LEU   189      78.060  43.690  58.480  1.00  0.00            
ATOM   3048  CB  LEU   189      79.420  44.190  56.960  1.00  0.00            
ATOM   3049  HB2 LEU   189      80.320  44.760  56.720  1.00  0.00            
ATOM   3050  HB3 LEU   189      79.720  43.140  56.980  1.00  0.00            
ATOM   3051  CG  LEU   189      78.440  44.260  55.740  1.00  0.00            
ATOM   3052  HG  LEU   189      78.160  45.300  55.560  1.00  0.00            
ATOM   3053  CD1 LEU   189      79.230  43.820  54.510  1.00  0.00            
ATOM   3054 1HD1 LEU   189      79.490  42.760  54.540  1.00  0.00            
ATOM   3055 2HD1 LEU   189      78.580  43.970  53.650  1.00  0.00            
ATOM   3056 3HD1 LEU   189      80.100  44.470  54.380  1.00  0.00            
ATOM   3057  CD2 LEU   189      77.260  43.350  55.960  1.00  0.00            
ATOM   3058 1HD2 LEU   189      77.400  42.320  56.290  1.00  0.00            
ATOM   3059 2HD2 LEU   189      76.580  43.760  56.710  1.00  0.00            
ATOM   3060 3HD2 LEU   189      76.650  43.370  55.060  1.00  0.00            
ATOM   3061  C   LEU   189      79.860  44.280  59.390  1.00  0.00            
ATOM   3062  O   LEU   189      80.070  43.250  60.050  1.00  0.00            
ATOM   3063  N   LEU   190      80.680  45.390  59.550  1.00  0.00            
ATOM   3064  H   LEU   190      80.400  46.160  58.960  1.00  0.00            
ATOM   3065  CA  LEU   190      81.650  45.520  60.610  1.00  0.00            
ATOM   3066  HA  LEU   190      82.260  44.620  60.480  1.00  0.00            
ATOM   3067  CB  LEU   190      82.630  46.650  60.450  1.00  0.00            
ATOM   3068  HB2 LEU   190      82.120  47.610  60.440  1.00  0.00            
ATOM   3069  HB3 LEU   190      83.260  46.660  61.350  1.00  0.00            
ATOM   3070  CG  LEU   190      83.600  46.470  59.260  1.00  0.00            
ATOM   3071  HG  LEU   190      83.040  46.210  58.360  1.00  0.00            
ATOM   3072  CD1 LEU   190      84.220  47.860  58.910  1.00  0.00            
ATOM   3073 1HD1 LEU   190      83.420  48.510  58.540  1.00  0.00            
ATOM   3074 2HD1 LEU   190      84.500  48.310  59.860  1.00  0.00            
ATOM   3075 3HD1 LEU   190      85.060  47.790  58.210  1.00  0.00            
ATOM   3076  CD2 LEU   190      84.660  45.450  59.520  1.00  0.00            
ATOM   3077 1HD2 LEU   190      85.200  45.490  60.470  1.00  0.00            
ATOM   3078 2HD2 LEU   190      84.310  44.420  59.570  1.00  0.00            
ATOM   3079 3HD2 LEU   190      85.370  45.380  58.690  1.00  0.00            
ATOM   3080  C   LEU   190      80.930  45.520  61.970  1.00  0.00            
ATOM   3081  O   LEU   190      79.830  46.070  62.130  1.00  0.00            
ATOM   3082  N   PRO   191      81.480  44.820  63.010  1.00  0.00            
ATOM   3083  CD  PRO   191      82.680  44.030  63.030  1.00  0.00            
ATOM   3084  HD2 PRO   191      83.550  44.630  62.750  1.00  0.00            
ATOM   3085  HD3 PRO   191      82.570  43.210  62.310  1.00  0.00            
ATOM   3086  CG  PRO   191      82.810  43.480  64.420  1.00  0.00            
ATOM   3087  HG2 PRO   191      83.830  43.440  64.800  1.00  0.00            
ATOM   3088  HG3 PRO   191      82.510  42.430  64.510  1.00  0.00            
ATOM   3089  CB  PRO   191      81.880  44.280  65.350  1.00  0.00            
ATOM   3090  HB2 PRO   191      82.380  45.050  65.940  1.00  0.00            
ATOM   3091  HB3 PRO   191      81.360  43.510  65.920  1.00  0.00            
ATOM   3092  CA  PRO   191      80.800  44.780  64.350  1.00  0.00            
ATOM   3093  HA  PRO   191      79.890  44.190  64.280  1.00  0.00            
ATOM   3094  C   PRO   191      80.390  46.140  64.930  1.00  0.00            
ATOM   3095  O   PRO   191      81.090  47.090  64.660  1.00  0.00            
ATOM   3096  N   LYS   192      79.200  46.260  65.470  1.00  0.00            
ATOM   3097  H   LYS   192      78.660  45.420  65.360  1.00  0.00            
ATOM   3098  CA  LYS   192      78.550  47.520  65.850  1.00  0.00            
ATOM   3099  HA  LYS   192      78.400  48.090  64.930  1.00  0.00            
ATOM   3100  CB  LYS   192      77.200  47.240  66.500  1.00  0.00            
ATOM   3101  HB2 LYS   192      77.330  46.830  67.510  1.00  0.00            
ATOM   3102  HB3 LYS   192      76.790  48.220  66.770  1.00  0.00            
ATOM   3103  CG  LYS   192      76.100  46.570  65.680  1.00  0.00            
ATOM   3104  HG2 LYS   192      76.420  45.530  65.550  1.00  0.00            
ATOM   3105  HG3 LYS   192      75.220  46.270  66.260  1.00  0.00            
ATOM   3106  CD  LYS   192      75.520  47.250  64.360  1.00  0.00            
ATOM   3107  HD2 LYS   192      76.270  47.430  63.590  1.00  0.00            
ATOM   3108  HD3 LYS   192      74.780  46.610  63.880  1.00  0.00            
ATOM   3109  CE  LYS   192      74.710  48.530  64.650  1.00  0.00            
ATOM   3110  HE2 LYS   192      73.800  48.300  65.200  1.00  0.00            
ATOM   3111  HE3 LYS   192      75.340  49.200  65.250  1.00  0.00            
ATOM   3112  NZ  LYS   192      74.500  49.210  63.360  1.00  0.00            
ATOM   3113  HZ1 LYS   192      74.020  48.550  62.770  1.00  0.00            
ATOM   3114  HZ2 LYS   192      73.910  50.020  63.460  1.00  0.00            
ATOM   3115  HZ3 LYS   192      75.370  49.420  62.900  1.00  0.00            
ATOM   3116  C   LYS   192      79.460  48.420  66.680  1.00  0.00            
ATOM   3117  O   LYS   192      79.750  49.530  66.410  1.00  0.00            
ATOM   3118  N   GLU   193      80.130  47.820  67.670  1.00  0.00            
ATOM   3119  H   GLU   193      79.950  46.830  67.660  1.00  0.00            
ATOM   3120  CA  GLU   193      81.140  48.430  68.550  1.00  0.00            
ATOM   3121  HA  GLU   193      80.810  49.420  68.880  1.00  0.00            
ATOM   3122  CB  GLU   193      81.420  47.550  69.770  1.00  0.00            
ATOM   3123  HB2 GLU   193      81.850  46.590  69.470  1.00  0.00            
ATOM   3124  HB3 GLU   193      82.100  48.080  70.430  1.00  0.00            
ATOM   3125  CG  GLU   193      80.140  47.320  70.570  1.00  0.00            
ATOM   3126  HG2 GLU   193      79.410  46.590  70.210  1.00  0.00            
ATOM   3127  HG3 GLU   193      80.460  46.980  71.560  1.00  0.00            
ATOM   3128  CD  GLU   193      79.320  48.560  70.810  1.00  0.00            
ATOM   3129  OE1 GLU   193      79.840  49.470  71.380  1.00  0.00            
ATOM   3130  OE2 GLU   193      78.140  48.560  70.520  1.00  0.00            
ATOM   3131  C   GLU   193      82.520  48.680  67.970  1.00  0.00            
ATOM   3132  O   GLU   193      83.370  49.250  68.570  1.00  0.00            
ATOM   3133  N   ALA   194      82.680  48.320  66.660  1.00  0.00            
ATOM   3134  H   ALA   194      81.970  47.830  66.140  1.00  0.00            
ATOM   3135  CA  ALA   194      84.010  48.360  66.090  1.00  0.00            
ATOM   3136  HA  ALA   194      84.720  47.890  66.770  1.00  0.00            
ATOM   3137  CB  ALA   194      84.060  47.580  64.800  1.00  0.00            
ATOM   3138  HB1 ALA   194      83.540  48.110  63.990  1.00  0.00            
ATOM   3139  HB2 ALA   194      85.080  47.310  64.510  1.00  0.00            
ATOM   3140  HB3 ALA   194      83.560  46.610  64.800  1.00  0.00            
ATOM   3141  C   ALA   194      84.540  49.820  66.030  1.00  0.00            
ATOM   3142  O   ALA   194      83.860  50.770  65.690  1.00  0.00            
ATOM   3143  N   VAL   195      85.790  50.010  66.550  1.00  0.00            
ATOM   3144  H   VAL   195      86.200  49.230  67.050  1.00  0.00            
ATOM   3145  CA  VAL   195      86.390  51.380  66.730  1.00  0.00            
ATOM   3146  HA  VAL   195      85.590  52.120  66.800  1.00  0.00            
ATOM   3147  CB  VAL   195      87.250  51.330  68.040  1.00  0.00            
ATOM   3148  HB  VAL   195      87.920  50.470  67.990  1.00  0.00            
ATOM   3149  CG1 VAL   195      88.060  52.680  68.090  1.00  0.00            
ATOM   3150 1HG1 VAL   195      88.700  52.800  67.220  1.00  0.00            
ATOM   3151 2HG1 VAL   195      87.430  53.570  68.170  1.00  0.00            
ATOM   3152 3HG1 VAL   195      88.790  52.670  68.910  1.00  0.00            
ATOM   3153  CG2 VAL   195      86.330  51.120  69.240  1.00  0.00            
ATOM   3154 1HG2 VAL   195      85.440  51.750  69.160  1.00  0.00            
ATOM   3155 2HG2 VAL   195      85.850  50.140  69.240  1.00  0.00            
ATOM   3156 3HG2 VAL   195      86.930  51.330  70.130  1.00  0.00            
ATOM   3157  C   VAL   195      87.240  51.740  65.540  1.00  0.00            
ATOM   3158  O   VAL   195      88.170  51.070  65.170  1.00  0.00            
ATOM   3159  N   TYR   196      86.880  52.870  64.960  1.00  0.00            
ATOM   3160  H   TYR   196      85.970  53.260  65.160  1.00  0.00            
ATOM   3161  CA  TYR   196      87.510  53.130  63.630  1.00  0.00            
ATOM   3162  HA  TYR   196      87.890  52.250  63.100  1.00  0.00            
ATOM   3163  CB  TYR   196      86.440  53.640  62.690  1.00  0.00            
ATOM   3164  HB2 TYR   196      85.820  54.460  63.070  1.00  0.00            
ATOM   3165  HB3 TYR   196      87.030  54.100  61.890  1.00  0.00            
ATOM   3166  CG  TYR   196      85.400  52.660  62.170  1.00  0.00            
ATOM   3167  CD1 TYR   196      84.410  52.190  63.080  1.00  0.00            
ATOM   3168  HD1 TYR   196      84.350  52.580  64.090  1.00  0.00            
ATOM   3169  CE1 TYR   196      83.490  51.310  62.620  1.00  0.00            
ATOM   3170  HE1 TYR   196      82.700  50.970  63.280  1.00  0.00            
ATOM   3171  CZ  TYR   196      83.530  50.840  61.310  1.00  0.00            
ATOM   3172  OH  TYR   196      82.480  49.970  60.980  1.00  0.00            
ATOM   3173  HH  TYR   196      81.810  49.960  61.690  1.00  0.00            
ATOM   3174  CE2 TYR   196      84.500  51.320  60.380  1.00  0.00            
ATOM   3175  HE2 TYR   196      84.500  50.940  59.360  1.00  0.00            
ATOM   3176  CD2 TYR   196      85.450  52.200  60.840  1.00  0.00            
ATOM   3177  HD2 TYR   196      86.170  52.510  60.090  1.00  0.00            
ATOM   3178  C   TYR   196      88.640  54.100  63.930  1.00  0.00            
ATOM   3179  O   TYR   196      88.430  55.060  64.600  1.00  0.00            
ATOM   3180  N   ALA   197      89.850  53.880  63.370  1.00  0.00            
ATOM   3181  H   ALA   197      89.920  52.950  63.000  1.00  0.00            
ATOM   3182  CA  ALA   197      90.840  54.940  63.190  1.00  0.00            
ATOM   3183  HA  ALA   197      90.630  55.740  63.900  1.00  0.00            
ATOM   3184  CB  ALA   197      92.260  54.450  63.520  1.00  0.00            
ATOM   3185  HB1 ALA   197      92.280  54.390  64.610  1.00  0.00            
ATOM   3186  HB2 ALA   197      92.500  53.520  63.000  1.00  0.00            
ATOM   3187  HB3 ALA   197      92.990  55.170  63.140  1.00  0.00            
ATOM   3188  C   ALA   197      90.710  55.580  61.790  1.00  0.00            
ATOM   3189  O   ALA   197      90.360  54.970  60.780  1.00  0.00            
ATOM   3190  N   MET   198      91.070  56.870  61.670  1.00  0.00            
ATOM   3191  H   MET   198      91.170  57.360  62.550  1.00  0.00            
ATOM   3192  CA  MET   198      91.270  57.660  60.470  1.00  0.00            
ATOM   3193  HA  MET   198      91.330  56.990  59.610  1.00  0.00            
ATOM   3194  CB  MET   198      90.180  58.680  60.180  1.00  0.00            
ATOM   3195  HB2 MET   198      90.200  59.460  60.940  1.00  0.00            
ATOM   3196  HB3 MET   198      90.590  59.020  59.230  1.00  0.00            
ATOM   3197  CG  MET   198      88.770  58.010  60.210  1.00  0.00            
ATOM   3198  HG2 MET   198      88.750  57.130  59.560  1.00  0.00            
ATOM   3199  HG3 MET   198      88.390  57.770  61.210  1.00  0.00            
ATOM   3200  SD  MET   198      87.470  59.110  59.510  1.00  0.00            
ATOM   3201  CE  MET   198      88.050  59.370  57.760  1.00  0.00            
ATOM   3202  HE1 MET   198      87.800  60.360  57.370  1.00  0.00            
ATOM   3203  HE2 MET   198      89.090  59.130  57.530  1.00  0.00            
ATOM   3204  HE3 MET   198      87.450  58.660  57.180  1.00  0.00            
ATOM   3205  C   MET   198      92.660  58.460  60.550  1.00  0.00            
ATOM   3206  O   MET   198      93.200  58.860  61.580  1.00  0.00            
ATOM   3207  N   GLU   199      93.300  58.540  59.350  1.00  0.00            
ATOM   3208  H   GLU   199      92.880  58.110  58.540  1.00  0.00            
ATOM   3209  CA  GLU   199      94.400  59.470  59.040  1.00  0.00            
ATOM   3210  HA  GLU   199      95.290  59.090  59.560  1.00  0.00            
ATOM   3211  CB  GLU   199      94.820  59.480  57.550  1.00  0.00            
ATOM   3212  HB2 GLU   199      94.000  59.790  56.900  1.00  0.00            
ATOM   3213  HB3 GLU   199      95.660  60.170  57.430  1.00  0.00            
ATOM   3214  CG  GLU   199      95.210  58.000  57.280  1.00  0.00            
ATOM   3215  HG2 GLU   199      95.990  57.790  58.010  1.00  0.00            
ATOM   3216  HG3 GLU   199      94.330  57.370  57.410  1.00  0.00            
ATOM   3217  CD  GLU   199      95.710  57.780  55.890  1.00  0.00            
ATOM   3218  OE1 GLU   199      95.380  58.400  54.910  1.00  0.00            
ATOM   3219  OE2 GLU   199      96.550  56.900  55.730  1.00  0.00            
ATOM   3220  C   GLU   199      93.940  60.930  59.310  1.00  0.00            
ATOM   3221  O   GLU   199      92.840  61.240  59.030  1.00  0.00            
ATOM   3222  N   GLU   200      94.850  61.710  59.870  1.00  0.00            
ATOM   3223  H   GLU   200      95.630  61.140  60.180  1.00  0.00            
ATOM   3224  CA  GLU   200      94.700  63.130  60.300  1.00  0.00            
ATOM   3225  HA  GLU   200      93.800  63.340  59.720  1.00  0.00            
ATOM   3226  CB  GLU   200      94.490  63.370  61.790  1.00  0.00            
ATOM   3227  HB2 GLU   200      93.740  62.700  62.210  1.00  0.00            
ATOM   3228  HB3 GLU   200      95.390  63.400  62.400  1.00  0.00            
ATOM   3229  CG  GLU   200      94.010  64.820  61.860  1.00  0.00            
ATOM   3230  HG2 GLU   200      94.820  65.530  61.670  1.00  0.00            
ATOM   3231  HG3 GLU   200      93.370  64.970  60.990  1.00  0.00            
ATOM   3232  CD  GLU   200      93.290  65.020  63.170  1.00  0.00            
ATOM   3233  OE1 GLU   200      93.590  64.430  64.210  1.00  0.00            
ATOM   3234  OE2 GLU   200      92.430  65.890  63.130  1.00  0.00            
ATOM   3235  C   GLU   200      95.890  64.070  59.890  1.00  0.00            
ATOM   3236  O   GLU   200      96.980  64.060  60.440  1.00  0.00            
ATOM   3237  N   PRO   201      95.720  64.940  58.840  1.00  0.00            
ATOM   3238  CD  PRO   201      96.740  65.930  58.450  1.00  0.00            
ATOM   3239  HD2 PRO   201      97.740  65.520  58.260  1.00  0.00            
ATOM   3240  HD3 PRO   201      96.830  66.720  59.200  1.00  0.00            
ATOM   3241  CG  PRO   201      96.210  66.670  57.290  1.00  0.00            
ATOM   3242  HG2 PRO   201      96.460  66.100  56.390  1.00  0.00            
ATOM   3243  HG3 PRO   201      96.540  67.710  57.200  1.00  0.00            
ATOM   3244  CB  PRO   201      94.670  66.540  57.520  1.00  0.00            
ATOM   3245  HB2 PRO   201      93.990  66.850  56.730  1.00  0.00            
ATOM   3246  HB3 PRO   201      94.330  67.190  58.330  1.00  0.00            
ATOM   3247  CA  PRO   201      94.490  65.170  58.140  1.00  0.00            
ATOM   3248  HA  PRO   201      93.740  65.280  58.930  1.00  0.00            
ATOM   3249  C   PRO   201      94.030  64.190  57.100  1.00  0.00            
ATOM   3250  O   PRO   201      94.830  63.510  56.490  1.00  0.00            
ATOM   3251  N   GLY   202      92.700  64.080  56.890  1.00  0.00            
ATOM   3252  H   GLY   202      92.010  64.680  57.320  1.00  0.00            
ATOM   3253  CA  GLY   202      92.070  62.900  56.240  1.00  0.00            
ATOM   3254  HA2 GLY   202      92.870  62.360  55.720  1.00  0.00            
ATOM   3255  HA3 GLY   202      91.780  62.200  57.020  1.00  0.00            
ATOM   3256  C   GLY   202      90.800  63.230  55.450  1.00  0.00            
ATOM   3257  O   GLY   202      90.500  64.400  55.160  1.00  0.00            
ATOM   3258  N   TYR   203      90.170  62.220  54.900  1.00  0.00            
ATOM   3259  H   TYR   203      90.660  61.340  54.870  1.00  0.00            
ATOM   3260  CA  TYR   203      88.910  62.360  54.100  1.00  0.00            
ATOM   3261  HA  TYR   203      89.170  63.210  53.460  1.00  0.00            
ATOM   3262  CB  TYR   203      88.670  61.100  53.240  1.00  0.00            
ATOM   3263  HB2 TYR   203      89.630  60.750  52.850  1.00  0.00            
ATOM   3264  HB3 TYR   203      88.320  60.280  53.870  1.00  0.00            
ATOM   3265  CG  TYR   203      87.550  61.150  52.150  1.00  0.00            
ATOM   3266  CD1 TYR   203      87.330  62.320  51.380  1.00  0.00            
ATOM   3267  HD1 TYR   203      87.930  63.230  51.460  1.00  0.00            
ATOM   3268  CE1 TYR   203      86.230  62.410  50.490  1.00  0.00            
ATOM   3269  HE1 TYR   203      86.030  63.350  49.990  1.00  0.00            
ATOM   3270  CZ  TYR   203      85.380  61.210  50.220  1.00  0.00            
ATOM   3271  OH  TYR   203      84.340  61.340  49.340  1.00  0.00            
ATOM   3272  HH  TYR   203      83.730  60.580  49.330  1.00  0.00            
ATOM   3273  CE2 TYR   203      85.710  60.090  50.940  1.00  0.00            
ATOM   3274  HE2 TYR   203      85.170  59.150  50.820  1.00  0.00            
ATOM   3275  CD2 TYR   203      86.760  60.030  51.890  1.00  0.00            
ATOM   3276  HD2 TYR   203      86.940  59.090  52.400  1.00  0.00            
ATOM   3277  C   TYR   203      87.760  62.750  55.000  1.00  0.00            
ATOM   3278  O   TYR   203      87.150  61.880  55.560  1.00  0.00            
ATOM   3279  N   ARG   204      87.550  64.060  55.170  1.00  0.00            
ATOM   3280  H   ARG   204      88.250  64.670  54.770  1.00  0.00            
ATOM   3281  CA  ARG   204      86.530  64.660  56.080  1.00  0.00            
ATOM   3282  HA  ARG   204      86.750  64.220  57.050  1.00  0.00            
ATOM   3283  CB  ARG   204      86.530  66.240  55.890  1.00  0.00            
ATOM   3284  HB2 ARG   204      87.480  66.740  56.070  1.00  0.00            
ATOM   3285  HB3 ARG   204      86.360  66.450  54.830  1.00  0.00            
ATOM   3286  CG  ARG   204      85.460  66.890  56.810  1.00  0.00            
ATOM   3287  HG2 ARG   204      85.490  67.970  56.640  1.00  0.00            
ATOM   3288  HG3 ARG   204      84.500  66.460  56.540  1.00  0.00            
ATOM   3289  CD  ARG   204      85.760  66.660  58.290  1.00  0.00            
ATOM   3290  HD2 ARG   204      85.740  65.640  58.670  1.00  0.00            
ATOM   3291  HD3 ARG   204      86.790  66.940  58.530  1.00  0.00            
ATOM   3292  NE  ARG   204      84.840  67.470  59.080  1.00  0.00            
ATOM   3293  HE  ARG   204      84.010  67.670  58.550  1.00  0.00            
ATOM   3294  CZ  ARG   204      84.990  68.020  60.260  1.00  0.00            
ATOM   3295  NH1 ARG   204      86.080  67.870  61.000  1.00  0.00            
ATOM   3296 1HH1 ARG   204      86.950  67.670  60.520  1.00  0.00            
ATOM   3297 2HH1 ARG   204      86.280  68.460  61.800  1.00  0.00            
ATOM   3298  NH2 ARG   204      84.050  68.730  60.780  1.00  0.00            
ATOM   3299 1HH2 ARG   204      83.170  68.730  60.280  1.00  0.00            
ATOM   3300 2HH2 ARG   204      84.080  69.000  61.750  1.00  0.00            
ATOM   3301  C   ARG   204      85.140  64.050  55.820  1.00  0.00            
ATOM   3302  O   ARG   204      84.410  63.720  56.750  1.00  0.00            
ATOM   3303  N   ARG   205      84.800  63.800  54.520  1.00  0.00            
ATOM   3304  H   ARG   205      85.520  64.010  53.840  1.00  0.00            
ATOM   3305  CA  ARG   205      83.520  63.200  54.090  1.00  0.00            
ATOM   3306  HA  ARG   205      82.710  63.880  54.360  1.00  0.00            
ATOM   3307  CB  ARG   205      83.660  63.030  52.560  1.00  0.00            
ATOM   3308  HB2 ARG   205      84.460  63.720  52.290  1.00  0.00            
ATOM   3309  HB3 ARG   205      84.010  62.030  52.290  1.00  0.00            
ATOM   3310  CG  ARG   205      82.390  63.510  51.830  1.00  0.00            
ATOM   3311  HG2 ARG   205      81.970  62.620  51.360  1.00  0.00            
ATOM   3312  HG3 ARG   205      81.630  63.860  52.530  1.00  0.00            
ATOM   3313  CD  ARG   205      82.680  64.570  50.780  1.00  0.00            
ATOM   3314  HD2 ARG   205      81.730  65.030  50.490  1.00  0.00            
ATOM   3315  HD3 ARG   205      83.270  65.350  51.280  1.00  0.00            
ATOM   3316  NE  ARG   205      83.530  64.140  49.680  1.00  0.00            
ATOM   3317  HE  ARG   205      83.920  63.220  49.820  1.00  0.00            
ATOM   3318  CZ  ARG   205      83.710  64.770  48.580  1.00  0.00            
ATOM   3319  NH1 ARG   205      83.270  65.920  48.180  1.00  0.00            
ATOM   3320 1HH1 ARG   205      82.710  66.440  48.850  1.00  0.00            
ATOM   3321 2HH1 ARG   205      83.690  66.440  47.420  1.00  0.00            
ATOM   3322  NH2 ARG   205      84.500  64.220  47.720  1.00  0.00            
ATOM   3323 1HH2 ARG   205      84.940  63.310  47.820  1.00  0.00            
ATOM   3324 2HH2 ARG   205      84.520  64.720  46.840  1.00  0.00            
ATOM   3325  C   ARG   205      83.190  61.840  54.710  1.00  0.00            
ATOM   3326  O   ARG   205      82.100  61.570  55.040  1.00  0.00            
ATOM   3327  N   MET   206      84.220  61.020  54.910  1.00  0.00            
ATOM   3328  H   MET   206      85.080  61.370  54.510  1.00  0.00            
ATOM   3329  CA  MET   206      84.140  59.730  55.480  1.00  0.00            
ATOM   3330  HA  MET   206      83.190  59.220  55.300  1.00  0.00            
ATOM   3331  CB  MET   206      85.230  58.720  55.080  1.00  0.00            
ATOM   3332  HB2 MET   206      85.060  58.750  54.000  1.00  0.00            
ATOM   3333  HB3 MET   206      86.230  59.130  55.240  1.00  0.00            
ATOM   3334  CG  MET   206      85.040  57.350  55.680  1.00  0.00            
ATOM   3335  HG2 MET   206      85.340  57.470  56.720  1.00  0.00            
ATOM   3336  HG3 MET   206      84.050  56.890  55.620  1.00  0.00            
ATOM   3337  SD  MET   206      86.210  56.040  55.120  1.00  0.00            
ATOM   3338  CE  MET   206      85.640  55.850  53.310  1.00  0.00            
ATOM   3339  HE1 MET   206      85.830  54.800  53.100  1.00  0.00            
ATOM   3340  HE2 MET   206      84.550  55.790  53.240  1.00  0.00            
ATOM   3341  HE3 MET   206      86.040  56.530  52.560  1.00  0.00            
ATOM   3342  C   MET   206      83.970  59.880  57.050  1.00  0.00            
ATOM   3343  O   MET   206      83.060  59.300  57.660  1.00  0.00            
ATOM   3344  N   TYR   207      84.860  60.680  57.700  1.00  0.00            
ATOM   3345  H   TYR   207      85.680  60.970  57.190  1.00  0.00            
ATOM   3346  CA  TYR   207      84.770  61.070  59.140  1.00  0.00            
ATOM   3347  HA  TYR   207      84.940  60.210  59.780  1.00  0.00            
ATOM   3348  CB  TYR   207      85.840  62.150  59.480  1.00  0.00            
ATOM   3349  HB2 TYR   207      86.780  61.640  59.250  1.00  0.00            
ATOM   3350  HB3 TYR   207      85.790  63.010  58.810  1.00  0.00            
ATOM   3351  CG  TYR   207      85.830  62.570  60.960  1.00  0.00            
ATOM   3352  CD1 TYR   207      86.400  61.740  61.930  1.00  0.00            
ATOM   3353  HD1 TYR   207      86.780  60.750  61.680  1.00  0.00            
ATOM   3354  CE1 TYR   207      86.370  62.070  63.260  1.00  0.00            
ATOM   3355  HE1 TYR   207      86.770  61.440  64.050  1.00  0.00            
ATOM   3356  CZ  TYR   207      85.950  63.340  63.700  1.00  0.00            
ATOM   3357  OH  TYR   207      85.920  63.700  65.010  1.00  0.00            
ATOM   3358  HH  TYR   207      86.310  63.020  65.580  1.00  0.00            
ATOM   3359  CE2 TYR   207      85.460  64.210  62.670  1.00  0.00            
ATOM   3360  HE2 TYR   207      84.990  65.120  63.020  1.00  0.00            
ATOM   3361  CD2 TYR   207      85.340  63.830  61.330  1.00  0.00            
ATOM   3362  HD2 TYR   207      84.920  64.540  60.610  1.00  0.00            
ATOM   3363  C   TYR   207      83.390  61.500  59.620  1.00  0.00            
ATOM   3364  O   TYR   207      82.890  60.890  60.550  1.00  0.00            
ATOM   3365  N   GLN   208      82.800  62.340  58.850  1.00  0.00            
ATOM   3366  H   GLN   208      83.270  62.730  58.050  1.00  0.00            
ATOM   3367  CA  GLN   208      81.430  62.700  59.040  1.00  0.00            
ATOM   3368  HA  GLN   208      81.350  63.040  60.080  1.00  0.00            
ATOM   3369  CB  GLN   208      80.930  63.800  58.080  1.00  0.00            
ATOM   3370  HB2 GLN   208      81.410  63.560  57.130  1.00  0.00            
ATOM   3371  HB3 GLN   208      79.850  63.910  57.960  1.00  0.00            
ATOM   3372  CG  GLN   208      81.560  65.150  58.510  1.00  0.00            
ATOM   3373  HG2 GLN   208      80.870  65.670  59.190  1.00  0.00            
ATOM   3374  HG3 GLN   208      82.560  65.020  58.930  1.00  0.00            
ATOM   3375  CD  GLN   208      81.810  66.050  57.280  1.00  0.00            
ATOM   3376  OE1 GLN   208      81.960  65.730  56.150  1.00  0.00            
ATOM   3377  NE2 GLN   208      81.780  67.330  57.570  1.00  0.00            
ATOM   3378 1HE2 GLN   208      81.840  68.000  56.820  1.00  0.00            
ATOM   3379 2HE2 GLN   208      81.320  67.580  58.430  1.00  0.00            
ATOM   3380  C   GLN   208      80.430  61.550  58.970  1.00  0.00            
ATOM   3381  O   GLN   208      79.510  61.460  59.790  1.00  0.00            
ATOM   3382  N   LEU   209      80.570  60.610  58.050  1.00  0.00            
ATOM   3383  H   LEU   209      81.370  60.570  57.430  1.00  0.00            
ATOM   3384  CA  LEU   209      79.650  59.450  57.960  1.00  0.00            
ATOM   3385  HA  LEU   209      78.630  59.840  57.910  1.00  0.00            
ATOM   3386  CB  LEU   209      80.030  58.530  56.780  1.00  0.00            
ATOM   3387  HB2 LEU   209      81.100  58.310  56.780  1.00  0.00            
ATOM   3388  HB3 LEU   209      79.610  57.520  56.730  1.00  0.00            
ATOM   3389  CG  LEU   209      79.850  59.080  55.320  1.00  0.00            
ATOM   3390  HG  LEU   209      80.250  60.090  55.300  1.00  0.00            
ATOM   3391  CD1 LEU   209      80.470  58.060  54.260  1.00  0.00            
ATOM   3392 1HD1 LEU   209      80.330  58.400  53.230  1.00  0.00            
ATOM   3393 2HD1 LEU   209      81.540  57.870  54.360  1.00  0.00            
ATOM   3394 3HD1 LEU   209      79.850  57.160  54.370  1.00  0.00            
ATOM   3395  CD2 LEU   209      78.320  59.250  55.000  1.00  0.00            
ATOM   3396 1HD2 LEU   209      77.750  58.320  54.990  1.00  0.00            
ATOM   3397 2HD2 LEU   209      77.840  59.970  55.660  1.00  0.00            
ATOM   3398 3HD2 LEU   209      78.120  59.650  54.000  1.00  0.00            
ATOM   3399  C   LEU   209      79.610  58.570  59.190  1.00  0.00            
ATOM   3400  O   LEU   209      78.710  57.940  59.650  1.00  0.00            
ATOM   3401  N   LEU   210      80.810  58.350  59.710  1.00  0.00            
ATOM   3402  H   LEU   210      81.600  58.870  59.350  1.00  0.00            
ATOM   3403  CA  LEU   210      81.150  57.470  60.790  1.00  0.00            
ATOM   3404  HA  LEU   210      80.620  56.530  60.610  1.00  0.00            
ATOM   3405  CB  LEU   210      82.650  57.170  60.740  1.00  0.00            
ATOM   3406  HB2 LEU   210      83.230  58.030  60.400  1.00  0.00            
ATOM   3407  HB3 LEU   210      83.110  57.080  61.720  1.00  0.00            
ATOM   3408  CG  LEU   210      83.050  55.950  59.910  1.00  0.00            
ATOM   3409  HG  LEU   210      82.560  55.080  60.350  1.00  0.00            
ATOM   3410  CD1 LEU   210      82.750  56.090  58.480  1.00  0.00            
ATOM   3411 1HD1 LEU   210      83.420  56.820  58.010  1.00  0.00            
ATOM   3412 2HD1 LEU   210      82.750  55.100  58.030  1.00  0.00            
ATOM   3413 3HD1 LEU   210      81.720  56.420  58.310  1.00  0.00            
ATOM   3414  CD2 LEU   210      84.550  55.610  60.010  1.00  0.00            
ATOM   3415 1HD2 LEU   210      85.050  56.200  59.230  1.00  0.00            
ATOM   3416 2HD2 LEU   210      85.020  55.840  60.970  1.00  0.00            
ATOM   3417 3HD2 LEU   210      84.690  54.540  59.850  1.00  0.00            
ATOM   3418  C   LEU   210      80.600  58.060  62.110  1.00  0.00            
ATOM   3419  O   LEU   210      79.950  57.340  62.820  1.00  0.00            
ATOM   3420  N   LYS   211      80.700  59.370  62.280  1.00  0.00            
ATOM   3421  H   LYS   211      81.220  59.910  61.600  1.00  0.00            
ATOM   3422  CA  LYS   211      80.010  60.120  63.390  1.00  0.00            
ATOM   3423  HA  LYS   211      80.300  59.550  64.280  1.00  0.00            
ATOM   3424  CB  LYS   211      80.420  61.620  63.460  1.00  0.00            
ATOM   3425  HB2 LYS   211      80.290  62.040  62.460  1.00  0.00            
ATOM   3426  HB3 LYS   211      79.740  62.130  64.140  1.00  0.00            
ATOM   3427  CG  LYS   211      81.870  61.770  64.010  1.00  0.00            
ATOM   3428  HG2 LYS   211      81.980  61.400  65.030  1.00  0.00            
ATOM   3429  HG3 LYS   211      82.530  61.170  63.370  1.00  0.00            
ATOM   3430  CD  LYS   211      82.260  63.290  63.930  1.00  0.00            
ATOM   3431  HD2 LYS   211      83.350  63.280  63.930  1.00  0.00            
ATOM   3432  HD3 LYS   211      81.910  63.690  62.980  1.00  0.00            
ATOM   3433  CE  LYS   211      81.710  64.080  65.120  1.00  0.00            
ATOM   3434  HE2 LYS   211      80.670  63.860  65.340  1.00  0.00            
ATOM   3435  HE3 LYS   211      82.300  63.690  65.950  1.00  0.00            
ATOM   3436  NZ  LYS   211      81.810  65.580  64.990  1.00  0.00            
ATOM   3437  HZ1 LYS   211      81.290  66.180  65.610  1.00  0.00            
ATOM   3438  HZ2 LYS   211      82.790  65.820  65.020  1.00  0.00            
ATOM   3439  HZ3 LYS   211      81.510  65.850  64.060  1.00  0.00            
ATOM   3440  C   LYS   211      78.520  60.040  63.190  1.00  0.00            
ATOM   3441  O   LYS   211      77.860  59.570  64.050  1.00  0.00            
ATOM   3442  N   ASN   212      77.970  60.260  62.010  1.00  0.00            
ATOM   3443  H   ASN   212      78.560  60.610  61.270  1.00  0.00            
ATOM   3444  CA  ASN   212      76.520  60.100  61.790  1.00  0.00            
ATOM   3445  HA  ASN   212      76.090  60.530  62.700  1.00  0.00            
ATOM   3446  CB  ASN   212      75.930  60.880  60.580  1.00  0.00            
ATOM   3447  HB2 ASN   212      74.840  60.880  60.630  1.00  0.00            
ATOM   3448  HB3 ASN   212      76.170  61.930  60.780  1.00  0.00            
ATOM   3449  CG  ASN   212      76.360  60.610  59.230  1.00  0.00            
ATOM   3450  OD1 ASN   212      76.770  61.500  58.490  1.00  0.00            
ATOM   3451  ND2 ASN   212      76.110  59.460  58.720  1.00  0.00            
ATOM   3452 1HD2 ASN   212      76.150  59.290  57.730  1.00  0.00            
ATOM   3453 2HD2 ASN   212      75.730  58.690  59.250  1.00  0.00            
ATOM   3454  C   ASN   212      75.950  58.670  61.810  1.00  0.00            
ATOM   3455  O   ASN   212      74.790  58.490  62.220  1.00  0.00            
ATOM   3456  N   ALA   213      76.710  57.660  61.710  1.00  0.00            
ATOM   3457  H   ALA   213      77.630  57.810  61.330  1.00  0.00            
ATOM   3458  CA  ALA   213      76.360  56.260  62.000  1.00  0.00            
ATOM   3459  HA  ALA   213      75.280  56.180  61.860  1.00  0.00            
ATOM   3460  CB  ALA   213      77.140  55.380  61.030  1.00  0.00            
ATOM   3461  HB1 ALA   213      76.750  55.530  60.020  1.00  0.00            
ATOM   3462  HB2 ALA   213      78.180  55.660  61.230  1.00  0.00            
ATOM   3463  HB3 ALA   213      77.060  54.300  61.160  1.00  0.00            
ATOM   3464  C   ALA   213      76.390  55.850  63.480  1.00  0.00            
ATOM   3465  O   ALA   213      76.050  54.790  63.880  1.00  0.00            
ATOM   3466  N   GLY   214      76.810  56.750  64.350  1.00  0.00            
ATOM   3467  H   GLY   214      76.960  57.710  64.080  1.00  0.00            
ATOM   3468  CA  GLY   214      77.040  56.610  65.790  1.00  0.00            
ATOM   3469  HA2 GLY   214      77.260  57.540  66.320  1.00  0.00            
ATOM   3470  HA3 GLY   214      76.170  56.190  66.310  1.00  0.00            
ATOM   3471  C   GLY   214      78.280  55.870  66.210  1.00  0.00            
ATOM   3472  O   GLY   214      78.330  55.300  67.260  1.00  0.00            
ATOM   3473  N   LYS   215      79.340  55.820  65.420  1.00  0.00            
ATOM   3474  H   LYS   215      79.300  56.300  64.540  1.00  0.00            
ATOM   3475  CA  LYS   215      80.640  55.090  65.690  1.00  0.00            
ATOM   3476  HA  LYS   215      80.470  54.340  66.460  1.00  0.00            
ATOM   3477  CB  LYS   215      81.370  54.520  64.440  1.00  0.00            
ATOM   3478  HB2 LYS   215      81.300  55.330  63.710  1.00  0.00            
ATOM   3479  HB3 LYS   215      82.450  54.370  64.550  1.00  0.00            
ATOM   3480  CG  LYS   215      80.900  53.210  63.880  1.00  0.00            
ATOM   3481  HG2 LYS   215      81.330  53.150  62.880  1.00  0.00            
ATOM   3482  HG3 LYS   215      81.270  52.370  64.460  1.00  0.00            
ATOM   3483  CD  LYS   215      79.370  53.260  63.740  1.00  0.00            
ATOM   3484  HD2 LYS   215      78.880  53.390  64.710  1.00  0.00            
ATOM   3485  HD3 LYS   215      79.010  54.030  63.050  1.00  0.00            
ATOM   3486  CE  LYS   215      78.770  52.020  63.240  1.00  0.00            
ATOM   3487  HE2 LYS   215      77.770  52.360  62.970  1.00  0.00            
ATOM   3488  HE3 LYS   215      79.310  51.670  62.360  1.00  0.00            
ATOM   3489  NZ  LYS   215      78.730  51.010  64.330  1.00  0.00            
ATOM   3490  HZ1 LYS   215      78.670  50.060  64.000  1.00  0.00            
ATOM   3491  HZ2 LYS   215      79.550  50.970  64.920  1.00  0.00            
ATOM   3492  HZ3 LYS   215      77.930  51.200  64.910  1.00  0.00            
ATOM   3493  C   LYS   215      81.610  56.040  66.310  1.00  0.00            
ATOM   3494  O   LYS   215      81.680  57.170  65.860  1.00  0.00            
ATOM   3495  N   GLN   216      82.400  55.620  67.330  1.00  0.00            
ATOM   3496  H   GLN   216      82.430  54.620  67.410  1.00  0.00            
ATOM   3497  CA  GLN   216      83.530  56.390  67.790  1.00  0.00            
ATOM   3498  HA  GLN   216      83.220  57.430  67.920  1.00  0.00            
ATOM   3499  CB  GLN   216      84.050  56.010  69.200  1.00  0.00            
ATOM   3500  HB2 GLN   216      84.690  56.810  69.570  1.00  0.00            
ATOM   3501  HB3 GLN   216      83.210  56.000  69.890  1.00  0.00            
ATOM   3502  CG  GLN   216      84.780  54.620  69.230  1.00  0.00            
ATOM   3503  HG2 GLN   216      84.060  53.870  68.890  1.00  0.00            
ATOM   3504  HG3 GLN   216      85.610  54.470  68.540  1.00  0.00            
ATOM   3505  CD  GLN   216      85.340  54.310  70.610  1.00  0.00            
ATOM   3506  OE1 GLN   216      84.810  53.580  71.420  1.00  0.00            
ATOM   3507  NE2 GLN   216      86.360  55.040  71.030  1.00  0.00            
ATOM   3508 1HE2 GLN   216      86.760  54.850  71.940  1.00  0.00            
ATOM   3509 2HE2 GLN   216      86.650  55.820  70.460  1.00  0.00            
ATOM   3510  C   GLN   216      84.640  56.210  66.730  1.00  0.00            
ATOM   3511  O   GLN   216      84.850  55.180  66.150  1.00  0.00            
ATOM   3512  N   VAL   217      85.370  57.250  66.650  1.00  0.00            
ATOM   3513  H   VAL   217      84.990  57.990  67.220  1.00  0.00            
ATOM   3514  CA  VAL   217      86.380  57.510  65.630  1.00  0.00            
ATOM   3515  HA  VAL   217      86.670  56.510  65.290  1.00  0.00            
ATOM   3516  CB  VAL   217      85.980  58.270  64.410  1.00  0.00            
ATOM   3517  HB  VAL   217      86.890  58.760  64.050  1.00  0.00            
ATOM   3518  CG1 VAL   217      85.600  57.200  63.340  1.00  0.00            
ATOM   3519 1HG1 VAL   217      84.860  56.500  63.740  1.00  0.00            
ATOM   3520 2HG1 VAL   217      85.090  57.630  62.480  1.00  0.00            
ATOM   3521 3HG1 VAL   217      86.520  56.730  62.980  1.00  0.00            
ATOM   3522  CG2 VAL   217      84.840  59.260  64.620  1.00  0.00            
ATOM   3523 1HG2 VAL   217      85.170  59.920  65.430  1.00  0.00            
ATOM   3524 2HG2 VAL   217      84.620  59.870  63.740  1.00  0.00            
ATOM   3525 3HG2 VAL   217      83.960  58.650  64.830  1.00  0.00            
ATOM   3526  C   VAL   217      87.610  58.150  66.210  1.00  0.00            
ATOM   3527  O   VAL   217      87.660  59.270  66.720  1.00  0.00            
ATOM   3528  N   LYS   218      88.630  57.310  66.250  1.00  0.00            
ATOM   3529  H   LYS   218      88.480  56.380  65.880  1.00  0.00            
ATOM   3530  CA  LYS   218      89.950  57.640  66.650  1.00  0.00            
ATOM   3531  HA  LYS   218      89.960  58.380  67.450  1.00  0.00            
ATOM   3532  CB  LYS   218      90.730  56.340  67.020  1.00  0.00            
ATOM   3533  HB2 LYS   218      90.600  55.750  66.110  1.00  0.00            
ATOM   3534  HB3 LYS   218      91.810  56.500  67.020  1.00  0.00            
ATOM   3535  CG  LYS   218      90.240  55.650  68.360  1.00  0.00            
ATOM   3536  HG2 LYS   218      89.150  55.660  68.270  1.00  0.00            
ATOM   3537  HG3 LYS   218      90.750  54.700  68.550  1.00  0.00            
ATOM   3538  CD  LYS   218      90.530  56.560  69.600  1.00  0.00            
ATOM   3539  HD2 LYS   218      91.610  56.670  69.670  1.00  0.00            
ATOM   3540  HD3 LYS   218      90.100  57.560  69.540  1.00  0.00            
ATOM   3541  CE  LYS   218      89.950  55.780  70.820  1.00  0.00            
ATOM   3542  HE2 LYS   218      88.870  55.760  70.660  1.00  0.00            
ATOM   3543  HE3 LYS   218      90.380  54.790  70.950  1.00  0.00            
ATOM   3544  NZ  LYS   218      90.260  56.590  72.040  1.00  0.00            
ATOM   3545  HZ1 LYS   218      91.190  56.980  72.140  1.00  0.00            
ATOM   3546  HZ2 LYS   218      89.610  57.350  72.140  1.00  0.00            
ATOM   3547  HZ3 LYS   218      90.200  55.980  72.850  1.00  0.00            
ATOM   3548  C   LYS   218      90.620  58.300  65.510  1.00  0.00            
ATOM   3549  O   LYS   218      90.400  57.990  64.360  1.00  0.00            
ATOM   3550  N   THR   219      91.480  59.340  65.670  1.00  0.00            
ATOM   3551  H   THR   219      91.550  59.740  66.600  1.00  0.00            
ATOM   3552  CA  THR   219      92.300  60.150  64.730  1.00  0.00            
ATOM   3553  HA  THR   219      92.100  59.760  63.730  1.00  0.00            
ATOM   3554  CB  THR   219      91.810  61.600  64.580  1.00  0.00            
ATOM   3555  HB  THR   219      92.230  61.950  63.630  1.00  0.00            
ATOM   3556  CG2 THR   219      90.260  61.740  64.680  1.00  0.00            
ATOM   3557 1HG2 THR   219      89.810  61.240  65.540  1.00  0.00            
ATOM   3558 2HG2 THR   219      89.960  62.780  64.570  1.00  0.00            
ATOM   3559 3HG2 THR   219      89.830  61.180  63.840  1.00  0.00            
ATOM   3560  OG1 THR   219      92.320  62.470  65.570  1.00  0.00            
ATOM   3561  HG1 THR   219      92.680  63.290  65.180  1.00  0.00            
ATOM   3562  C   THR   219      93.840  60.040  64.980  1.00  0.00            
ATOM   3563  O   THR   219      94.310  60.280  66.060  1.00  0.00            
ATOM   3564  N   ILE   220      94.550  59.680  63.900  1.00  0.00            
ATOM   3565  H   ILE   220      93.990  59.580  63.070  1.00  0.00            
ATOM   3566  CA  ILE   220      96.010  59.320  63.860  1.00  0.00            
ATOM   3567  HA  ILE   220      96.560  59.280  64.800  1.00  0.00            
ATOM   3568  CB  ILE   220      96.140  57.880  63.300  1.00  0.00            
ATOM   3569  HB  ILE   220      95.370  57.920  62.530  1.00  0.00            
ATOM   3570  CG2 ILE   220      97.600  57.570  62.760  1.00  0.00            
ATOM   3571 1HG2 ILE   220      98.350  57.810  63.510  1.00  0.00            
ATOM   3572 2HG2 ILE   220      97.720  56.530  62.430  1.00  0.00            
ATOM   3573 3HG2 ILE   220      97.780  58.200  61.880  1.00  0.00            
ATOM   3574  CG1 ILE   220      95.790  56.780  64.290  1.00  0.00            
ATOM   3575 2HG1 ILE   220      95.870  55.740  63.960  1.00  0.00            
ATOM   3576 3HG1 ILE   220      96.450  56.840  65.160  1.00  0.00            
ATOM   3577  CD1 ILE   220      94.390  56.760  64.880  1.00  0.00            
ATOM   3578 1HD1 ILE   220      94.410  57.450  65.730  1.00  0.00            
ATOM   3579 2HD1 ILE   220      93.650  57.040  64.130  1.00  0.00            
ATOM   3580 3HD1 ILE   220      94.130  55.790  65.300  1.00  0.00            
ATOM   3581  C   ILE   220      96.760  60.380  63.010  1.00  0.00            
ATOM   3582  O   ILE   220      96.410  60.570  61.870  1.00  0.00            
ATOM   3583  N   MET   221      97.810  61.020  63.610  1.00  0.00            
ATOM   3584  H   MET   221      97.960  60.940  64.600  1.00  0.00            
ATOM   3585  CA  MET   221      98.750  61.820  62.900  1.00  0.00            
ATOM   3586  HA  MET   221      98.190  62.680  62.510  1.00  0.00            
ATOM   3587  CB  MET   221      99.900  62.290  63.800  1.00  0.00            
ATOM   3588  HB2 MET   221     100.560  61.500  64.160  1.00  0.00            
ATOM   3589  HB3 MET   221     100.570  62.860  63.150  1.00  0.00            
ATOM   3590  CG  MET   221      99.350  63.190  64.960  1.00  0.00            
ATOM   3591  HG2 MET   221      98.910  62.560  65.730  1.00  0.00            
ATOM   3592  HG3 MET   221     100.210  63.740  65.350  1.00  0.00            
ATOM   3593  SD  MET   221      98.270  64.610  64.650  1.00  0.00            
ATOM   3594  CE  MET   221      98.070  65.290  66.340  1.00  0.00            
ATOM   3595  HE1 MET   221      99.060  65.570  66.720  1.00  0.00            
ATOM   3596  HE2 MET   221      97.430  66.180  66.340  1.00  0.00            
ATOM   3597  HE3 MET   221      97.500  64.560  66.920  1.00  0.00            
ATOM   3598  C   MET   221      99.450  61.010  61.830  1.00  0.00            
ATOM   3599  O   MET   221      99.990  59.910  61.990  1.00  0.00            
ATOM   3600  N   LEU   222      99.670  61.650  60.670  1.00  0.00            
ATOM   3601  H   LEU   222      99.350  62.600  60.560  1.00  0.00            
ATOM   3602  CA  LEU   222     100.680  61.210  59.670  1.00  0.00            
ATOM   3603  HA  LEU   222     100.660  60.120  59.600  1.00  0.00            
ATOM   3604  CB  LEU   222     100.350  61.840  58.250  1.00  0.00            
ATOM   3605  HB2 LEU   222     100.210  62.910  58.400  1.00  0.00            
ATOM   3606  HB3 LEU   222     101.170  61.630  57.560  1.00  0.00            
ATOM   3607  CG  LEU   222      99.020  61.350  57.560  1.00  0.00            
ATOM   3608  HG  LEU   222      99.080  61.710  56.530  1.00  0.00            
ATOM   3609  CD1 LEU   222      98.980  59.850  57.320  1.00  0.00            
ATOM   3610 1HD1 LEU   222      98.740  59.350  58.260  1.00  0.00            
ATOM   3611 2HD1 LEU   222      98.190  59.600  56.610  1.00  0.00            
ATOM   3612 3HD1 LEU   222      99.950  59.530  56.920  1.00  0.00            
ATOM   3613  CD2 LEU   222      97.720  61.920  58.220  1.00  0.00            
ATOM   3614 1HD2 LEU   222      96.850  61.760  57.580  1.00  0.00            
ATOM   3615 2HD2 LEU   222      97.540  61.520  59.220  1.00  0.00            
ATOM   3616 3HD2 LEU   222      97.810  63.010  58.180  1.00  0.00            
ATOM   3617  C   LEU   222     102.100  61.580  60.040  1.00  0.00            
ATOM   3618  O   LEU   222     102.260  62.660  60.640  1.00  0.00            
ATOM   3619  N   ASP   223     103.040  60.710  59.830  1.00  0.00            
ATOM   3620  H   ASP   223     102.750  60.030  59.150  1.00  0.00            
ATOM   3621  CA  ASP   223     104.410  61.020  59.790  1.00  0.00            
ATOM   3622  HA  ASP   223     104.540  62.100  59.880  1.00  0.00            
ATOM   3623  CB  ASP   223     105.190  60.320  60.860  1.00  0.00            
ATOM   3624  HB2 ASP   223     106.240  60.570  61.010  1.00  0.00            
ATOM   3625  HB3 ASP   223     104.690  60.530  61.810  1.00  0.00            
ATOM   3626  CG  ASP   223     105.170  58.780  60.640  1.00  0.00            
ATOM   3627  OD1 ASP   223     105.330  58.230  59.560  1.00  0.00            
ATOM   3628  OD2 ASP   223     104.980  58.060  61.630  1.00  0.00            
ATOM   3629  C   ASP   223     104.970  60.850  58.340  1.00  0.00            
ATOM   3630  O   ASP   223     104.190  60.650  57.410  1.00  0.00            
ATOM   3631  N   GLU   224     106.320  60.850  58.120  1.00  0.00            
ATOM   3632  H   GLU   224     106.920  61.160  58.870  1.00  0.00            
ATOM   3633  CA  GLU   224     106.960  60.910  56.770  1.00  0.00            
ATOM   3634  HA  GLU   224     106.470  61.760  56.290  1.00  0.00            
ATOM   3635  CB  GLU   224     108.420  61.310  56.900  1.00  0.00            
ATOM   3636  HB2 GLU   224     108.740  61.630  55.910  1.00  0.00            
ATOM   3637  HB3 GLU   224     108.480  62.160  57.580  1.00  0.00            
ATOM   3638  CG  GLU   224     109.410  60.230  57.430  1.00  0.00            
ATOM   3639  HG2 GLU   224     110.140  60.770  58.040  1.00  0.00            
ATOM   3640  HG3 GLU   224     108.880  59.640  58.180  1.00  0.00            
ATOM   3641  CD  GLU   224     110.090  59.260  56.500  1.00  0.00            
ATOM   3642  OE1 GLU   224     110.320  59.570  55.340  1.00  0.00            
ATOM   3643  OE2 GLU   224     110.560  58.300  56.950  1.00  0.00            
ATOM   3644  C   GLU   224     106.830  59.650  55.920  1.00  0.00            
ATOM   3645  O   GLU   224     106.870  59.630  54.730  1.00  0.00            
ATOM   3646  N   LYS   225     106.550  58.530  56.590  1.00  0.00            
ATOM   3647  H   LYS   225     106.490  58.630  57.590  1.00  0.00            
ATOM   3648  CA  LYS   225     106.070  57.180  55.980  1.00  0.00            
ATOM   3649  HA  LYS   225     106.500  57.040  54.990  1.00  0.00            
ATOM   3650  CB  LYS   225     106.580  55.970  56.830  1.00  0.00            
ATOM   3651  HB2 LYS   225     106.180  56.010  57.850  1.00  0.00            
ATOM   3652  HB3 LYS   225     106.110  55.030  56.550  1.00  0.00            
ATOM   3653  CG  LYS   225     108.150  55.690  56.680  1.00  0.00            
ATOM   3654  HG2 LYS   225     108.470  55.540  55.650  1.00  0.00            
ATOM   3655  HG3 LYS   225     108.710  56.540  57.080  1.00  0.00            
ATOM   3656  CD  LYS   225     108.690  54.360  57.320  1.00  0.00            
ATOM   3657  HD2 LYS   225     108.050  53.590  56.900  1.00  0.00            
ATOM   3658  HD3 LYS   225     109.680  54.070  56.960  1.00  0.00            
ATOM   3659  CE  LYS   225     108.620  54.310  58.840  1.00  0.00            
ATOM   3660  HE2 LYS   225     109.120  55.190  59.240  1.00  0.00            
ATOM   3661  HE3 LYS   225     107.560  54.270  59.070  1.00  0.00            
ATOM   3662  NZ  LYS   225     109.230  53.150  59.460  1.00  0.00            
ATOM   3663  HZ1 LYS   225     110.050  52.940  58.910  1.00  0.00            
ATOM   3664  HZ2 LYS   225     109.410  53.280  60.450  1.00  0.00            
ATOM   3665  HZ3 LYS   225     108.690  52.310  59.300  1.00  0.00            
ATOM   3666  C   LYS   225     104.500  57.110  55.890  1.00  0.00            
ATOM   3667  O   LYS   225     103.950  56.100  55.460  1.00  0.00            
ATOM   3668  N   GLY   226     103.770  58.210  56.080  1.00  0.00            
ATOM   3669  H   GLY   226     104.250  59.100  56.160  1.00  0.00            
ATOM   3670  CA  GLY   226     102.300  58.210  56.180  1.00  0.00            
ATOM   3671  HA2 GLY   226     101.950  59.230  55.990  1.00  0.00            
ATOM   3672  HA3 GLY   226     101.960  57.510  55.420  1.00  0.00            
ATOM   3673  C   GLY   226     101.810  57.780  57.510  1.00  0.00            
ATOM   3674  O   GLY   226     102.250  58.210  58.550  1.00  0.00            
ATOM   3675  N   MET   227     100.690  57.100  57.510  1.00  0.00            
ATOM   3676  H   MET   227     100.210  57.070  56.620  1.00  0.00            
ATOM   3677  CA  MET   227      99.920  56.730  58.710  1.00  0.00            
ATOM   3678  HA  MET   227      99.470  57.670  59.040  1.00  0.00            
ATOM   3679  CB  MET   227      98.790  55.660  58.460  1.00  0.00            
ATOM   3680  HB2 MET   227      98.250  56.000  57.570  1.00  0.00            
ATOM   3681  HB3 MET   227      99.200  54.660  58.270  1.00  0.00            
ATOM   3682  CG  MET   227      97.840  55.660  59.580  1.00  0.00            
ATOM   3683  HG2 MET   227      98.350  55.450  60.520  1.00  0.00            
ATOM   3684  HG3 MET   227      97.390  56.650  59.700  1.00  0.00            
ATOM   3685  SD  MET   227      96.520  54.470  59.610  1.00  0.00            
ATOM   3686  CE  MET   227      95.670  55.060  61.160  1.00  0.00            
ATOM   3687  HE1 MET   227      95.360  56.100  61.070  1.00  0.00            
ATOM   3688  HE2 MET   227      94.810  54.440  61.420  1.00  0.00            
ATOM   3689  HE3 MET   227      96.330  55.010  62.030  1.00  0.00            
ATOM   3690  C   MET   227     100.830  56.160  59.790  1.00  0.00            
ATOM   3691  O   MET   227     101.610  55.260  59.600  1.00  0.00            
ATOM   3692  N   SER   228     100.820  56.750  61.010  1.00  0.00            
ATOM   3693  H   SER   228     100.230  57.550  61.170  1.00  0.00            
ATOM   3694  CA  SER   228     101.710  56.350  62.120  1.00  0.00            
ATOM   3695  HA  SER   228     102.670  56.080  61.690  1.00  0.00            
ATOM   3696  CB  SER   228     102.180  57.510  62.940  1.00  0.00            
ATOM   3697  HB2 SER   228     102.730  57.110  63.790  1.00  0.00            
ATOM   3698  HB3 SER   228     102.850  58.230  62.460  1.00  0.00            
ATOM   3699  OG  SER   228     101.170  58.180  63.580  1.00  0.00            
ATOM   3700  HG  SER   228     100.920  59.030  63.170  1.00  0.00            
ATOM   3701  C   SER   228     101.240  55.160  62.930  1.00  0.00            
ATOM   3702  O   SER   228     100.230  55.150  63.630  1.00  0.00            
ATOM   3703  N   ILE   229     102.060  54.090  62.960  1.00  0.00            
ATOM   3704  H   ILE   229     103.010  54.220  62.650  1.00  0.00            
ATOM   3705  CA  ILE   229     101.720  52.950  63.820  1.00  0.00            
ATOM   3706  HA  ILE   229     100.670  52.770  63.590  1.00  0.00            
ATOM   3707  CB  ILE   229     102.550  51.650  63.560  1.00  0.00            
ATOM   3708  HB  ILE   229     102.150  50.940  64.280  1.00  0.00            
ATOM   3709  CG2 ILE   229     102.260  51.140  62.150  1.00  0.00            
ATOM   3710 1HG2 ILE   229     101.170  51.150  62.050  1.00  0.00            
ATOM   3711 2HG2 ILE   229     102.620  51.840  61.390  1.00  0.00            
ATOM   3712 3HG2 ILE   229     102.590  50.120  61.940  1.00  0.00            
ATOM   3713  CG1 ILE   229     104.060  51.890  63.790  1.00  0.00            
ATOM   3714 2HG1 ILE   229     104.640  51.560  62.930  1.00  0.00            
ATOM   3715 3HG1 ILE   229     104.210  52.970  63.810  1.00  0.00            
ATOM   3716  CD1 ILE   229     104.500  51.210  65.110  1.00  0.00            
ATOM   3717 1HD1 ILE   229     105.590  51.300  65.090  1.00  0.00            
ATOM   3718 2HD1 ILE   229     104.170  51.770  65.990  1.00  0.00            
ATOM   3719 3HD1 ILE   229     104.320  50.130  65.070  1.00  0.00            
ATOM   3720  C   ILE   229     101.820  53.270  65.290  1.00  0.00            
ATOM   3721  O   ILE   229     101.180  52.550  66.080  1.00  0.00            
ATOM   3722  N   ALA   230     102.640  54.210  65.720  1.00  0.00            
ATOM   3723  H   ALA   230     103.080  54.810  65.030  1.00  0.00            
ATOM   3724  CA  ALA   230     102.760  54.580  67.160  1.00  0.00            
ATOM   3725  HA  ALA   230     103.240  53.780  67.730  1.00  0.00            
ATOM   3726  CB  ALA   230     103.760  55.760  67.170  1.00  0.00            
ATOM   3727  HB1 ALA   230     104.770  55.390  66.980  1.00  0.00            
ATOM   3728  HB2 ALA   230     103.520  56.500  66.410  1.00  0.00            
ATOM   3729  HB3 ALA   230     103.690  56.320  68.110  1.00  0.00            
ATOM   3730  C   ALA   230     101.430  55.030  67.730  1.00  0.00            
ATOM   3731  O   ALA   230     101.170  54.790  68.900  1.00  0.00            
ATOM   3732  N   GLU   231     100.650  55.700  66.890  1.00  0.00            
ATOM   3733  H   GLU   231     101.000  55.960  65.980  1.00  0.00            
ATOM   3734  CA  GLU   231      99.360  56.260  67.260  1.00  0.00            
ATOM   3735  HA  GLU   231      99.430  56.690  68.260  1.00  0.00            
ATOM   3736  CB  GLU   231      99.010  57.360  66.220  1.00  0.00            
ATOM   3737  HB2 GLU   231      99.100  56.990  65.200  1.00  0.00            
ATOM   3738  HB3 GLU   231      97.960  57.620  66.340  1.00  0.00            
ATOM   3739  CG  GLU   231      99.870  58.610  66.330  1.00  0.00            
ATOM   3740  HG2 GLU   231     100.920  58.330  66.290  1.00  0.00            
ATOM   3741  HG3 GLU   231      99.670  59.140  65.400  1.00  0.00            
ATOM   3742  CD  GLU   231      99.670  59.490  67.600  1.00  0.00            
ATOM   3743  OE1 GLU   231      98.860  59.130  68.430  1.00  0.00            
ATOM   3744  OE2 GLU   231     100.310  60.500  67.690  1.00  0.00            
ATOM   3745  C   GLU   231      98.340  55.110  67.290  1.00  0.00            
ATOM   3746  O   GLU   231      97.460  55.050  68.170  1.00  0.00            
ATOM   3747  N   ILE   232      98.400  54.300  66.260  1.00  0.00            
ATOM   3748  H   ILE   232      99.150  54.410  65.590  1.00  0.00            
ATOM   3749  CA  ILE   232      97.530  53.060  66.200  1.00  0.00            
ATOM   3750  HA  ILE   232      96.550  53.540  66.140  1.00  0.00            
ATOM   3751  CB  ILE   232      97.810  52.310  64.820  1.00  0.00            
ATOM   3752  HB  ILE   232      98.900  52.230  64.790  1.00  0.00            
ATOM   3753  CG2 ILE   232      97.170  50.860  64.810  1.00  0.00            
ATOM   3754 1HG2 ILE   232      97.860  50.150  65.270  1.00  0.00            
ATOM   3755 2HG2 ILE   232      96.200  50.830  65.300  1.00  0.00            
ATOM   3756 3HG2 ILE   232      97.070  50.400  63.820  1.00  0.00            
ATOM   3757  CG1 ILE   232      97.200  53.110  63.660  1.00  0.00            
ATOM   3758 2HG1 ILE   232      96.120  52.950  63.670  1.00  0.00            
ATOM   3759 3HG1 ILE   232      97.500  54.160  63.740  1.00  0.00            
ATOM   3760  CD1 ILE   232      97.900  52.640  62.370  1.00  0.00            
ATOM   3761 1HD1 ILE   232      97.390  52.900  61.440  1.00  0.00            
ATOM   3762 2HD1 ILE   232      98.950  52.930  62.350  1.00  0.00            
ATOM   3763 3HD1 ILE   232      97.820  51.550  62.320  1.00  0.00            
ATOM   3764  C   ILE   232      97.700  52.110  67.360  1.00  0.00            
ATOM   3765  O   ILE   232      96.800  51.850  68.130  1.00  0.00            
ATOM   3766  N   THR   233      98.950  51.570  67.550  1.00  0.00            
ATOM   3767  H   THR   233      99.630  51.840  66.850  1.00  0.00            
ATOM   3768  CA  THR   233      99.330  50.770  68.680  1.00  0.00            
ATOM   3769  HA  THR   233      98.720  49.880  68.510  1.00  0.00            
ATOM   3770  CB  THR   233     100.850  50.340  68.770  1.00  0.00            
ATOM   3771  HB  THR   233     100.950  49.820  69.730  1.00  0.00            
ATOM   3772  CG2 THR   233     101.340  49.420  67.670  1.00  0.00            
ATOM   3773 1HG2 THR   233     102.370  49.110  67.850  1.00  0.00            
ATOM   3774 2HG2 THR   233     100.680  48.550  67.640  1.00  0.00            
ATOM   3775 3HG2 THR   233     101.270  49.890  66.690  1.00  0.00            
ATOM   3776  OG1 THR   233     101.680  51.470  68.720  1.00  0.00            
ATOM   3777  HG1 THR   233     101.620  51.940  67.870  1.00  0.00            
ATOM   3778  C   THR   233      98.900  51.290  70.080  1.00  0.00            
ATOM   3779  O   THR   233      98.540  50.520  70.950  1.00  0.00            
ATOM   3780  N   ARG   234      98.950  52.600  70.320  1.00  0.00            
ATOM   3781  H   ARG   234      99.410  53.200  69.640  1.00  0.00            
ATOM   3782  CA  ARG   234      98.540  53.210  71.570  1.00  0.00            
ATOM   3783  HA  ARG   234      98.830  52.520  72.360  1.00  0.00            
ATOM   3784  CB  ARG   234      99.340  54.470  71.870  1.00  0.00            
ATOM   3785  HB2 ARG   234      99.320  54.740  72.930  1.00  0.00            
ATOM   3786  HB3 ARG   234     100.370  54.160  71.670  1.00  0.00            
ATOM   3787  CG  ARG   234      98.960  55.610  70.980  1.00  0.00            
ATOM   3788  HG2 ARG   234      99.090  55.350  69.930  1.00  0.00            
ATOM   3789  HG3 ARG   234      97.910  55.830  71.160  1.00  0.00            
ATOM   3790  CD  ARG   234      99.670  56.930  71.360  1.00  0.00            
ATOM   3791  HD2 ARG   234      99.000  57.750  71.090  1.00  0.00            
ATOM   3792  HD3 ARG   234      99.670  56.900  72.450  1.00  0.00            
ATOM   3793  NE  ARG   234     101.030  57.040  70.750  1.00  0.00            
ATOM   3794  HE  ARG   234     101.370  56.120  70.490  1.00  0.00            
ATOM   3795  CZ  ARG   234     101.710  58.130  70.690  1.00  0.00            
ATOM   3796  NH1 ARG   234     101.210  59.310  70.950  1.00  0.00            
ATOM   3797 1HH1 ARG   234     100.270  59.450  71.290  1.00  0.00            
ATOM   3798 2HH1 ARG   234     101.820  60.110  70.840  1.00  0.00            
ATOM   3799  NH2 ARG   234     102.940  58.120  70.380  1.00  0.00            
ATOM   3800 1HH2 ARG   234     103.540  57.310  70.340  1.00  0.00            
ATOM   3801 2HH2 ARG   234     103.430  59.000  70.270  1.00  0.00            
ATOM   3802  C   ARG   234      97.040  53.440  71.720  1.00  0.00            
ATOM   3803  O   ARG   234      96.570  53.280  72.800  1.00  0.00            
ATOM   3804  N   GLN   235      96.320  53.950  70.670  1.00  0.00            
ATOM   3805  H   GLN   235      96.810  54.110  69.800  1.00  0.00            
ATOM   3806  CA  GLN   235      94.870  54.200  70.730  1.00  0.00            
ATOM   3807  HA  GLN   235      94.580  54.720  71.650  1.00  0.00            
ATOM   3808  CB  GLN   235      94.550  55.140  69.590  1.00  0.00            
ATOM   3809  HB2 GLN   235      94.880  54.730  68.630  1.00  0.00            
ATOM   3810  HB3 GLN   235      93.460  55.200  69.550  1.00  0.00            
ATOM   3811  CG  GLN   235      95.180  56.580  69.760  1.00  0.00            
ATOM   3812  HG2 GLN   235      94.960  56.970  70.760  1.00  0.00            
ATOM   3813  HG3 GLN   235      96.270  56.540  69.840  1.00  0.00            
ATOM   3814  CD  GLN   235      94.730  57.560  68.690  1.00  0.00            
ATOM   3815  OE1 GLN   235      93.580  57.560  68.250  1.00  0.00            
ATOM   3816  NE2 GLN   235      95.610  58.420  68.240  1.00  0.00            
ATOM   3817 1HE2 GLN   235      95.200  59.040  67.560  1.00  0.00            
ATOM   3818 2HE2 GLN   235      96.570  58.330  68.530  1.00  0.00            
ATOM   3819  C   GLN   235      94.050  52.890  70.680  1.00  0.00            
ATOM   3820  O   GLN   235      92.900  52.770  71.110  1.00  0.00            
ATOM   3821  N   GLN   236      94.620  51.870  70.020  1.00  0.00            
ATOM   3822  H   GLN   236      95.500  51.990  69.530  1.00  0.00            
ATOM   3823  CA  GLN   236      94.130  50.510  69.920  1.00  0.00            
ATOM   3824  HA  GLN   236      94.710  50.060  69.110  1.00  0.00            
ATOM   3825  CB  GLN   236      94.490  49.560  71.120  1.00  0.00            
ATOM   3826  HB2 GLN   236      94.800  48.580  70.740  1.00  0.00            
ATOM   3827  HB3 GLN   236      95.440  49.900  71.540  1.00  0.00            
ATOM   3828  CG  GLN   236      93.410  49.360  72.170  1.00  0.00            
ATOM   3829  HG2 GLN   236      93.100  50.350  72.510  1.00  0.00            
ATOM   3830  HG3 GLN   236      92.610  48.780  71.700  1.00  0.00            
ATOM   3831  CD  GLN   236      94.060  48.670  73.290  1.00  0.00            
ATOM   3832  OE1 GLN   236      94.410  49.140  74.330  1.00  0.00            
ATOM   3833  NE2 GLN   236      94.330  47.380  73.050  1.00  0.00            
ATOM   3834 1HE2 GLN   236      94.650  46.820  73.830  1.00  0.00            
ATOM   3835 2HE2 GLN   236      94.020  46.910  72.220  1.00  0.00            
ATOM   3836  C   GLN   236      92.760  50.340  69.190  1.00  0.00            
ATOM   3837  O   GLN   236      91.780  49.810  69.720  1.00  0.00            
ATOM   3838  N   PRO   237      92.520  51.000  68.040  1.00  0.00            
ATOM   3839  CD  PRO   237      93.530  51.660  67.230  1.00  0.00            
ATOM   3840  HD2 PRO   237      94.540  51.310  67.430  1.00  0.00            
ATOM   3841  HD3 PRO   237      93.520  52.730  67.430  1.00  0.00            
ATOM   3842  CG  PRO   237      93.060  51.560  65.750  1.00  0.00            
ATOM   3843  HG2 PRO   237      93.170  50.580  65.270  1.00  0.00            
ATOM   3844  HG3 PRO   237      93.540  52.360  65.180  1.00  0.00            
ATOM   3845  CB  PRO   237      91.560  51.670  65.990  1.00  0.00            
ATOM   3846  HB2 PRO   237      91.090  51.290  65.080  1.00  0.00            
ATOM   3847  HB3 PRO   237      91.250  52.700  66.200  1.00  0.00            
ATOM   3848  CA  PRO   237      91.300  50.800  67.250  1.00  0.00            
ATOM   3849  HA  PRO   237      90.510  51.230  67.860  1.00  0.00            
ATOM   3850  C   PRO   237      91.200  49.400  66.790  1.00  0.00            
ATOM   3851  O   PRO   237      92.040  48.560  66.980  1.00  0.00            
ATOM   3852  N   ASP   238      90.090  49.070  66.120  1.00  0.00            
ATOM   3853  H   ASP   238      89.540  49.900  65.970  1.00  0.00            
ATOM   3854  CA  ASP   238      89.770  47.730  65.440  1.00  0.00            
ATOM   3855  HA  ASP   238      90.480  46.950  65.700  1.00  0.00            
ATOM   3856  CB  ASP   238      88.380  47.240  65.750  1.00  0.00            
ATOM   3857  HB2 ASP   238      87.610  47.840  65.260  1.00  0.00            
ATOM   3858  HB3 ASP   238      88.330  46.200  65.410  1.00  0.00            
ATOM   3859  CG  ASP   238      88.080  47.180  67.250  1.00  0.00            
ATOM   3860  OD1 ASP   238      88.820  46.460  67.890  1.00  0.00            
ATOM   3861  OD2 ASP   238      87.080  47.760  67.680  1.00  0.00            
ATOM   3862  C   ASP   238      89.890  47.870  63.900  1.00  0.00            
ATOM   3863  O   ASP   238      90.330  46.990  63.200  1.00  0.00            
ATOM   3864  N   VAL   239      89.340  48.980  63.400  1.00  0.00            
ATOM   3865  H   VAL   239      89.090  49.730  64.020  1.00  0.00            
ATOM   3866  CA  VAL   239      89.270  49.210  61.910  1.00  0.00            
ATOM   3867  HA  VAL   239      89.680  48.340  61.400  1.00  0.00            
ATOM   3868  CB  VAL   239      87.750  49.520  61.540  1.00  0.00            
ATOM   3869  HB  VAL   239      87.430  50.440  62.040  1.00  0.00            
ATOM   3870  CG1 VAL   239      87.670  49.660  59.990  1.00  0.00            
ATOM   3871 1HG1 VAL   239      86.640  49.870  59.700  1.00  0.00            
ATOM   3872 2HG1 VAL   239      88.220  50.490  59.550  1.00  0.00            
ATOM   3873 3HG1 VAL   239      88.040  48.730  59.560  1.00  0.00            
ATOM   3874  CG2 VAL   239      86.860  48.390  62.100  1.00  0.00            
ATOM   3875 1HG2 VAL   239      85.840  48.370  61.720  1.00  0.00            
ATOM   3876 2HG2 VAL   239      87.300  47.450  61.780  1.00  0.00            
ATOM   3877 3HG2 VAL   239      86.860  48.340  63.190  1.00  0.00            
ATOM   3878  C   VAL   239      90.070  50.460  61.530  1.00  0.00            
ATOM   3879  O   VAL   239      90.270  51.330  62.350  1.00  0.00            
ATOM   3880  N   LEU   240      90.670  50.520  60.350  1.00  0.00            
ATOM   3881  H   LEU   240      90.490  49.730  59.740  1.00  0.00            
ATOM   3882  CA  LEU   240      91.540  51.580  59.850  1.00  0.00            
ATOM   3883  HA  LEU   240      91.580  52.420  60.540  1.00  0.00            
ATOM   3884  CB  LEU   240      92.960  51.060  59.630  1.00  0.00            
ATOM   3885  HB2 LEU   240      92.960  50.060  59.190  1.00  0.00            
ATOM   3886  HB3 LEU   240      93.480  51.700  58.920  1.00  0.00            
ATOM   3887  CG  LEU   240      93.890  51.070  60.890  1.00  0.00            
ATOM   3888  HG  LEU   240      93.830  52.040  61.390  1.00  0.00            
ATOM   3889  CD1 LEU   240      93.510  50.030  61.980  1.00  0.00            
ATOM   3890 1HD1 LEU   240      92.660  50.340  62.580  1.00  0.00            
ATOM   3891 2HD1 LEU   240      93.360  48.990  61.670  1.00  0.00            
ATOM   3892 3HD1 LEU   240      94.250  49.960  62.770  1.00  0.00            
ATOM   3893  CD2 LEU   240      95.360  50.790  60.450  1.00  0.00            
ATOM   3894 1HD2 LEU   240      95.800  51.560  59.820  1.00  0.00            
ATOM   3895 2HD2 LEU   240      96.030  50.890  61.310  1.00  0.00            
ATOM   3896 3HD2 LEU   240      95.490  49.790  60.020  1.00  0.00            
ATOM   3897  C   LEU   240      91.030  52.010  58.460  1.00  0.00            
ATOM   3898  O   LEU   240      90.790  51.160  57.610  1.00  0.00            
ATOM   3899  N   VAL   241      90.990  53.330  58.140  1.00  0.00            
ATOM   3900  H   VAL   241      91.320  54.060  58.750  1.00  0.00            
ATOM   3901  CA  VAL   241      90.710  53.910  56.740  1.00  0.00            
ATOM   3902  HA  VAL   241      90.690  53.030  56.090  1.00  0.00            
ATOM   3903  CB  VAL   241      89.260  54.610  56.570  1.00  0.00            
ATOM   3904  HB  VAL   241      89.020  54.550  55.510  1.00  0.00            
ATOM   3905  CG1 VAL   241      88.190  53.930  57.410  1.00  0.00            
ATOM   3906 1HG1 VAL   241      87.330  54.030  56.740  1.00  0.00            
ATOM   3907 2HG1 VAL   241      88.430  52.870  57.560  1.00  0.00            
ATOM   3908 3HG1 VAL   241      87.990  54.400  58.370  1.00  0.00            
ATOM   3909  CG2 VAL   241      89.260  56.110  56.920  1.00  0.00            
ATOM   3910 1HG2 VAL   241      89.910  56.730  56.290  1.00  0.00            
ATOM   3911 2HG2 VAL   241      88.250  56.520  56.930  1.00  0.00            
ATOM   3912 3HG2 VAL   241      89.670  56.100  57.930  1.00  0.00            
ATOM   3913  C   VAL   241      91.870  54.690  56.270  1.00  0.00            
ATOM   3914  O   VAL   241      92.250  55.760  56.760  1.00  0.00            
ATOM   3915  N   THR   242      92.550  54.120  55.320  1.00  0.00            
ATOM   3916  H   THR   242      92.190  53.230  55.010  1.00  0.00            
ATOM   3917  CA  THR   242      93.840  54.570  54.800  1.00  0.00            
ATOM   3918  HA  THR   242      94.080  55.520  55.290  1.00  0.00            
ATOM   3919  CB  THR   242      94.990  53.640  55.230  1.00  0.00            
ATOM   3920  HB  THR   242      95.920  54.020  54.800  1.00  0.00            
ATOM   3921  CG2 THR   242      95.150  53.530  56.770  1.00  0.00            
ATOM   3922 1HG2 THR   242      95.300  54.530  57.170  1.00  0.00            
ATOM   3923 2HG2 THR   242      94.340  53.080  57.340  1.00  0.00            
ATOM   3924 3HG2 THR   242      95.990  52.910  57.090  1.00  0.00            
ATOM   3925  OG1 THR   242      94.860  52.340  54.640  1.00  0.00            
ATOM   3926  HG1 THR   242      93.890  52.250  54.590  1.00  0.00            
ATOM   3927  C   THR   242      93.840  54.900  53.360  1.00  0.00            
ATOM   3928  O   THR   242      93.050  54.350  52.660  1.00  0.00            
ATOM   3929  N   THR   243      94.790  55.770  52.910  1.00  0.00            
ATOM   3930  H   THR   243      95.410  56.170  53.590  1.00  0.00            
ATOM   3931  CA  THR   243      94.900  56.060  51.460  1.00  0.00            
ATOM   3932  HA  THR   243      94.240  55.380  50.900  1.00  0.00            
ATOM   3933  CB  THR   243      94.320  57.440  51.190  1.00  0.00            
ATOM   3934  HB  THR   243      94.590  57.790  50.190  1.00  0.00            
ATOM   3935  CG2 THR   243      92.820  57.590  51.310  1.00  0.00            
ATOM   3936 1HG2 THR   243      92.740  58.680  51.330  1.00  0.00            
ATOM   3937 2HG2 THR   243      92.300  57.190  50.440  1.00  0.00            
ATOM   3938 3HG2 THR   243      92.510  57.240  52.300  1.00  0.00            
ATOM   3939  OG1 THR   243      94.910  58.290  52.190  1.00  0.00            
ATOM   3940  HG1 THR   243      94.610  57.920  53.040  1.00  0.00            
ATOM   3941  C   THR   243      96.310  55.820  50.940  1.00  0.00            
ATOM   3942  O   THR   243      97.050  56.650  50.470  1.00  0.00            
ATOM   3943  N   PRO   244      96.820  54.590  51.110  1.00  0.00            
ATOM   3944  CD  PRO   244      96.090  53.340  51.380  1.00  0.00            
ATOM   3945  HD2 PRO   244      95.260  53.250  50.670  1.00  0.00            
ATOM   3946  HD3 PRO   244      95.570  53.170  52.320  1.00  0.00            
ATOM   3947  CG  PRO   244      97.160  52.250  51.210  1.00  0.00            
ATOM   3948  HG2 PRO   244      97.140  51.890  50.180  1.00  0.00            
ATOM   3949  HG3 PRO   244      96.930  51.380  51.830  1.00  0.00            
ATOM   3950  CB  PRO   244      98.520  52.930  51.560  1.00  0.00            
ATOM   3951  HB2 PRO   244      99.300  52.390  51.030  1.00  0.00            
ATOM   3952  HB3 PRO   244      98.750  52.930  52.630  1.00  0.00            
ATOM   3953  CA  PRO   244      98.290  54.340  51.140  1.00  0.00            
ATOM   3954  HA  PRO   244      98.750  55.030  51.860  1.00  0.00            
ATOM   3955  C   PRO   244      98.970  54.630  49.810  1.00  0.00            
ATOM   3956  O   PRO   244     100.150  54.940  49.810  1.00  0.00            
ATOM   3957  N   SER   245      98.250  54.500  48.660  1.00  0.00            
ATOM   3958  H   SER   245      97.350  54.040  48.710  1.00  0.00            
ATOM   3959  CA  SER   245      98.760  54.750  47.290  1.00  0.00            
ATOM   3960  HA  SER   245      99.780  54.390  47.390  1.00  0.00            
ATOM   3961  CB  SER   245      98.220  53.920  46.130  1.00  0.00            
ATOM   3962  HB2 SER   245      97.180  54.240  46.000  1.00  0.00            
ATOM   3963  HB3 SER   245      98.830  54.150  45.260  1.00  0.00            
ATOM   3964  OG  SER   245      98.260  52.500  46.450  1.00  0.00            
ATOM   3965  HG  SER   245      97.380  52.290  46.810  1.00  0.00            
ATOM   3966  C   SER   245      98.850  56.210  47.020  1.00  0.00            
ATOM   3967  O   SER   245      99.470  56.580  46.020  1.00  0.00            
ATOM   3968  N   HIP   246      98.200  57.070  47.790  1.00  0.00            
ATOM   3969  H   HIP   246      97.890  56.780  48.710  1.00  0.00            
ATOM   3970  CA  HIP   246      98.300  58.560  47.680  1.00  0.00            
ATOM   3971  HA  HIP   246      99.360  58.810  47.810  1.00  0.00            
ATOM   3972  CB  HIP   246      97.680  59.110  46.330  1.00  0.00            
ATOM   3973  HB2 HIP   246      98.280  58.700  45.510  1.00  0.00            
ATOM   3974  HB3 HIP   246      96.650  58.770  46.220  1.00  0.00            
ATOM   3975  CG  HIP   246      97.720  60.550  46.030  1.00  0.00            
ATOM   3976  ND1 HIP   246      96.910  61.280  45.300  1.00  0.00            
ATOM   3977  HD1 HIP   246      96.020  60.990  44.920  1.00  0.00            
ATOM   3978  CE1 HIP   246      97.500  62.490  45.100  1.00  0.00            
ATOM   3979  HE1 HIP   246      97.150  63.380  44.590  1.00  0.00            
ATOM   3980  NE2 HIP   246      98.690  62.550  45.710  1.00  0.00            
ATOM   3981  HE2 HIP   246      99.340  63.310  45.810  1.00  0.00            
ATOM   3982  CD2 HIP   246      98.830  61.260  46.300  1.00  0.00            
ATOM   3983  HD2 HIP   246      99.650  60.950  46.930  1.00  0.00            
ATOM   3984  C   HIP   246      97.460  59.160  48.780  1.00  0.00            
ATOM   3985  O   HIP   246      96.280  59.210  48.810  1.00  0.00            
ATOM   3986  N   GLN   247      98.180  59.760  49.790  1.00  0.00            
ATOM   3987  H   GLN   247      99.180  59.710  49.680  1.00  0.00            
ATOM   3988  CA  GLN   247      97.560  60.150  51.070  1.00  0.00            
ATOM   3989  HA  GLN   247      97.060  59.240  51.420  1.00  0.00            
ATOM   3990  CB  GLN   247      98.540  60.680  52.160  1.00  0.00            
ATOM   3991  HB2 GLN   247      99.490  60.160  52.050  1.00  0.00            
ATOM   3992  HB3 GLN   247      98.790  61.730  52.000  1.00  0.00            
ATOM   3993  CG  GLN   247      98.050  60.390  53.540  1.00  0.00            
ATOM   3994  HG2 GLN   247      97.740  59.350  53.650  1.00  0.00            
ATOM   3995  HG3 GLN   247      98.910  60.530  54.200  1.00  0.00            
ATOM   3996  CD  GLN   247      97.110  61.420  54.010  1.00  0.00            
ATOM   3997  OE1 GLN   247      97.240  62.580  53.800  1.00  0.00            
ATOM   3998  NE2 GLN   247      96.070  61.010  54.580  1.00  0.00            
ATOM   3999 1HE2 GLN   247      95.430  61.780  54.690  1.00  0.00            
ATOM   4000 2HE2 GLN   247      95.910  60.030  54.760  1.00  0.00            
ATOM   4001  C   GLN   247      96.540  61.240  50.930  1.00  0.00            
ATOM   4002  O   GLN   247      96.850  62.310  50.450  1.00  0.00            
ATOM   4003  N   PHE   248      95.270  60.990  51.260  1.00  0.00            
ATOM   4004  H   PHE   248      95.020  60.110  51.700  1.00  0.00            
ATOM   4005  CA  PHE   248      94.230  62.050  51.200  1.00  0.00            
ATOM   4006  HA  PHE   248      94.460  62.480  50.220  1.00  0.00            
ATOM   4007  CB  PHE   248      92.820  61.560  50.930  1.00  0.00            
ATOM   4008  HB2 PHE   248      92.820  60.870  50.090  1.00  0.00            
ATOM   4009  HB3 PHE   248      92.590  60.990  51.830  1.00  0.00            
ATOM   4010  CG  PHE   248      91.940  62.730  50.600  1.00  0.00            
ATOM   4011  CD1 PHE   248      91.930  63.230  49.300  1.00  0.00            
ATOM   4012  HD1 PHE   248      92.510  62.790  48.490  1.00  0.00            
ATOM   4013  CE1 PHE   248      91.130  64.310  48.940  1.00  0.00            
ATOM   4014  HE1 PHE   248      91.120  64.700  47.930  1.00  0.00            
ATOM   4015  CZ  PHE   248      90.390  64.880  49.910  1.00  0.00            
ATOM   4016  HZ  PHE   248      89.830  65.780  49.650  1.00  0.00            
ATOM   4017  CE2 PHE   248      90.340  64.440  51.240  1.00  0.00            
ATOM   4018  HE2 PHE   248      89.680  64.890  51.970  1.00  0.00            
ATOM   4019  CD2 PHE   248      91.180  63.370  51.530  1.00  0.00            
ATOM   4020  HD2 PHE   248      91.160  63.040  52.570  1.00  0.00            
ATOM   4021  C   PHE   248      94.290  63.000  52.450  1.00  0.00            
ATOM   4022  O   PHE   248      93.950  62.490  53.510  1.00  0.00            
ATOM   4023  N   PRO   249      94.680  64.310  52.390  1.00  0.00            
ATOM   4024  CD  PRO   249      94.350  65.280  53.410  1.00  0.00            
ATOM   4025  HD2 PRO   249      95.210  65.560  54.020  1.00  0.00            
ATOM   4026  HD3 PRO   249      93.620  64.880  54.120  1.00  0.00            
ATOM   4027  CG  PRO   249      93.580  66.400  52.680  1.00  0.00            
ATOM   4028  HG2 PRO   249      93.840  67.360  53.140  1.00  0.00            
ATOM   4029  HG3 PRO   249      92.510  66.180  52.720  1.00  0.00            
ATOM   4030  CB  PRO   249      94.200  66.330  51.280  1.00  0.00            
ATOM   4031  HB2 PRO   249      94.850  67.190  51.120  1.00  0.00            
ATOM   4032  HB3 PRO   249      93.470  66.210  50.480  1.00  0.00            
ATOM   4033  CA  PRO   249      95.110  65.070  51.210  1.00  0.00            
ATOM   4034  HA  PRO   249      94.830  64.400  50.390  1.00  0.00            
ATOM   4035  C   PRO   249      96.600  65.390  51.130  1.00  0.00            
ATOM   4036  O   PRO   249      97.010  65.870  50.110  1.00  0.00            
ATOM   4037  N   SER   250      97.430  65.150  52.110  1.00  0.00            
ATOM   4038  H   SER   250      97.010  64.630  52.860  1.00  0.00            
ATOM   4039  CA  SER   250      98.880  65.500  52.110  1.00  0.00            
ATOM   4040  HA  SER   250      99.020  66.570  51.950  1.00  0.00            
ATOM   4041  CB  SER   250      99.490  65.230  53.480  1.00  0.00            
ATOM   4042  HB2 SER   250     100.500  65.640  53.510  1.00  0.00            
ATOM   4043  HB3 SER   250      98.850  65.520  54.320  1.00  0.00            
ATOM   4044  OG  SER   250      99.590  63.840  53.700  1.00  0.00            
ATOM   4045  HG  SER   250      98.680  63.530  53.840  1.00  0.00            
ATOM   4046  C   SER   250      99.730  64.810  51.030  1.00  0.00            
ATOM   4047  O   SER   250     100.870  65.210  50.840  1.00  0.00            
ATOM   4048  N   GLY   251      99.230  63.910  50.210  1.00  0.00            
ATOM   4049  H   GLY   251      98.330  63.470  50.370  1.00  0.00            
ATOM   4050  CA  GLY   251      99.840  63.550  48.920  1.00  0.00            
ATOM   4051  HA2 GLY   251      99.000  63.160  48.340  1.00  0.00            
ATOM   4052  HA3 GLY   251     100.210  64.480  48.480  1.00  0.00            
ATOM   4053  C   GLY   251     101.070  62.630  48.940  1.00  0.00            
ATOM   4054  O   GLY   251     101.500  62.160  47.890  1.00  0.00            
ATOM   4055  N   THR   252     101.680  62.340  50.120  1.00  0.00            
ATOM   4056  H   THR   252     101.410  62.910  50.900  1.00  0.00            
ATOM   4057  CA  THR   252     102.750  61.320  50.350  1.00  0.00            
ATOM   4058  HA  THR   252     103.610  61.490  49.710  1.00  0.00            
ATOM   4059  CB  THR   252     103.070  61.270  51.850  1.00  0.00            
ATOM   4060  HB  THR   252     102.210  60.820  52.350  1.00  0.00            
ATOM   4061  CG2 THR   252     104.460  60.650  52.240  1.00  0.00            
ATOM   4062 1HG2 THR   252     104.470  60.620  53.330  1.00  0.00            
ATOM   4063 2HG2 THR   252     104.620  59.640  51.870  1.00  0.00            
ATOM   4064 3HG2 THR   252     105.290  61.300  51.960  1.00  0.00            
ATOM   4065  OG1 THR   252     103.070  62.510  52.360  1.00  0.00            
ATOM   4066  HG1 THR   252     103.870  62.980  52.080  1.00  0.00            
ATOM   4067  C   THR   252     102.220  59.960  49.970  1.00  0.00            
ATOM   4068  O   THR   252     101.080  59.550  50.040  1.00  0.00            
ATOM   4069  N   ILE   253     103.170  59.090  49.600  1.00  0.00            
ATOM   4070  H   ILE   253     104.120  59.440  49.600  1.00  0.00            
ATOM   4071  CA  ILE   253     103.070  57.660  49.310  1.00  0.00            
ATOM   4072  HA  ILE   253     102.010  57.470  49.140  1.00  0.00            
ATOM   4073  CB  ILE   253     103.930  57.260  48.100  1.00  0.00            
ATOM   4074  HB  ILE   253     103.570  57.740  47.190  1.00  0.00            
ATOM   4075  CG2 ILE   253     105.450  57.690  48.260  1.00  0.00            
ATOM   4076 1HG2 ILE   253     105.460  58.760  48.460  1.00  0.00            
ATOM   4077 2HG2 ILE   253     105.940  57.180  49.090  1.00  0.00            
ATOM   4078 3HG2 ILE   253     105.990  57.560  47.320  1.00  0.00            
ATOM   4079  CG1 ILE   253     103.990  55.740  47.770  1.00  0.00            
ATOM   4080 2HG1 ILE   253     104.710  55.490  46.990  1.00  0.00            
ATOM   4081 3HG1 ILE   253     104.350  55.190  48.650  1.00  0.00            
ATOM   4082  CD1 ILE   253     102.590  55.260  47.350  1.00  0.00            
ATOM   4083 1HD1 ILE   253     102.580  54.220  47.010  1.00  0.00            
ATOM   4084 2HD1 ILE   253     101.940  55.390  48.220  1.00  0.00            
ATOM   4085 3HD1 ILE   253     102.140  55.900  46.590  1.00  0.00            
ATOM   4086  C   ILE   253     103.440  56.840  50.550  1.00  0.00            
ATOM   4087  O   ILE   253     104.440  57.090  51.140  1.00  0.00            
ATOM   4088  N   MET   254     102.620  55.930  50.980  1.00  0.00            
ATOM   4089  H   MET   254     101.780  55.800  50.440  1.00  0.00            
ATOM   4090  CA  MET   254     102.950  55.030  52.140  1.00  0.00            
ATOM   4091  HA  MET   254     103.370  55.610  52.970  1.00  0.00            
ATOM   4092  CB  MET   254     101.740  54.340  52.860  1.00  0.00            
ATOM   4093  HB2 MET   254     101.200  55.220  53.210  1.00  0.00            
ATOM   4094  HB3 MET   254     101.050  53.880  52.160  1.00  0.00            
ATOM   4095  CG  MET   254     102.110  53.540  54.070  1.00  0.00            
ATOM   4096  HG2 MET   254     102.870  52.820  53.780  1.00  0.00            
ATOM   4097  HG3 MET   254     102.580  54.180  54.820  1.00  0.00            
ATOM   4098  SD  MET   254     100.670  52.550  54.590  1.00  0.00            
ATOM   4099  CE  MET   254      99.710  53.810  55.440  1.00  0.00            
ATOM   4100  HE1 MET   254      99.200  54.470  54.730  1.00  0.00            
ATOM   4101  HE2 MET   254      98.910  53.390  56.050  1.00  0.00            
ATOM   4102  HE3 MET   254     100.380  54.470  55.990  1.00  0.00            
ATOM   4103  C   MET   254     103.920  53.940  51.570  1.00  0.00            
ATOM   4104  O   MET   254     103.550  53.150  50.690  1.00  0.00            
ATOM   4105  N   PRO   255     105.160  53.880  52.110  1.00  0.00            
ATOM   4106  CD  PRO   255     105.720  54.730  53.150  1.00  0.00            
ATOM   4107  HD2 PRO   255     105.150  54.560  54.060  1.00  0.00            
ATOM   4108  HD3 PRO   255     105.590  55.810  53.010  1.00  0.00            
ATOM   4109  CG  PRO   255     107.150  54.240  53.250  1.00  0.00            
ATOM   4110  HG2 PRO   255     107.370  53.700  54.180  1.00  0.00            
ATOM   4111  HG3 PRO   255     107.870  55.050  53.170  1.00  0.00            
ATOM   4112  CB  PRO   255     107.500  53.360  52.090  1.00  0.00            
ATOM   4113  HB2 PRO   255     107.890  53.990  51.290  1.00  0.00            
ATOM   4114  HB3 PRO   255     108.180  52.550  52.380  1.00  0.00            
ATOM   4115  CA  PRO   255     106.130  52.820  51.700  1.00  0.00            
ATOM   4116  HA  PRO   255     106.070  52.770  50.610  1.00  0.00            
ATOM   4117  C   PRO   255     105.950  51.430  52.250  1.00  0.00            
ATOM   4118  O   PRO   255     105.210  51.230  53.220  1.00  0.00            
ATOM   4119  N   VAL   256     106.470  50.440  51.620  1.00  0.00            
ATOM   4120  H   VAL   256     107.100  50.640  50.860  1.00  0.00            
ATOM   4121  CA  VAL   256     106.250  49.010  51.900  1.00  0.00            
ATOM   4122  HA  VAL   256     105.160  48.890  51.890  1.00  0.00            
ATOM   4123  CB  VAL   256     106.840  48.100  50.770  1.00  0.00            
ATOM   4124  HB  VAL   256     106.390  48.290  49.800  1.00  0.00            
ATOM   4125  CG1 VAL   256     108.400  48.290  50.630  1.00  0.00            
ATOM   4126 1HG1 VAL   256     108.890  47.980  51.550  1.00  0.00            
ATOM   4127 2HG1 VAL   256     108.740  47.700  49.780  1.00  0.00            
ATOM   4128 3HG1 VAL   256     108.670  49.320  50.400  1.00  0.00            
ATOM   4129  CG2 VAL   256     106.600  46.570  51.050  1.00  0.00            
ATOM   4130 1HG2 VAL   256     105.600  46.410  51.450  1.00  0.00            
ATOM   4131 2HG2 VAL   256     106.880  45.990  50.170  1.00  0.00            
ATOM   4132 3HG2 VAL   256     107.200  46.200  51.880  1.00  0.00            
ATOM   4133  C   VAL   256     106.590  48.600  53.320  1.00  0.00            
ATOM   4134  O   VAL   256     105.970  47.790  53.950  1.00  0.00            
ATOM   4135  N   SER   257     107.610  49.200  53.940  1.00  0.00            
ATOM   4136  H   SER   257     108.220  49.720  53.330  1.00  0.00            
ATOM   4137  CA  SER   257     107.940  49.160  55.380  1.00  0.00            
ATOM   4138  HA  SER   257     108.140  48.130  55.680  1.00  0.00            
ATOM   4139  CB  SER   257     109.280  49.910  55.720  1.00  0.00            
ATOM   4140  HB2 SER   257     109.570  49.550  56.710  1.00  0.00            
ATOM   4141  HB3 SER   257     110.000  49.560  54.980  1.00  0.00            
ATOM   4142  OG  SER   257     109.130  51.290  55.760  1.00  0.00            
ATOM   4143  HG  SER   257     109.900  51.740  55.370  1.00  0.00            
ATOM   4144  C   SER   257     106.840  49.700  56.300  1.00  0.00            
ATOM   4145  O   SER   257     106.790  49.210  57.420  1.00  0.00            
ATOM   4146  N   ARG   258     105.970  50.690  55.940  1.00  0.00            
ATOM   4147  H   ARG   258     106.150  51.100  55.030  1.00  0.00            
ATOM   4148  CA  ARG   258     104.690  50.950  56.620  1.00  0.00            
ATOM   4149  HA  ARG   258     104.950  50.870  57.680  1.00  0.00            
ATOM   4150  CB  ARG   258     104.080  52.420  56.720  1.00  0.00            
ATOM   4151  HB2 ARG   258     104.380  52.930  55.800  1.00  0.00            
ATOM   4152  HB3 ARG   258     103.000  52.230  56.740  1.00  0.00            
ATOM   4153  CG  ARG   258     104.570  53.280  57.900  1.00  0.00            
ATOM   4154  HG2 ARG   258     105.650  53.160  57.950  1.00  0.00            
ATOM   4155  HG3 ARG   258     104.350  54.340  57.790  1.00  0.00            
ATOM   4156  CD  ARG   258     104.000  52.930  59.280  1.00  0.00            
ATOM   4157  HD2 ARG   258     102.970  53.280  59.320  1.00  0.00            
ATOM   4158  HD3 ARG   258     103.970  51.840  59.340  1.00  0.00            
ATOM   4159  NE  ARG   258     104.870  53.480  60.370  1.00  0.00            
ATOM   4160  HE  ARG   258     105.410  52.840  60.940  1.00  0.00            
ATOM   4161  CZ  ARG   258     105.100  54.760  60.510  1.00  0.00            
ATOM   4162  NH1 ARG   258     104.340  55.720  60.000  1.00  0.00            
ATOM   4163 1HH1 ARG   258     103.370  55.610  59.750  1.00  0.00            
ATOM   4164 2HH1 ARG   258     104.630  56.680  60.100  1.00  0.00            
ATOM   4165  NH2 ARG   258     106.140  55.000  61.190  1.00  0.00            
ATOM   4166 1HH2 ARG   258     106.640  54.260  61.660  1.00  0.00            
ATOM   4167 2HH2 ARG   258     106.410  55.970  61.300  1.00  0.00            
ATOM   4168  C   ARG   258     103.640  49.930  56.330  1.00  0.00            
ATOM   4169  O   ARG   258     103.050  49.390  57.260  1.00  0.00            
ATOM   4170  N   ARG   259     103.460  49.570  55.070  1.00  0.00            
ATOM   4171  H   ARG   259     104.230  49.850  54.480  1.00  0.00            
ATOM   4172  CA  ARG   259     102.390  48.560  54.600  1.00  0.00            
ATOM   4173  HA  ARG   259     101.470  49.050  54.920  1.00  0.00            
ATOM   4174  CB  ARG   259     102.400  48.470  53.020  1.00  0.00            
ATOM   4175  HB2 ARG   259     103.390  48.140  52.700  1.00  0.00            
ATOM   4176  HB3 ARG   259     101.650  47.750  52.700  1.00  0.00            
ATOM   4177  CG  ARG   259     102.010  49.820  52.370  1.00  0.00            
ATOM   4178  HG2 ARG   259     101.130  50.170  52.920  1.00  0.00            
ATOM   4179  HG3 ARG   259     102.830  50.500  52.620  1.00  0.00            
ATOM   4180  CD  ARG   259     101.640  49.750  50.870  1.00  0.00            
ATOM   4181  HD2 ARG   259     102.430  49.300  50.270  1.00  0.00            
ATOM   4182  HD3 ARG   259     100.650  49.300  50.770  1.00  0.00            
ATOM   4183  NE  ARG   259     101.470  51.080  50.310  1.00  0.00            
ATOM   4184  HE  ARG   259     101.720  51.910  50.830  1.00  0.00            
ATOM   4185  CZ  ARG   259     101.090  51.230  49.030  1.00  0.00            
ATOM   4186  NH1 ARG   259     100.920  50.170  48.230  1.00  0.00            
ATOM   4187 1HH1 ARG   259     101.210  49.230  48.470  1.00  0.00            
ATOM   4188 2HH1 ARG   259     100.550  50.230  47.290  1.00  0.00            
ATOM   4189  NH2 ARG   259     100.660  52.440  48.590  1.00  0.00            
ATOM   4190 1HH2 ARG   259     100.840  53.230  49.190  1.00  0.00            
ATOM   4191 2HH2 ARG   259      99.970  52.440  47.860  1.00  0.00            
ATOM   4192  C   ARG   259     102.440  47.280  55.350  1.00  0.00            
ATOM   4193  O   ARG   259     101.400  46.840  55.860  1.00  0.00            
ATOM   4194  N   ILE   260     103.600  46.710  55.560  1.00  0.00            
ATOM   4195  H   ILE   260     104.320  47.090  54.960  1.00  0.00            
ATOM   4196  CA  ILE   260     103.900  45.470  56.260  1.00  0.00            
ATOM   4197  HA  ILE   260     103.230  44.660  55.960  1.00  0.00            
ATOM   4198  CB  ILE   260     105.280  44.980  55.870  1.00  0.00            
ATOM   4199  HB  ILE   260     105.380  45.300  54.830  1.00  0.00            
ATOM   4200  CG2 ILE   260     106.390  45.660  56.660  1.00  0.00            
ATOM   4201 1HG2 ILE   260     106.260  46.720  56.450  1.00  0.00            
ATOM   4202 2HG2 ILE   260     106.430  45.380  57.720  1.00  0.00            
ATOM   4203 3HG2 ILE   260     107.350  45.480  56.180  1.00  0.00            
ATOM   4204  CG1 ILE   260     105.480  43.480  55.930  1.00  0.00            
ATOM   4205 2HG1 ILE   260     105.880  43.250  56.920  1.00  0.00            
ATOM   4206 3HG1 ILE   260     104.650  42.810  55.690  1.00  0.00            
ATOM   4207  CD1 ILE   260     106.530  43.060  54.920  1.00  0.00            
ATOM   4208 1HD1 ILE   260     107.410  43.710  54.940  1.00  0.00            
ATOM   4209 2HD1 ILE   260     106.980  42.080  55.080  1.00  0.00            
ATOM   4210 3HD1 ILE   260     106.190  43.000  53.890  1.00  0.00            
ATOM   4211  C   ILE   260     103.780  45.580  57.810  1.00  0.00            
ATOM   4212  O   ILE   260     103.290  44.670  58.450  1.00  0.00            
ATOM   4213  N   GLN   261     104.000  46.720  58.390  1.00  0.00            
ATOM   4214  H   GLN   261     104.270  47.480  57.780  1.00  0.00            
ATOM   4215  CA  GLN   261     103.740  46.980  59.800  1.00  0.00            
ATOM   4216  HA  GLN   261     104.150  46.140  60.370  1.00  0.00            
ATOM   4217  CB  GLN   261     104.550  48.140  60.230  1.00  0.00            
ATOM   4218  HB2 GLN   261     105.470  48.180  59.640  1.00  0.00            
ATOM   4219  HB3 GLN   261     104.010  49.070  60.040  1.00  0.00            
ATOM   4220  CG  GLN   261     104.980  48.140  61.720  1.00  0.00            
ATOM   4221  HG2 GLN   261     104.160  48.190  62.440  1.00  0.00            
ATOM   4222  HG3 GLN   261     105.650  47.290  61.910  1.00  0.00            
ATOM   4223  CD  GLN   261     105.850  49.340  62.040  1.00  0.00            
ATOM   4224  OE1 GLN   261     105.800  50.360  61.370  1.00  0.00            
ATOM   4225  NE2 GLN   261     106.550  49.350  63.140  1.00  0.00            
ATOM   4226 1HE2 GLN   261     107.150  50.150  63.290  1.00  0.00            
ATOM   4227 2HE2 GLN   261     106.640  48.490  63.660  1.00  0.00            
ATOM   4228  C   GLN   261     102.270  47.090  60.160  1.00  0.00            
ATOM   4229  O   GLN   261     101.740  46.550  61.100  1.00  0.00            
ATOM   4230  N   LEU   262     101.440  47.630  59.230  1.00  0.00            
ATOM   4231  H   LEU   262     101.920  48.010  58.430  1.00  0.00            
ATOM   4232  CA  LEU   262      99.960  47.710  59.290  1.00  0.00            
ATOM   4233  HA  LEU   262      99.770  48.030  60.320  1.00  0.00            
ATOM   4234  CB  LEU   262      99.290  48.660  58.290  1.00  0.00            
ATOM   4235  HB2 LEU   262      99.470  48.420  57.240  1.00  0.00            
ATOM   4236  HB3 LEU   262      98.220  48.500  58.440  1.00  0.00            
ATOM   4237  CG  LEU   262      99.370  50.200  58.580  1.00  0.00            
ATOM   4238  HG  LEU   262      98.570  50.660  57.990  1.00  0.00            
ATOM   4239  CD1 LEU   262      99.010  50.440  60.030  1.00  0.00            
ATOM   4240 1HD1 LEU   262      99.750  50.120  60.760  1.00  0.00            
ATOM   4241 2HD1 LEU   262      98.770  51.500  60.100  1.00  0.00            
ATOM   4242 3HD1 LEU   262      98.090  49.900  60.270  1.00  0.00            
ATOM   4243  CD2 LEU   262     100.670  50.910  58.230  1.00  0.00            
ATOM   4244 1HD2 LEU   262     100.730  50.860  57.140  1.00  0.00            
ATOM   4245 2HD2 LEU   262     100.570  51.990  58.390  1.00  0.00            
ATOM   4246 3HD2 LEU   262     101.510  50.680  58.890  1.00  0.00            
ATOM   4247  C   LEU   262      99.330  46.290  59.160  1.00  0.00            
ATOM   4248  O   LEU   262      98.450  45.880  59.880  1.00  0.00            
ATOM   4249  N   LEU   263      99.880  45.520  58.230  1.00  0.00            
ATOM   4250  H   LEU   263     100.740  45.830  57.800  1.00  0.00            
ATOM   4251  CA  LEU   263      99.400  44.100  58.010  1.00  0.00            
ATOM   4252  HA  LEU   263      98.330  44.160  57.820  1.00  0.00            
ATOM   4253  CB  LEU   263      99.980  43.510  56.770  1.00  0.00            
ATOM   4254  HB2 LEU   263     101.040  43.750  56.840  1.00  0.00            
ATOM   4255  HB3 LEU   263      99.870  42.430  56.710  1.00  0.00            
ATOM   4256  CG  LEU   263      99.510  44.050  55.450  1.00  0.00            
ATOM   4257  HG  LEU   263      99.580  45.140  55.480  1.00  0.00            
ATOM   4258  CD1 LEU   263     100.470  43.510  54.360  1.00  0.00            
ATOM   4259 1HD1 LEU   263     100.230  44.060  53.440  1.00  0.00            
ATOM   4260 2HD1 LEU   263     101.500  43.620  54.690  1.00  0.00            
ATOM   4261 3HD1 LEU   263     100.230  42.470  54.130  1.00  0.00            
ATOM   4262  CD2 LEU   263      98.060  43.670  55.260  1.00  0.00            
ATOM   4263 1HD2 LEU   263      97.820  43.550  54.200  1.00  0.00            
ATOM   4264 2HD2 LEU   263      97.720  42.790  55.810  1.00  0.00            
ATOM   4265 3HD2 LEU   263      97.480  44.450  55.750  1.00  0.00            
ATOM   4266  C   LEU   263      99.630  43.100  59.220  1.00  0.00            
ATOM   4267  O   LEU   263      98.800  42.280  59.610  1.00  0.00            
ATOM   4268  N   ASN   264     100.830  43.190  59.750  1.00  0.00            
ATOM   4269  H   ASN   264     101.440  43.860  59.290  1.00  0.00            
ATOM   4270  CA  ASN   264     101.340  42.460  60.870  1.00  0.00            
ATOM   4271  HA  ASN   264     101.000  41.440  60.680  1.00  0.00            
ATOM   4272  CB  ASN   264     102.860  42.510  61.050  1.00  0.00            
ATOM   4273  HB2 ASN   264     103.220  43.540  61.090  1.00  0.00            
ATOM   4274  HB3 ASN   264     103.200  42.090  62.000  1.00  0.00            
ATOM   4275  CG  ASN   264     103.640  41.800  59.990  1.00  0.00            
ATOM   4276  OD1 ASN   264     103.240  40.920  59.270  1.00  0.00            
ATOM   4277  ND2 ASN   264     104.810  42.340  59.750  1.00  0.00            
ATOM   4278 1HD2 ASN   264     105.420  42.000  59.020  1.00  0.00            
ATOM   4279 2HD2 ASN   264     105.120  43.160  60.250  1.00  0.00            
ATOM   4280  C   ASN   264     100.620  42.880  62.190  1.00  0.00            
ATOM   4281  O   ASN   264     100.500  42.100  63.100  1.00  0.00            
ATOM   4282  N   TRP   265     100.190  44.130  62.250  1.00  0.00            
ATOM   4283  H   TRP   265     100.420  44.780  61.510  1.00  0.00            
ATOM   4284  CA  TRP   265      99.200  44.610  63.180  1.00  0.00            
ATOM   4285  HA  TRP   265      99.510  44.230  64.150  1.00  0.00            
ATOM   4286  CB  TRP   265      99.200  46.210  63.320  1.00  0.00            
ATOM   4287  HB2 TRP   265     100.210  46.370  63.700  1.00  0.00            
ATOM   4288  HB3 TRP   265      98.970  46.690  62.360  1.00  0.00            
ATOM   4289  CG  TRP   265      98.230  46.880  64.300  1.00  0.00            
ATOM   4290  CD1 TRP   265      98.530  47.180  65.580  1.00  0.00            
ATOM   4291  HD1 TRP   265      99.520  47.040  65.990  1.00  0.00            
ATOM   4292  NE1 TRP   265      97.400  47.700  66.210  1.00  0.00            
ATOM   4293  HE1 TRP   265      97.380  47.950  67.190  1.00  0.00            
ATOM   4294  CE2 TRP   265      96.320  47.790  65.380  1.00  0.00            
ATOM   4295  CZ2 TRP   265      94.940  48.110  65.530  1.00  0.00            
ATOM   4296  HZ2 TRP   265      94.540  48.530  66.450  1.00  0.00            
ATOM   4297  CH2 TRP   265      94.060  47.900  64.460  1.00  0.00            
ATOM   4298  HH2 TRP   265      93.020  48.230  64.490  1.00  0.00            
ATOM   4299  CZ3 TRP   265      94.520  47.290  63.290  1.00  0.00            
ATOM   4300  HZ3 TRP   265      93.880  47.080  62.440  1.00  0.00            
ATOM   4301  CE3 TRP   265      95.810  46.860  63.200  1.00  0.00            
ATOM   4302  HE3 TRP   265      96.120  46.270  62.340  1.00  0.00            
ATOM   4303  CD2 TRP   265      96.800  47.150  64.170  1.00  0.00            
ATOM   4304  C   TRP   265      97.810  44.040  63.010  1.00  0.00            
ATOM   4305  O   TRP   265      97.160  43.500  63.900  1.00  0.00            
ATOM   4306  N   ALA   266      97.360  43.900  61.760  1.00  0.00            
ATOM   4307  H   ALA   266      98.020  44.240  61.070  1.00  0.00            
ATOM   4308  CA  ALA   266      96.030  43.460  61.420  1.00  0.00            
ATOM   4309  HA  ALA   266      95.280  43.920  62.070  1.00  0.00            
ATOM   4310  CB  ALA   266      95.720  43.840  59.940  1.00  0.00            
ATOM   4311  HB1 ALA   266      94.630  43.840  59.890  1.00  0.00            
ATOM   4312  HB2 ALA   266      96.050  44.860  59.720  1.00  0.00            
ATOM   4313  HB3 ALA   266      96.210  43.110  59.280  1.00  0.00            
ATOM   4314  C   ALA   266      95.860  42.020  61.620  1.00  0.00            
ATOM   4315  O   ALA   266      94.790  41.520  61.820  1.00  0.00            
ATOM   4316  N   ALA   267      96.950  41.230  61.580  1.00  0.00            
ATOM   4317  H   ALA   267      97.870  41.590  61.350  1.00  0.00            
ATOM   4318  CA  ALA   267      97.040  39.850  62.030  1.00  0.00            
ATOM   4319  HA  ALA   267      96.420  39.170  61.450  1.00  0.00            
ATOM   4320  CB  ALA   267      98.500  39.450  61.850  1.00  0.00            
ATOM   4321  HB1 ALA   267      98.760  39.540  60.790  1.00  0.00            
ATOM   4322  HB2 ALA   267      99.150  40.120  62.420  1.00  0.00            
ATOM   4323  HB3 ALA   267      98.690  38.400  62.070  1.00  0.00            
ATOM   4324  C   ALA   267      96.600  39.580  63.470  1.00  0.00            
ATOM   4325  O   ALA   267      95.930  38.670  63.840  1.00  0.00            
ATOM   4326  N   GLU   268      97.200  40.410  64.360  1.00  0.00            
ATOM   4327  H   GLU   268      97.540  41.280  63.990  1.00  0.00            
ATOM   4328  CA  GLU   268      97.480  40.070  65.800  1.00  0.00            
ATOM   4329  HA  GLU   268      98.200  39.250  65.910  1.00  0.00            
ATOM   4330  CB  GLU   268      98.070  41.310  66.420  1.00  0.00            
ATOM   4331  HB2 GLU   268      98.880  41.600  65.750  1.00  0.00            
ATOM   4332  HB3 GLU   268      97.350  42.120  66.340  1.00  0.00            
ATOM   4333  CG  GLU   268      98.700  41.300  67.820  1.00  0.00            
ATOM   4334  HG2 GLU   268      97.930  41.140  68.570  1.00  0.00            
ATOM   4335  HG3 GLU   268      99.510  40.580  67.690  1.00  0.00            
ATOM   4336  CD  GLU   268      99.300  42.660  68.090  1.00  0.00            
ATOM   4337  OE1 GLU   268      98.670  43.590  68.570  1.00  0.00            
ATOM   4338  OE2 GLU   268     100.340  42.910  67.530  1.00  0.00            
ATOM   4339  C   GLU   268      96.250  39.740  66.610  1.00  0.00            
ATOM   4340  O   GLU   268      96.360  38.960  67.520  1.00  0.00            
ATOM   4341  N   GLU   269      95.100  40.290  66.260  1.00  0.00            
ATOM   4342  H   GLU   269      95.190  40.880  65.450  1.00  0.00            
ATOM   4343  CA  GLU   269      93.790  40.100  66.920  1.00  0.00            
ATOM   4344  HA  GLU   269      93.870  39.230  67.580  1.00  0.00            
ATOM   4345  CB  GLU   269      93.510  41.220  67.930  1.00  0.00            
ATOM   4346  HB2 GLU   269      93.540  42.210  67.470  1.00  0.00            
ATOM   4347  HB3 GLU   269      92.470  41.070  68.220  1.00  0.00            
ATOM   4348  CG  GLU   269      94.390  41.230  69.100  1.00  0.00            
ATOM   4349  HG2 GLU   269      94.590  40.200  69.410  1.00  0.00            
ATOM   4350  HG3 GLU   269      95.360  41.670  68.880  1.00  0.00            
ATOM   4351  CD  GLU   269      93.650  42.180  70.110  1.00  0.00            
ATOM   4352  OE1 GLU   269      93.870  43.400  70.030  1.00  0.00            
ATOM   4353  OE2 GLU   269      93.060  41.670  71.050  1.00  0.00            
ATOM   4354  C   GLU   269      92.650  39.870  65.930  1.00  0.00            
ATOM   4355  O   GLU   269      92.660  40.510  64.930  1.00  0.00            
ATOM   4356  N   PRO   270      91.560  39.090  66.290  1.00  0.00            
ATOM   4357  CD  PRO   270      91.170  38.490  67.560  1.00  0.00            
ATOM   4358  HD2 PRO   270      90.990  39.300  68.270  1.00  0.00            
ATOM   4359  HD3 PRO   270      91.970  37.840  67.910  1.00  0.00            
ATOM   4360  CG  PRO   270      89.800  37.720  67.390  1.00  0.00            
ATOM   4361  HG2 PRO   270      88.940  38.340  67.640  1.00  0.00            
ATOM   4362  HG3 PRO   270      89.750  36.790  67.960  1.00  0.00            
ATOM   4363  CB  PRO   270      89.930  37.280  65.940  1.00  0.00            
ATOM   4364  HB2 PRO   270      89.050  36.890  65.410  1.00  0.00            
ATOM   4365  HB3 PRO   270      90.590  36.410  65.970  1.00  0.00            
ATOM   4366  CA  PRO   270      90.800  38.330  65.260  1.00  0.00            
ATOM   4367  HA  PRO   270      91.450  37.820  64.540  1.00  0.00            
ATOM   4368  C   PRO   270      89.930  39.220  64.330  1.00  0.00            
ATOM   4369  O   PRO   270      89.740  39.100  63.120  1.00  0.00            
ATOM   4370  N   ARG   271      89.290  40.250  64.900  1.00  0.00            
ATOM   4371  H   ARG   271      89.510  40.340  65.880  1.00  0.00            
ATOM   4372  CA  ARG   271      88.430  41.270  64.340  1.00  0.00            
ATOM   4373  HA  ARG   271      88.200  40.930  63.330  1.00  0.00            
ATOM   4374  CB  ARG   271      87.050  41.430  65.090  1.00  0.00            
ATOM   4375  HB2 ARG   271      87.200  41.910  66.060  1.00  0.00            
ATOM   4376  HB3 ARG   271      86.360  42.020  64.490  1.00  0.00            
ATOM   4377  CG  ARG   271      86.240  40.160  65.390  1.00  0.00            
ATOM   4378  HG2 ARG   271      86.130  39.600  64.460  1.00  0.00            
ATOM   4379  HG3 ARG   271      86.840  39.510  66.030  1.00  0.00            
ATOM   4380  CD  ARG   271      84.810  40.460  65.900  1.00  0.00            
ATOM   4381  HD2 ARG   271      84.880  40.990  66.850  1.00  0.00            
ATOM   4382  HD3 ARG   271      84.260  41.150  65.250  1.00  0.00            
ATOM   4383  NE  ARG   271      84.150  39.170  66.070  1.00  0.00            
ATOM   4384  HE  ARG   271      83.520  38.960  65.310  1.00  0.00            
ATOM   4385  CZ  ARG   271      84.260  38.350  67.160  1.00  0.00            
ATOM   4386  NH1 ARG   271      85.060  38.580  68.140  1.00  0.00            
ATOM   4387 1HH1 ARG   271      85.610  39.420  68.200  1.00  0.00            
ATOM   4388 2HH1 ARG   271      85.020  37.810  68.790  1.00  0.00            
ATOM   4389  NH2 ARG   271      83.570  37.300  67.330  1.00  0.00            
ATOM   4390 1HH2 ARG   271      82.960  36.880  66.640  1.00  0.00            
ATOM   4391 2HH2 ARG   271      83.760  36.680  68.110  1.00  0.00            
ATOM   4392  C   ARG   271      89.030  42.640  64.120  1.00  0.00            
ATOM   4393  O   ARG   271      88.430  43.640  64.480  1.00  0.00            
ATOM   4394  N   ARG   272      90.230  42.600  63.590  1.00  0.00            
ATOM   4395  H   ARG   272      90.640  41.680  63.510  1.00  0.00            
ATOM   4396  CA  ARG   272      90.940  43.730  63.030  1.00  0.00            
ATOM   4397  HA  ARG   272      90.390  44.610  63.350  1.00  0.00            
ATOM   4398  CB  ARG   272      92.320  43.840  63.750  1.00  0.00            
ATOM   4399  HB2 ARG   272      92.960  42.960  63.630  1.00  0.00            
ATOM   4400  HB3 ARG   272      92.860  44.690  63.340  1.00  0.00            
ATOM   4401  CG  ARG   272      92.080  44.190  65.310  1.00  0.00            
ATOM   4402  HG2 ARG   272      91.060  44.550  65.430  1.00  0.00            
ATOM   4403  HG3 ARG   272      92.050  43.220  65.800  1.00  0.00            
ATOM   4404  CD  ARG   272      93.000  45.120  66.040  1.00  0.00            
ATOM   4405  HD2 ARG   272      92.930  46.190  65.840  1.00  0.00            
ATOM   4406  HD3 ARG   272      92.620  45.190  67.060  1.00  0.00            
ATOM   4407  NE  ARG   272      94.440  44.550  66.050  1.00  0.00            
ATOM   4408  HE  ARG   272      94.690  43.920  65.310  1.00  0.00            
ATOM   4409  CZ  ARG   272      95.370  44.740  66.940  1.00  0.00            
ATOM   4410  NH1 ARG   272      95.110  45.210  68.110  1.00  0.00            
ATOM   4411 1HH1 ARG   272      94.150  45.380  68.390  1.00  0.00            
ATOM   4412 2HH1 ARG   272      95.930  45.310  68.690  1.00  0.00            
ATOM   4413  NH2 ARG   272      96.560  44.360  66.620  1.00  0.00            
ATOM   4414 1HH2 ARG   272      96.740  43.980  65.700  1.00  0.00            
ATOM   4415 2HH2 ARG   272      97.280  44.470  67.320  1.00  0.00            
ATOM   4416  C   ARG   272      91.080  43.790  61.540  1.00  0.00            
ATOM   4417  O   ARG   272      91.560  42.860  60.870  1.00  0.00            
ATOM   4418  N   TYR   273      90.680  44.920  61.010  1.00  0.00            
ATOM   4419  H   TYR   273      90.510  45.690  61.640  1.00  0.00            
ATOM   4420  CA  TYR   273      90.390  45.240  59.580  1.00  0.00            
ATOM   4421  HA  TYR   273      90.700  44.440  58.910  1.00  0.00            
ATOM   4422  CB  TYR   273      88.870  45.380  59.330  1.00  0.00            
ATOM   4423  HB2 TYR   273      88.400  46.070  60.030  1.00  0.00            
ATOM   4424  HB3 TYR   273      88.570  45.740  58.340  1.00  0.00            
ATOM   4425  CG  TYR   273      88.200  44.030  59.370  1.00  0.00            
ATOM   4426  CD1 TYR   273      87.430  43.610  60.530  1.00  0.00            
ATOM   4427  HD1 TYR   273      87.280  44.290  61.360  1.00  0.00            
ATOM   4428  CE1 TYR   273      86.900  42.300  60.540  1.00  0.00            
ATOM   4429  HE1 TYR   273      86.340  42.070  61.440  1.00  0.00            
ATOM   4430  CZ  TYR   273      87.060  41.400  59.520  1.00  0.00            
ATOM   4431  OH  TYR   273      86.470  40.180  59.470  1.00  0.00            
ATOM   4432  HH  TYR   273      86.930  39.660  58.780  1.00  0.00            
ATOM   4433  CE2 TYR   273      87.820  41.810  58.400  1.00  0.00            
ATOM   4434  HE2 TYR   273      87.920  41.100  57.590  1.00  0.00            
ATOM   4435  CD2 TYR   273      88.330  43.080  58.320  1.00  0.00            
ATOM   4436  HD2 TYR   273      88.930  43.400  57.470  1.00  0.00            
ATOM   4437  C   TYR   273      91.080  46.540  59.120  1.00  0.00            
ATOM   4438  O   TYR   273      91.170  47.490  59.890  1.00  0.00            
ATOM   4439  N   ILE   274      91.480  46.590  57.840  1.00  0.00            
ATOM   4440  H   ILE   274      91.350  45.810  57.210  1.00  0.00            
ATOM   4441  CA  ILE   274      91.920  47.840  57.180  1.00  0.00            
ATOM   4442  HA  ILE   274      91.640  48.700  57.800  1.00  0.00            
ATOM   4443  CB  ILE   274      93.410  47.910  56.840  1.00  0.00            
ATOM   4444  HB  ILE   274      93.660  47.260  56.000  1.00  0.00            
ATOM   4445  CG2 ILE   274      93.950  49.270  56.320  1.00  0.00            
ATOM   4446 1HG2 ILE   274      93.910  50.060  57.070  1.00  0.00            
ATOM   4447 2HG2 ILE   274      95.000  49.110  56.060  1.00  0.00            
ATOM   4448 3HG2 ILE   274      93.400  49.540  55.410  1.00  0.00            
ATOM   4449  CG1 ILE   274      94.350  47.300  57.980  1.00  0.00            
ATOM   4450 2HG1 ILE   274      94.320  47.890  58.900  1.00  0.00            
ATOM   4451 3HG1 ILE   274      93.930  46.350  58.310  1.00  0.00            
ATOM   4452  CD1 ILE   274      95.770  46.930  57.470  1.00  0.00            
ATOM   4453 1HD1 ILE   274      95.720  46.220  56.640  1.00  0.00            
ATOM   4454 2HD1 ILE   274      96.350  47.810  57.200  1.00  0.00            
ATOM   4455 3HD1 ILE   274      96.330  46.330  58.190  1.00  0.00            
ATOM   4456  C   ILE   274      91.160  48.050  55.860  1.00  0.00            
ATOM   4457  O   ILE   274      90.990  47.130  55.110  1.00  0.00            
ATOM   4458  N   ILE   275      90.720  49.280  55.570  1.00  0.00            
ATOM   4459  H   ILE   275      90.820  49.990  56.280  1.00  0.00            
ATOM   4460  CA  ILE   275      90.110  49.690  54.290  1.00  0.00            
ATOM   4461  HA  ILE   275      90.130  48.750  53.730  1.00  0.00            
ATOM   4462  CB  ILE   275      88.640  50.200  54.360  1.00  0.00            
ATOM   4463  HB  ILE   275      88.120  49.920  53.440  1.00  0.00            
ATOM   4464  CG2 ILE   275      87.870  49.620  55.530  1.00  0.00            
ATOM   4465 1HG2 ILE   275      88.110  48.560  55.620  1.00  0.00            
ATOM   4466 2HG2 ILE   275      88.210  50.170  56.410  1.00  0.00            
ATOM   4467 3HG2 ILE   275      86.810  49.870  55.440  1.00  0.00            
ATOM   4468  CG1 ILE   275      88.560  51.690  54.510  1.00  0.00            
ATOM   4469 2HG1 ILE   275      89.090  52.080  55.380  1.00  0.00            
ATOM   4470 3HG1 ILE   275      89.060  52.110  53.630  1.00  0.00            
ATOM   4471  CD1 ILE   275      87.110  52.240  54.450  1.00  0.00            
ATOM   4472 1HD1 ILE   275      86.730  52.080  53.440  1.00  0.00            
ATOM   4473 2HD1 ILE   275      86.420  51.810  55.190  1.00  0.00            
ATOM   4474 3HD1 ILE   275      87.010  53.310  54.630  1.00  0.00            
ATOM   4475  C   ILE   275      91.010  50.630  53.530  1.00  0.00            
ATOM   4476  O   ILE   275      91.770  51.440  54.020  1.00  0.00            
ATOM   4477  N   GLU   276      91.090  50.270  52.250  1.00  0.00            
ATOM   4478  H   GLU   276      90.570  49.510  51.830  1.00  0.00            
ATOM   4479  CA  GLU   276      91.930  50.950  51.280  1.00  0.00            
ATOM   4480  HA  GLU   276      92.600  51.670  51.760  1.00  0.00            
ATOM   4481  CB  GLU   276      92.740  49.970  50.410  1.00  0.00            
ATOM   4482  HB2 GLU   276      92.110  49.190  49.980  1.00  0.00            
ATOM   4483  HB3 GLU   276      93.030  50.550  49.530  1.00  0.00            
ATOM   4484  CG  GLU   276      93.960  49.360  51.050  1.00  0.00            
ATOM   4485  HG2 GLU   276      94.530  50.140  51.550  1.00  0.00            
ATOM   4486  HG3 GLU   276      93.650  48.660  51.820  1.00  0.00            
ATOM   4487  CD  GLU   276      94.860  48.820  49.920  1.00  0.00            
ATOM   4488  OE1 GLU   276      94.840  47.650  49.650  1.00  0.00            
ATOM   4489  OE2 GLU   276      95.610  49.660  49.430  1.00  0.00            
ATOM   4490  C   GLU   276      91.070  51.800  50.330  1.00  0.00            
ATOM   4491  O   GLU   276      90.530  51.360  49.350  1.00  0.00            
ATOM   4492  N   ASP   277      90.980  53.100  50.680  1.00  0.00            
ATOM   4493  H   ASP   277      91.510  53.470  51.450  1.00  0.00            
ATOM   4494  CA  ASP   277      90.300  54.130  49.790  1.00  0.00            
ATOM   4495  HA  ASP   277      89.430  53.660  49.340  1.00  0.00            
ATOM   4496  CB  ASP   277      89.800  55.330  50.650  1.00  0.00            
ATOM   4497  HB2 ASP   277      89.190  54.990  51.490  1.00  0.00            
ATOM   4498  HB3 ASP   277      90.710  55.700  51.140  1.00  0.00            
ATOM   4499  CG  ASP   277      89.190  56.450  49.950  1.00  0.00            
ATOM   4500  OD1 ASP   277      88.750  56.280  48.820  1.00  0.00            
ATOM   4501  OD2 ASP   277      88.980  57.450  50.520  1.00  0.00            
ATOM   4502  C   ASP   277      91.260  54.580  48.690  1.00  0.00            
ATOM   4503  O   ASP   277      92.050  55.490  48.760  1.00  0.00            
ATOM   4504  N   ASP   278      91.190  53.810  47.660  1.00  0.00            
ATOM   4505  H   ASP   278      90.420  53.150  47.620  1.00  0.00            
ATOM   4506  CA  ASP   278      91.990  53.840  46.460  1.00  0.00            
ATOM   4507  HA  ASP   278      92.850  54.470  46.680  1.00  0.00            
ATOM   4508  CB  ASP   278      92.620  52.450  46.210  1.00  0.00            
ATOM   4509  HB2 ASP   278      92.980  51.960  47.110  1.00  0.00            
ATOM   4510  HB3 ASP   278      91.890  51.720  45.840  1.00  0.00            
ATOM   4511  CG  ASP   278      93.740  52.540  45.160  1.00  0.00            
ATOM   4512  OD1 ASP   278      94.250  53.570  44.760  1.00  0.00            
ATOM   4513  OD2 ASP   278      94.150  51.460  44.730  1.00  0.00            
ATOM   4514  C   ASP   278      91.350  54.450  45.250  1.00  0.00            
ATOM   4515  O   ASP   278      90.880  53.840  44.310  1.00  0.00            
ATOM   4516  N   TYR   279      91.360  55.770  45.350  1.00  0.00            
ATOM   4517  H   TYR   279      91.800  56.220  46.140  1.00  0.00            
ATOM   4518  CA  TYR   279      90.650  56.710  44.330  1.00  0.00            
ATOM   4519  HA  TYR   279      89.750  56.220  43.960  1.00  0.00            
ATOM   4520  CB  TYR   279      90.120  58.020  45.070  1.00  0.00            
ATOM   4521  HB2 TYR   279      89.580  58.560  44.280  1.00  0.00            
ATOM   4522  HB3 TYR   279      89.410  57.730  45.850  1.00  0.00            
ATOM   4523  CG  TYR   279      91.200  58.850  45.880  1.00  0.00            
ATOM   4524  CD1 TYR   279      91.790  58.360  47.040  1.00  0.00            
ATOM   4525  HD1 TYR   279      91.360  57.410  47.350  1.00  0.00            
ATOM   4526  CE1 TYR   279      92.910  59.090  47.560  1.00  0.00            
ATOM   4527  HE1 TYR   279      93.310  58.720  48.500  1.00  0.00            
ATOM   4528  CZ  TYR   279      93.490  60.240  47.060  1.00  0.00            
ATOM   4529  OH  TYR   279      94.500  60.790  47.720  1.00  0.00            
ATOM   4530  HH  TYR   279      94.900  60.190  48.370  1.00  0.00            
ATOM   4531  CE2 TYR   279      92.860  60.740  45.910  1.00  0.00            
ATOM   4532  HE2 TYR   279      93.270  61.640  45.450  1.00  0.00            
ATOM   4533  CD2 TYR   279      91.720  60.090  45.390  1.00  0.00            
ATOM   4534  HD2 TYR   279      91.330  60.480  44.450  1.00  0.00            
ATOM   4535  C   TYR   279      91.560  57.130  43.190  1.00  0.00            
ATOM   4536  O   TYR   279      91.070  57.830  42.310  1.00  0.00            
ATOM   4537  N   ASP   280      92.890  56.890  43.210  1.00  0.00            
ATOM   4538  H   ASP   280      93.250  56.210  43.860  1.00  0.00            
ATOM   4539  CA  ASP   280      93.830  57.600  42.380  1.00  0.00            
ATOM   4540  HA  ASP   280      93.350  57.900  41.450  1.00  0.00            
ATOM   4541  CB  ASP   280      94.270  58.820  43.240  1.00  0.00            
ATOM   4542  HB2 ASP   280      93.880  58.820  44.260  1.00  0.00            
ATOM   4543  HB3 ASP   280      95.290  58.680  43.600  1.00  0.00            
ATOM   4544  CG  ASP   280      94.260  60.160  42.580  1.00  0.00            
ATOM   4545  OD1 ASP   280      93.790  60.360  41.450  1.00  0.00            
ATOM   4546  OD2 ASP   280      94.740  60.980  43.260  1.00  0.00            
ATOM   4547  C   ASP   280      95.080  56.940  41.890  1.00  0.00            
ATOM   4548  O   ASP   280      95.820  57.480  41.090  1.00  0.00            
ATOM   4549  N   SER   281      95.330  55.680  42.250  1.00  0.00            
ATOM   4550  H   SER   281      94.620  55.250  42.830  1.00  0.00            
ATOM   4551  CA  SER   281      96.640  54.980  41.990  1.00  0.00            
ATOM   4552  HA  SER   281      97.480  55.610  42.280  1.00  0.00            
ATOM   4553  CB  SER   281      96.850  53.690  42.810  1.00  0.00            
ATOM   4554  HB2 SER   281      97.690  53.180  42.330  1.00  0.00            
ATOM   4555  HB3 SER   281      97.120  54.010  43.820  1.00  0.00            
ATOM   4556  OG  SER   281      95.560  53.010  42.680  1.00  0.00            
ATOM   4557  HG  SER   281      95.010  53.130  43.470  1.00  0.00            
ATOM   4558  C   SER   281      96.910  54.720  40.510  1.00  0.00            
ATOM   4559  O   SER   281      97.980  54.550  40.100  1.00  0.00            
ATOM   4560  N   GLU   282      95.840  54.850  39.700  1.00  0.00            
ATOM   4561  H   GLU   282      94.940  55.110  40.080  1.00  0.00            
ATOM   4562  CA  GLU   282      95.960  54.850  38.270  1.00  0.00            
ATOM   4563  HA  GLU   282      96.590  53.980  38.090  1.00  0.00            
ATOM   4564  CB  GLU   282      94.650  54.950  37.480  1.00  0.00            
ATOM   4565  HB2 GLU   282      94.200  55.890  37.790  1.00  0.00            
ATOM   4566  HB3 GLU   282      94.690  55.030  36.390  1.00  0.00            
ATOM   4567  CG  GLU   282      93.640  53.800  37.730  1.00  0.00            
ATOM   4568  HG2 GLU   282      92.840  53.720  36.980  1.00  0.00            
ATOM   4569  HG3 GLU   282      94.170  52.850  37.750  1.00  0.00            
ATOM   4570  CD  GLU   282      92.900  53.960  39.080  1.00  0.00            
ATOM   4571  OE1 GLU   282      92.060  54.820  39.120  1.00  0.00            
ATOM   4572  OE2 GLU   282      93.050  53.160  39.960  1.00  0.00            
ATOM   4573  C   GLU   282      96.820  55.970  37.790  1.00  0.00            
ATOM   4574  O   GLU   282      97.610  55.900  36.880  1.00  0.00            
ATOM   4575  N   PHE   283      96.720  57.110  38.440  1.00  0.00            
ATOM   4576  H   PHE   283      96.180  57.170  39.290  1.00  0.00            
ATOM   4577  CA  PHE   283      97.430  58.380  38.010  1.00  0.00            
ATOM   4578  HA  PHE   283      97.630  58.360  36.940  1.00  0.00            
ATOM   4579  CB  PHE   283      96.350  59.510  38.150  1.00  0.00            
ATOM   4580  HB2 PHE   283      95.870  59.350  39.120  1.00  0.00            
ATOM   4581  HB3 PHE   283      96.820  60.490  38.180  1.00  0.00            
ATOM   4582  CG  PHE   283      95.170  59.430  37.200  1.00  0.00            
ATOM   4583  CD1 PHE   283      95.260  59.850  35.870  1.00  0.00            
ATOM   4584  HD1 PHE   283      96.220  60.210  35.510  1.00  0.00            
ATOM   4585  CE1 PHE   283      94.240  59.630  34.960  1.00  0.00            
ATOM   4586  HE1 PHE   283      94.340  59.740  33.880  1.00  0.00            
ATOM   4587  CZ  PHE   283      93.000  59.110  35.500  1.00  0.00            
ATOM   4588  HZ  PHE   283      92.130  59.050  34.850  1.00  0.00            
ATOM   4589  CE2 PHE   283      92.910  58.740  36.820  1.00  0.00            
ATOM   4590  HE2 PHE   283      91.940  58.350  37.110  1.00  0.00            
ATOM   4591  CD2 PHE   283      93.970  58.870  37.690  1.00  0.00            
ATOM   4592  HD2 PHE   283      93.860  58.540  38.720  1.00  0.00            
ATOM   4593  C   PHE   283      98.780  58.660  38.630  1.00  0.00            
ATOM   4594  O   PHE   283      99.030  59.660  39.270  1.00  0.00            
ATOM   4595  N   THR   284      99.770  57.880  38.310  1.00  0.00            
ATOM   4596  H   THR   284      99.520  56.980  37.920  1.00  0.00            
ATOM   4597  CA  THR   284     101.180  58.010  38.650  1.00  0.00            
ATOM   4598  HA  THR   284     101.270  58.800  39.400  1.00  0.00            
ATOM   4599  CB  THR   284     101.870  56.840  39.380  1.00  0.00            
ATOM   4600  HB  THR   284     102.920  57.020  39.610  1.00  0.00            
ATOM   4601  CG2 THR   284     101.070  56.450  40.620  1.00  0.00            
ATOM   4602 1HG2 THR   284     100.820  57.290  41.270  1.00  0.00            
ATOM   4603 2HG2 THR   284     100.180  55.910  40.290  1.00  0.00            
ATOM   4604 3HG2 THR   284     101.570  55.760  41.310  1.00  0.00            
ATOM   4605  OG1 THR   284     101.840  55.630  38.660  1.00  0.00            
ATOM   4606  HG1 THR   284     102.730  55.560  38.260  1.00  0.00            
ATOM   4607  C   THR   284     101.990  58.420  37.480  1.00  0.00            
ATOM   4608  O   THR   284     102.030  57.830  36.410  1.00  0.00            
ATOM   4609  N   TYR   285     102.790  59.460  37.680  1.00  0.00            
ATOM   4610  H   TYR   285     102.790  59.920  38.580  1.00  0.00            
ATOM   4611  CA  TYR   285     103.580  60.250  36.620  1.00  0.00            
ATOM   4612  HA  TYR   285     103.230  59.950  35.630  1.00  0.00            
ATOM   4613  CB  TYR   285     103.220  61.750  36.740  1.00  0.00            
ATOM   4614  HB2 TYR   285     103.800  62.140  37.580  1.00  0.00            
ATOM   4615  HB3 TYR   285     103.580  62.340  35.890  1.00  0.00            
ATOM   4616  CG  TYR   285     101.730  62.000  36.870  1.00  0.00            
ATOM   4617  CD1 TYR   285     100.850  61.570  35.820  1.00  0.00            
ATOM   4618  HD1 TYR   285     101.300  60.950  35.050  1.00  0.00            
ATOM   4619  CE1 TYR   285      99.500  61.900  35.910  1.00  0.00            
ATOM   4620  HE1 TYR   285      98.940  61.510  35.060  1.00  0.00            
ATOM   4621  CZ  TYR   285      98.950  62.550  37.000  1.00  0.00            
ATOM   4622  OH  TYR   285      97.600  62.770  37.130  1.00  0.00            
ATOM   4623  HH  TYR   285      97.370  63.090  38.020  1.00  0.00            
ATOM   4624  CE2 TYR   285      99.820  63.060  37.970  1.00  0.00            
ATOM   4625  HE2 TYR   285      99.510  63.620  38.850  1.00  0.00            
ATOM   4626  CD2 TYR   285     101.210  62.820  37.870  1.00  0.00            
ATOM   4627  HD2 TYR   285     101.880  63.210  38.630  1.00  0.00            
ATOM   4628  C   TYR   285     105.150  60.030  36.550  1.00  0.00            
ATOM   4629  O   TYR   285     105.740  60.170  35.490  1.00  0.00            
ATOM   4630  N   ASP   286     105.830  59.780  37.710  1.00  0.00            
ATOM   4631  H   ASP   286     105.370  59.700  38.600  1.00  0.00            
ATOM   4632  CA  ASP   286     107.260  59.490  37.650  1.00  0.00            
ATOM   4633  HA  ASP   286     107.660  60.140  36.870  1.00  0.00            
ATOM   4634  CB  ASP   286     107.960  59.840  39.000  1.00  0.00            
ATOM   4635  HB2 ASP   286     107.490  59.170  39.720  1.00  0.00            
ATOM   4636  HB3 ASP   286     109.050  59.740  38.920  1.00  0.00            
ATOM   4637  CG  ASP   286     107.940  61.230  39.510  1.00  0.00            
ATOM   4638  OD1 ASP   286     107.870  62.140  38.730  1.00  0.00            
ATOM   4639  OD2 ASP   286     108.020  61.400  40.730  1.00  0.00            
ATOM   4640  C   ASP   286     107.480  58.060  37.340  1.00  0.00            
ATOM   4641  O   ASP   286     108.340  57.630  36.580  1.00  0.00            
ATOM   4642  N   VAL   287     106.630  57.250  37.930  1.00  0.00            
ATOM   4643  H   VAL   287     105.850  57.760  38.320  1.00  0.00            
ATOM   4644  CA  VAL   287     106.650  55.810  37.990  1.00  0.00            
ATOM   4645  HA  VAL   287     107.420  55.480  37.290  1.00  0.00            
ATOM   4646  CB  VAL   287     106.940  55.370  39.480  1.00  0.00            
ATOM   4647  HB  VAL   287     106.750  54.300  39.550  1.00  0.00            
ATOM   4648  CG1 VAL   287     108.450  55.710  39.910  1.00  0.00            
ATOM   4649 1HG1 VAL   287     108.500  56.800  39.980  1.00  0.00            
ATOM   4650 2HG1 VAL   287     108.750  55.300  40.880  1.00  0.00            
ATOM   4651 3HG1 VAL   287     109.120  55.460  39.090  1.00  0.00            
ATOM   4652  CG2 VAL   287     105.940  55.940  40.520  1.00  0.00            
ATOM   4653 1HG2 VAL   287     104.970  55.570  40.190  1.00  0.00            
ATOM   4654 2HG2 VAL   287     106.090  55.490  41.500  1.00  0.00            
ATOM   4655 3HG2 VAL   287     105.970  57.010  40.730  1.00  0.00            
ATOM   4656  C   VAL   287     105.340  55.180  37.610  1.00  0.00            
ATOM   4657  O   VAL   287     104.330  55.820  37.550  1.00  0.00            
ATOM   4658  N   ASP   288     105.350  53.880  37.410  1.00  0.00            
ATOM   4659  H   ASP   288     106.250  53.420  37.400  1.00  0.00            
ATOM   4660  CA  ASP   288     104.130  53.040  37.240  1.00  0.00            
ATOM   4661  HA  ASP   288     103.440  53.500  36.530  1.00  0.00            
ATOM   4662  CB  ASP   288     104.480  51.620  36.750  1.00  0.00            
ATOM   4663  HB2 ASP   288     105.190  51.110  37.410  1.00  0.00            
ATOM   4664  HB3 ASP   288     103.640  50.930  36.850  1.00  0.00            
ATOM   4665  CG  ASP   288     105.060  51.560  35.360  1.00  0.00            
ATOM   4666  OD1 ASP   288     105.170  52.570  34.730  1.00  0.00            
ATOM   4667  OD2 ASP   288     105.170  50.470  34.810  1.00  0.00            
ATOM   4668  C   ASP   288     103.400  52.830  38.530  1.00  0.00            
ATOM   4669  O   ASP   288     103.910  52.920  39.650  1.00  0.00            
ATOM   4670  N   SER   289     102.120  52.580  38.300  1.00  0.00            
ATOM   4671  H   SER   289     101.920  52.410  37.330  1.00  0.00            
ATOM   4672  CA  SER   289     101.190  52.490  39.480  1.00  0.00            
ATOM   4673  HA  SER   289     101.130  53.470  39.970  1.00  0.00            
ATOM   4674  CB  SER   289      99.760  52.270  38.970  1.00  0.00            
ATOM   4675  HB2 SER   289      99.130  52.290  39.860  1.00  0.00            
ATOM   4676  HB3 SER   289      99.480  53.200  38.470  1.00  0.00            
ATOM   4677  OG  SER   289      99.490  51.060  38.240  1.00  0.00            
ATOM   4678  HG  SER   289      98.560  51.090  37.940  1.00  0.00            
ATOM   4679  C   SER   289     101.570  51.420  40.500  1.00  0.00            
ATOM   4680  O   SER   289     101.680  50.190  40.330  1.00  0.00            
ATOM   4681  N   ILE   290     101.730  51.960  41.700  1.00  0.00            
ATOM   4682  H   ILE   290     101.530  52.950  41.710  1.00  0.00            
ATOM   4683  CA  ILE   290     102.160  51.190  42.890  1.00  0.00            
ATOM   4684  HA  ILE   290     103.060  50.690  42.540  1.00  0.00            
ATOM   4685  CB  ILE   290     102.490  52.070  44.120  1.00  0.00            
ATOM   4686  HB  ILE   290     101.600  52.680  44.260  1.00  0.00            
ATOM   4687  CG2 ILE   290     102.640  51.280  45.420  1.00  0.00            
ATOM   4688 1HG2 ILE   290     103.310  50.440  45.240  1.00  0.00            
ATOM   4689 2HG2 ILE   290     103.010  51.870  46.260  1.00  0.00            
ATOM   4690 3HG2 ILE   290     101.690  50.830  45.700  1.00  0.00            
ATOM   4691  CG1 ILE   290     103.630  53.130  43.890  1.00  0.00            
ATOM   4692 2HG1 ILE   290     104.030  53.330  44.880  1.00  0.00            
ATOM   4693 3HG1 ILE   290     104.390  52.690  43.230  1.00  0.00            
ATOM   4694  CD1 ILE   290     103.280  54.450  43.280  1.00  0.00            
ATOM   4695 1HD1 ILE   290     102.720  54.300  42.350  1.00  0.00            
ATOM   4696 2HD1 ILE   290     102.760  55.120  43.970  1.00  0.00            
ATOM   4697 3HD1 ILE   290     104.220  54.940  43.020  1.00  0.00            
ATOM   4698  C   ILE   290     101.020  50.270  43.320  1.00  0.00            
ATOM   4699  O   ILE   290      99.850  50.660  43.450  1.00  0.00            
ATOM   4700  N   PRO   291     101.300  48.950  43.430  1.00  0.00            
ATOM   4701  CD  PRO   291     102.490  48.260  43.180  1.00  0.00            
ATOM   4702  HD2 PRO   291     103.070  48.400  44.090  1.00  0.00            
ATOM   4703  HD3 PRO   291     103.070  48.580  42.310  1.00  0.00            
ATOM   4704  CG  PRO   291     102.150  46.770  43.040  1.00  0.00            
ATOM   4705  HG2 PRO   291     103.030  46.220  43.380  1.00  0.00            
ATOM   4706  HG3 PRO   291     101.950  46.600  41.980  1.00  0.00            
ATOM   4707  CB  PRO   291     100.840  46.600  43.840  1.00  0.00            
ATOM   4708  HB2 PRO   291     101.160  46.440  44.870  1.00  0.00            
ATOM   4709  HB3 PRO   291     100.240  45.790  43.420  1.00  0.00            
ATOM   4710  CA  PRO   291     100.200  47.980  43.780  1.00  0.00            
ATOM   4711  HA  PRO   291      99.400  47.980  43.040  1.00  0.00            
ATOM   4712  C   PRO   291      99.520  48.230  45.130  1.00  0.00            
ATOM   4713  O   PRO   291     100.080  48.800  46.090  1.00  0.00            
ATOM   4714  N   ALA   292      98.310  47.700  45.360  1.00  0.00            
ATOM   4715  H   ALA   292      97.850  47.110  44.690  1.00  0.00            
ATOM   4716  CA  ALA   292      97.490  47.930  46.610  1.00  0.00            
ATOM   4717  HA  ALA   292      97.390  49.010  46.760  1.00  0.00            
ATOM   4718  CB  ALA   292      96.020  47.430  46.330  1.00  0.00            
ATOM   4719  HB1 ALA   292      95.370  47.510  47.200  1.00  0.00            
ATOM   4720  HB2 ALA   292      95.520  48.130  45.650  1.00  0.00            
ATOM   4721  HB3 ALA   292      96.100  46.440  45.870  1.00  0.00            
ATOM   4722  C   ALA   292      98.050  47.200  47.830  1.00  0.00            
ATOM   4723  O   ALA   292      98.870  46.320  47.860  1.00  0.00            
ATOM   4724  N   LEU   293      97.670  47.720  49.000  1.00  0.00            
ATOM   4725  H   LEU   293      96.860  48.320  49.060  1.00  0.00            
ATOM   4726  CA  LEU   293      98.130  47.070  50.260  1.00  0.00            
ATOM   4727  HA  LEU   293      99.220  47.110  50.280  1.00  0.00            
ATOM   4728  CB  LEU   293      97.650  47.940  51.460  1.00  0.00            
ATOM   4729  HB2 LEU   293      97.550  48.990  51.170  1.00  0.00            
ATOM   4730  HB3 LEU   293      96.610  47.680  51.650  1.00  0.00            
ATOM   4731  CG  LEU   293      98.330  47.850  52.830  1.00  0.00            
ATOM   4732  HG  LEU   293      99.060  48.660  52.760  1.00  0.00            
ATOM   4733  CD1 LEU   293      97.270  48.240  53.940  1.00  0.00            
ATOM   4734 1HD1 LEU   293      96.510  47.520  54.250  1.00  0.00            
ATOM   4735 2HD1 LEU   293      97.790  48.610  54.820  1.00  0.00            
ATOM   4736 3HD1 LEU   293      96.760  49.130  53.560  1.00  0.00            
ATOM   4737  CD2 LEU   293      98.960  46.490  53.070  1.00  0.00            
ATOM   4738 1HD2 LEU   293      99.730  46.250  52.340  1.00  0.00            
ATOM   4739 2HD2 LEU   293      99.470  46.650  54.020  1.00  0.00            
ATOM   4740 3HD2 LEU   293      98.230  45.680  53.180  1.00  0.00            
ATOM   4741  C   LEU   293      97.660  45.600  50.310  1.00  0.00            
ATOM   4742  O   LEU   293      98.280  44.690  50.740  1.00  0.00            
ATOM   4743  N   GLN   294      96.460  45.400  49.700  1.00  0.00            
ATOM   4744  H   GLN   294      95.950  46.260  49.530  1.00  0.00            
ATOM   4745  CA  GLN   294      95.680  44.150  49.450  1.00  0.00            
ATOM   4746  HA  GLN   294      95.480  43.690  50.420  1.00  0.00            
ATOM   4747  CB  GLN   294      94.420  44.430  48.600  1.00  0.00            
ATOM   4748  HB2 GLN   294      93.990  45.430  48.730  1.00  0.00            
ATOM   4749  HB3 GLN   294      94.600  44.180  47.550  1.00  0.00            
ATOM   4750  CG  GLN   294      93.180  43.510  48.920  1.00  0.00            
ATOM   4751  HG2 GLN   294      92.970  43.490  49.990  1.00  0.00            
ATOM   4752  HG3 GLN   294      92.290  43.950  48.480  1.00  0.00            
ATOM   4753  CD  GLN   294      93.420  42.150  48.370  1.00  0.00            
ATOM   4754  OE1 GLN   294      93.870  41.880  47.290  1.00  0.00            
ATOM   4755  NE2 GLN   294      93.180  41.150  49.140  1.00  0.00            
ATOM   4756 1HE2 GLN   294      93.470  40.250  48.790  1.00  0.00            
ATOM   4757 2HE2 GLN   294      92.900  41.330  50.090  1.00  0.00            
ATOM   4758  C   GLN   294      96.580  43.100  48.740  1.00  0.00            
ATOM   4759  O   GLN   294      96.490  41.940  49.010  1.00  0.00            
ATOM   4760  N   SER   295      97.410  43.570  47.770  1.00  0.00            
ATOM   4761  H   SER   295      97.400  44.570  47.670  1.00  0.00            
ATOM   4762  CA  SER   295      98.310  42.780  46.960  1.00  0.00            
ATOM   4763  HA  SER   295      97.700  42.020  46.470  1.00  0.00            
ATOM   4764  CB  SER   295      99.030  43.480  45.820  1.00  0.00            
ATOM   4765  HB2 SER   295      99.480  42.760  45.140  1.00  0.00            
ATOM   4766  HB3 SER   295      98.400  44.200  45.290  1.00  0.00            
ATOM   4767  OG  SER   295     100.120  44.250  46.340  1.00  0.00            
ATOM   4768  HG  SER   295      99.770  45.030  46.820  1.00  0.00            
ATOM   4769  C   SER   295      99.340  42.000  47.770  1.00  0.00            
ATOM   4770  O   SER   295      99.910  41.000  47.390  1.00  0.00            
ATOM   4771  N   LEU   296      99.690  42.610  48.910  1.00  0.00            
ATOM   4772  H   LEU   296      99.150  43.420  49.180  1.00  0.00            
ATOM   4773  CA  LEU   296     100.620  42.150  49.980  1.00  0.00            
ATOM   4774  HA  LEU   296     101.270  41.450  49.460  1.00  0.00            
ATOM   4775  CB  LEU   296     101.500  43.270  50.690  1.00  0.00            
ATOM   4776  HB2 LEU   296     100.810  44.030  51.050  1.00  0.00            
ATOM   4777  HB3 LEU   296     102.050  42.740  51.470  1.00  0.00            
ATOM   4778  CG  LEU   296     102.410  44.020  49.670  1.00  0.00            
ATOM   4779  HG  LEU   296     101.760  44.470  48.920  1.00  0.00            
ATOM   4780  CD1 LEU   296     103.290  45.030  50.400  1.00  0.00            
ATOM   4781 1HD1 LEU   296     103.820  45.590  49.620  1.00  0.00            
ATOM   4782 2HD1 LEU   296     102.720  45.800  50.920  1.00  0.00            
ATOM   4783 3HD1 LEU   296     104.010  44.730  51.160  1.00  0.00            
ATOM   4784  CD2 LEU   296     103.350  43.060  48.880  1.00  0.00            
ATOM   4785 1HD2 LEU   296     102.770  42.590  48.090  1.00  0.00            
ATOM   4786 2HD2 LEU   296     104.220  43.530  48.410  1.00  0.00            
ATOM   4787 3HD2 LEU   296     103.790  42.230  49.440  1.00  0.00            
ATOM   4788  C   LEU   296      99.940  41.390  51.090  1.00  0.00            
ATOM   4789  O   LEU   296     100.600  40.670  51.870  1.00  0.00            
ATOM   4790  N   ASP   297      98.670  41.480  51.230  1.00  0.00            
ATOM   4791  H   ASP   297      98.150  41.880  50.470  1.00  0.00            
ATOM   4792  CA  ASP   297      97.840  40.880  52.290  1.00  0.00            
ATOM   4793  HA  ASP   297      98.380  41.150  53.200  1.00  0.00            
ATOM   4794  CB  ASP   297      96.410  41.510  52.470  1.00  0.00            
ATOM   4795  HB2 ASP   297      96.410  42.600  52.500  1.00  0.00            
ATOM   4796  HB3 ASP   297      95.940  41.230  51.520  1.00  0.00            
ATOM   4797  CG  ASP   297      95.750  41.160  53.810  1.00  0.00            
ATOM   4798  OD1 ASP   297      96.470  40.750  54.740  1.00  0.00            
ATOM   4799  OD2 ASP   297      94.550  41.490  53.850  1.00  0.00            
ATOM   4800  C   ASP   297      97.680  39.370  52.270  1.00  0.00            
ATOM   4801  O   ASP   297      97.250  38.810  51.250  1.00  0.00            
ATOM   4802  N   ARG   298      98.050  38.670  53.340  1.00  0.00            
ATOM   4803  H   ARG   298      98.390  39.150  54.160  1.00  0.00            
ATOM   4804  CA  ARG   298      97.830  37.200  53.400  1.00  0.00            
ATOM   4805  HA  ARG   298      97.460  36.850  52.430  1.00  0.00            
ATOM   4806  CB  ARG   298      99.080  36.360  53.820  1.00  0.00            
ATOM   4807  HB2 ARG   298      99.340  36.570  54.860  1.00  0.00            
ATOM   4808  HB3 ARG   298      98.830  35.300  53.730  1.00  0.00            
ATOM   4809  CG  ARG   298     100.290  36.670  52.970  1.00  0.00            
ATOM   4810  HG2 ARG   298     100.230  36.000  52.110  1.00  0.00            
ATOM   4811  HG3 ARG   298     100.250  37.600  52.390  1.00  0.00            
ATOM   4812  CD  ARG   298     101.640  36.820  53.780  1.00  0.00            
ATOM   4813  HD2 ARG   298     101.870  35.890  54.310  1.00  0.00            
ATOM   4814  HD3 ARG   298     102.500  36.890  53.110  1.00  0.00            
ATOM   4815  NE  ARG   298     101.580  37.930  54.710  1.00  0.00            
ATOM   4816  HE  ARG   298     101.820  38.810  54.270  1.00  0.00            
ATOM   4817  CZ  ARG   298     101.470  38.000  56.040  1.00  0.00            
ATOM   4818  NH1 ARG   298     101.620  36.980  56.840  1.00  0.00            
ATOM   4819 1HH1 ARG   298     101.810  36.090  56.400  1.00  0.00            
ATOM   4820 2HH1 ARG   298     101.300  36.940  57.800  1.00  0.00            
ATOM   4821  NH2 ARG   298     101.150  39.090  56.610  1.00  0.00            
ATOM   4822 1HH2 ARG   298     100.480  39.670  56.140  1.00  0.00            
ATOM   4823 2HH2 ARG   298     101.220  39.070  57.620  1.00  0.00            
ATOM   4824  C   ARG   298      96.760  36.830  54.440  1.00  0.00            
ATOM   4825  O   ARG   298      96.470  35.660  54.640  1.00  0.00            
ATOM   4826  N   PHE   299      96.180  37.830  55.120  1.00  0.00            
ATOM   4827  H   PHE   299      96.380  38.790  54.880  1.00  0.00            
ATOM   4828  CA  PHE   299      95.260  37.700  56.250  1.00  0.00            
ATOM   4829  HA  PHE   299      95.180  36.650  56.540  1.00  0.00            
ATOM   4830  CB  PHE   299      95.780  38.370  57.460  1.00  0.00            
ATOM   4831  HB2 PHE   299      95.930  39.450  57.380  1.00  0.00            
ATOM   4832  HB3 PHE   299      94.940  38.300  58.150  1.00  0.00            
ATOM   4833  CG  PHE   299      97.000  37.710  58.030  1.00  0.00            
ATOM   4834  CD1 PHE   299      97.050  36.430  58.530  1.00  0.00            
ATOM   4835  HD1 PHE   299      96.110  35.880  58.510  1.00  0.00            
ATOM   4836  CE1 PHE   299      98.200  35.880  59.050  1.00  0.00            
ATOM   4837  HE1 PHE   299      98.130  34.890  59.480  1.00  0.00            
ATOM   4838  CZ  PHE   299      99.350  36.650  59.260  1.00  0.00            
ATOM   4839  HZ  PHE   299     100.260  36.170  59.630  1.00  0.00            
ATOM   4840  CE2 PHE   299      99.300  37.950  58.790  1.00  0.00            
ATOM   4841  HE2 PHE   299     100.160  38.570  59.010  1.00  0.00            
ATOM   4842  CD2 PHE   299      98.170  38.440  58.160  1.00  0.00            
ATOM   4843  HD2 PHE   299      98.110  39.470  57.830  1.00  0.00            
ATOM   4844  C   PHE   299      93.820  38.050  55.910  1.00  0.00            
ATOM   4845  O   PHE   299      92.940  37.870  56.740  1.00  0.00            
ATOM   4846  N   GLN   300      93.520  38.440  54.650  1.00  0.00            
ATOM   4847  H   GLN   300      94.190  38.510  53.890  1.00  0.00            
ATOM   4848  CA  GLN   300      92.130  38.770  54.270  1.00  0.00            
ATOM   4849  HA  GLN   300      92.100  39.210  53.270  1.00  0.00            
ATOM   4850  CB  GLN   300      91.230  37.510  54.120  1.00  0.00            
ATOM   4851  HB2 GLN   300      91.340  36.890  55.010  1.00  0.00            
ATOM   4852  HB3 GLN   300      90.200  37.730  53.840  1.00  0.00            
ATOM   4853  CG  GLN   300      91.620  36.590  52.980  1.00  0.00            
ATOM   4854  HG2 GLN   300      91.610  37.170  52.050  1.00  0.00            
ATOM   4855  HG3 GLN   300      92.580  36.100  53.130  1.00  0.00            
ATOM   4856  CD  GLN   300      90.670  35.360  52.880  1.00  0.00            
ATOM   4857  OE1 GLN   300      89.900  35.030  53.780  1.00  0.00            
ATOM   4858  NE2 GLN   300      90.710  34.550  51.860  1.00  0.00            
ATOM   4859 1HE2 GLN   300      90.160  33.710  51.960  1.00  0.00            
ATOM   4860 2HE2 GLN   300      91.330  34.770  51.100  1.00  0.00            
ATOM   4861  C   GLN   300      91.500  39.760  55.250  1.00  0.00            
ATOM   4862  O   GLN   300      90.340  39.750  55.610  1.00  0.00            
ATOM   4863  N   ASN   301      92.280  40.770  55.620  1.00  0.00            
ATOM   4864  H   ASN   301      93.230  40.840  55.280  1.00  0.00            
ATOM   4865  CA  ASN   301      91.880  41.820  56.620  1.00  0.00            
ATOM   4866  HA  ASN   301      90.890  41.590  57.020  1.00  0.00            
ATOM   4867  CB  ASN   301      92.870  41.870  57.870  1.00  0.00            
ATOM   4868  HB2 ASN   301      93.890  42.110  57.570  1.00  0.00            
ATOM   4869  HB3 ASN   301      92.570  42.680  58.530  1.00  0.00            
ATOM   4870  CG  ASN   301      92.850  40.580  58.680  1.00  0.00            
ATOM   4871  OD1 ASN   301      91.870  39.870  58.770  1.00  0.00            
ATOM   4872  ND2 ASN   301      94.000  40.330  59.300  1.00  0.00            
ATOM   4873 1HD2 ASN   301      93.990  39.590  59.990  1.00  0.00            
ATOM   4874 2HD2 ASN   301      94.770  40.970  59.190  1.00  0.00            
ATOM   4875  C   ASN   301      91.700  43.140  55.830  1.00  0.00            
ATOM   4876  O   ASN   301      90.940  43.980  56.280  1.00  0.00            
ATOM   4877  N   VAL   302      92.470  43.260  54.720  1.00  0.00            
ATOM   4878  H   VAL   302      93.170  42.580  54.450  1.00  0.00            
ATOM   4879  CA  VAL   302      92.470  44.430  53.770  1.00  0.00            
ATOM   4880  HA  VAL   302      92.250  45.310  54.370  1.00  0.00            
ATOM   4881  CB  VAL   302      93.710  44.610  52.790  1.00  0.00            
ATOM   4882  HB  VAL   302      93.890  43.650  52.300  1.00  0.00            
ATOM   4883  CG1 VAL   302      93.470  45.780  51.850  1.00  0.00            
ATOM   4884 1HG1 VAL   302      92.790  45.430  51.070  1.00  0.00            
ATOM   4885 2HG1 VAL   302      92.910  46.470  52.490  1.00  0.00            
ATOM   4886 3HG1 VAL   302      94.390  46.200  51.440  1.00  0.00            
ATOM   4887  CG2 VAL   302      94.980  45.010  53.620  1.00  0.00            
ATOM   4888 1HG2 VAL   302      95.060  44.310  54.450  1.00  0.00            
ATOM   4889 2HG2 VAL   302      95.910  44.980  53.060  1.00  0.00            
ATOM   4890 3HG2 VAL   302      94.820  45.930  54.180  1.00  0.00            
ATOM   4891  C   VAL   302      91.210  44.390  52.890  1.00  0.00            
ATOM   4892  O   VAL   302      91.060  43.570  52.030  1.00  0.00            
ATOM   4893  N   ILE   303      90.280  45.240  53.150  1.00  0.00            
ATOM   4894  H   ILE   303      90.350  45.750  54.020  1.00  0.00            
ATOM   4895  CA  ILE   303      89.030  45.600  52.330  1.00  0.00            
ATOM   4896  HA  ILE   303      88.640  44.650  51.970  1.00  0.00            
ATOM   4897  CB  ILE   303      88.000  46.290  53.270  1.00  0.00            
ATOM   4898  HB  ILE   303      88.540  47.160  53.660  1.00  0.00            
ATOM   4899  CG2 ILE   303      86.800  46.670  52.450  1.00  0.00            
ATOM   4900 1HG2 ILE   303      87.150  47.210  51.570  1.00  0.00            
ATOM   4901 2HG2 ILE   303      86.180  45.850  52.080  1.00  0.00            
ATOM   4902 3HG2 ILE   303      86.180  47.330  53.060  1.00  0.00            
ATOM   4903  CG1 ILE   303      87.580  45.380  54.380  1.00  0.00            
ATOM   4904 2HG1 ILE   303      86.950  44.610  53.940  1.00  0.00            
ATOM   4905 3HG1 ILE   303      88.500  44.940  54.780  1.00  0.00            
ATOM   4906  CD1 ILE   303      86.830  46.040  55.590  1.00  0.00            
ATOM   4907 1HD1 ILE   303      87.490  46.620  56.240  1.00  0.00            
ATOM   4908 2HD1 ILE   303      86.030  46.710  55.280  1.00  0.00            
ATOM   4909 3HD1 ILE   303      86.330  45.270  56.190  1.00  0.00            
ATOM   4910  C   ILE   303      89.580  46.550  51.280  1.00  0.00            
ATOM   4911  O   ILE   303      90.020  47.630  51.580  1.00  0.00            
ATOM   4912  N   TYR   304      89.380  46.300  50.030  1.00  0.00            
ATOM   4913  H   TYR   304      88.860  45.480  49.760  1.00  0.00            
ATOM   4914  CA  TYR   304      89.790  47.220  48.900  1.00  0.00            
ATOM   4915  HA  TYR   304      90.490  48.000  49.210  1.00  0.00            
ATOM   4916  CB  TYR   304      90.550  46.450  47.710  1.00  0.00            
ATOM   4917  HB2 TYR   304      91.360  45.840  48.110  1.00  0.00            
ATOM   4918  HB3 TYR   304      89.830  45.680  47.420  1.00  0.00            
ATOM   4919  CG  TYR   304      91.110  47.300  46.610  1.00  0.00            
ATOM   4920  CD1 TYR   304      92.200  48.180  46.880  1.00  0.00            
ATOM   4921  HD1 TYR   304      92.770  48.130  47.800  1.00  0.00            
ATOM   4922  CE1 TYR   304      92.510  49.150  45.920  1.00  0.00            
ATOM   4923  HE1 TYR   304      93.350  49.820  46.090  1.00  0.00            
ATOM   4924  CZ  TYR   304      91.760  49.240  44.700  1.00  0.00            
ATOM   4925  OH  TYR   304      92.140  50.020  43.690  1.00  0.00            
ATOM   4926  HH  TYR   304      92.750  50.670  44.070  1.00  0.00            
ATOM   4927  CE2 TYR   304      90.810  48.240  44.460  1.00  0.00            
ATOM   4928  HE2 TYR   304      90.250  48.280  43.530  1.00  0.00            
ATOM   4929  CD2 TYR   304      90.440  47.300  45.440  1.00  0.00            
ATOM   4930  HD2 TYR   304      89.570  46.670  45.310  1.00  0.00            
ATOM   4931  C   TYR   304      88.600  48.020  48.420  1.00  0.00            
ATOM   4932  O   TYR   304      87.440  47.550  48.350  1.00  0.00            
ATOM   4933  N   MET   305      88.750  49.350  48.190  1.00  0.00            
ATOM   4934  H   MET   305      89.690  49.680  48.350  1.00  0.00            
ATOM   4935  CA  MET   305      87.750  50.340  47.710  1.00  0.00            
ATOM   4936  HA  MET   305      86.920  49.790  47.270  1.00  0.00            
ATOM   4937  CB  MET   305      87.060  51.170  48.840  1.00  0.00            
ATOM   4938  HB2 MET   305      87.820  51.510  49.550  1.00  0.00            
ATOM   4939  HB3 MET   305      86.530  52.020  48.400  1.00  0.00            
ATOM   4940  CG  MET   305      86.080  50.320  49.670  1.00  0.00            
ATOM   4941  HG2 MET   305      85.340  49.810  49.040  1.00  0.00            
ATOM   4942  HG3 MET   305      86.680  49.560  50.170  1.00  0.00            
ATOM   4943  SD  MET   305      85.250  51.190  50.920  1.00  0.00            
ATOM   4944  CE  MET   305      83.900  51.930  49.980  1.00  0.00            
ATOM   4945  HE1 MET   305      84.330  52.770  49.430  1.00  0.00            
ATOM   4946  HE2 MET   305      83.570  51.180  49.260  1.00  0.00            
ATOM   4947  HE3 MET   305      83.100  52.280  50.640  1.00  0.00            
ATOM   4948  C   MET   305      88.310  51.190  46.550  1.00  0.00            
ATOM   4949  O   MET   305      88.900  52.230  46.690  1.00  0.00            
ATOM   4950  N   GLY   306      88.200  50.650  45.350  1.00  0.00            
ATOM   4951  H   GLY   306      87.790  49.730  45.260  1.00  0.00            
ATOM   4952  CA  GLY   306      88.260  51.450  44.130  1.00  0.00            
ATOM   4953  HA2 GLY   306      89.050  52.190  44.230  1.00  0.00            
ATOM   4954  HA3 GLY   306      88.650  50.850  43.300  1.00  0.00            
ATOM   4955  C   GLY   306      86.940  52.100  43.680  1.00  0.00            
ATOM   4956  O   GLY   306      85.780  51.780  43.940  1.00  0.00            
ATOM   4957  N   THR   307      87.230  53.100  42.820  1.00  0.00            
ATOM   4958  H   THR   307      88.200  53.320  42.640  1.00  0.00            
ATOM   4959  CA  THR   307      86.170  53.980  42.140  1.00  0.00            
ATOM   4960  HA  THR   307      85.250  53.380  42.140  1.00  0.00            
ATOM   4961  CB  THR   307      85.970  55.240  42.940  1.00  0.00            
ATOM   4962  HB  THR   307      85.780  54.990  43.980  1.00  0.00            
ATOM   4963  CG2 THR   307      87.170  56.160  42.790  1.00  0.00            
ATOM   4964 1HG2 THR   307      88.070  55.600  43.040  1.00  0.00            
ATOM   4965 2HG2 THR   307      87.280  56.760  41.880  1.00  0.00            
ATOM   4966 3HG2 THR   307      87.230  56.930  43.570  1.00  0.00            
ATOM   4967  OG1 THR   307      84.900  55.950  42.380  1.00  0.00            
ATOM   4968  HG1 THR   307      84.410  56.360  43.120  1.00  0.00            
ATOM   4969  C   THR   307      86.580  54.220  40.760  1.00  0.00            
ATOM   4970  O   THR   307      87.740  54.310  40.380  1.00  0.00            
ATOM   4971  N   PHE   308      85.580  54.400  39.880  1.00  0.00            
ATOM   4972  H   PHE   308      84.640  54.180  40.170  1.00  0.00            
ATOM   4973  CA  PHE   308      85.690  54.760  38.460  1.00  0.00            
ATOM   4974  HA  PHE   308      86.740  54.630  38.190  1.00  0.00            
ATOM   4975  CB  PHE   308      84.790  54.010  37.560  1.00  0.00            
ATOM   4976  HB2 PHE   308      83.740  54.160  37.820  1.00  0.00            
ATOM   4977  HB3 PHE   308      84.870  54.390  36.540  1.00  0.00            
ATOM   4978  CG  PHE   308      85.150  52.500  37.540  1.00  0.00            
ATOM   4979  CD1 PHE   308      86.420  52.140  37.000  1.00  0.00            
ATOM   4980  HD1 PHE   308      87.040  52.910  36.560  1.00  0.00            
ATOM   4981  CE1 PHE   308      86.760  50.800  36.940  1.00  0.00            
ATOM   4982  HE1 PHE   308      87.710  50.620  36.440  1.00  0.00            
ATOM   4983  CZ  PHE   308      85.940  49.790  37.440  1.00  0.00            
ATOM   4984  HZ  PHE   308      86.230  48.740  37.390  1.00  0.00            
ATOM   4985  CE2 PHE   308      84.670  50.170  37.960  1.00  0.00            
ATOM   4986  HE2 PHE   308      83.970  49.440  38.360  1.00  0.00            
ATOM   4987  CD2 PHE   308      84.300  51.500  37.960  1.00  0.00            
ATOM   4988  HD2 PHE   308      83.310  51.710  38.370  1.00  0.00            
ATOM   4989  C   PHE   308      85.540  56.300  38.410  1.00  0.00            
ATOM   4990  O   PHE   308      85.560  56.830  37.300  1.00  0.00            
ATOM   4991  N   SER   309      85.270  56.980  39.490  1.00  0.00            
ATOM   4992  H   SER   309      85.260  56.480  40.360  1.00  0.00            
ATOM   4993  CA  SER   309      84.730  58.380  39.380  1.00  0.00            
ATOM   4994  HA  SER   309      83.820  58.290  38.780  1.00  0.00            
ATOM   4995  CB  SER   309      84.420  59.020  40.770  1.00  0.00            
ATOM   4996  HB2 SER   309      85.310  59.020  41.400  1.00  0.00            
ATOM   4997  HB3 SER   309      84.070  60.020  40.500  1.00  0.00            
ATOM   4998  OG  SER   309      83.250  58.360  41.300  1.00  0.00            
ATOM   4999  HG  SER   309      83.370  58.570  42.240  1.00  0.00            
ATOM   5000  C   SER   309      85.640  59.450  38.800  1.00  0.00            
ATOM   5001  O   SER   309      85.250  60.420  38.150  1.00  0.00            
ATOM   5002  O   LLP   310      88.970  60.370  36.240  1.00  0.00            
ATOM   5003  C   LLP   310      88.430  59.570  36.950  1.00  0.00            
ATOM   5004  CA  LLP   310      87.960  60.070  38.310  1.00  0.00            
ATOM   5005  N   LLP   310      86.890  59.200  38.940  1.00  0.00            
ATOM   5006  H04 LLP   310      87.120  58.290  39.310  1.00  0.00            
ATOM   5007  H05 LLP   310      87.590  61.090  38.220  1.00  0.00            
ATOM   5008  CB  LLP   310      89.250  60.090  39.280  1.00  0.00            
ATOM   5009  H06 LLP   310      90.140  60.070  38.640  1.00  0.00            
ATOM   5010  H14 LLP   310      89.330  59.110  39.760  1.00  0.00            
ATOM   5011  CG  LLP   310      89.120  61.240  40.350  1.00  0.00            
ATOM   5012  H07 LLP   310      88.950  62.200  39.860  1.00  0.00            
ATOM   5013  H15 LLP   310      90.140  61.270  40.750  1.00  0.00            
ATOM   5014  CD  LLP   310      88.080  60.970  41.520  1.00  0.00            
ATOM   5015  H08 LLP   310      88.300  60.050  42.060  1.00  0.00            
ATOM   5016  H16 LLP   310      87.040  60.860  41.220  1.00  0.00            
ATOM   5017  CE  LLP   310      88.080  62.150  42.540  1.00  0.00            
ATOM   5018  H09 LLP   310      87.520  62.960  42.070  1.00  0.00            
ATOM   5019  H17 LLP   310      89.070  62.530  42.810  1.00  0.00            
ATOM   5020  NZ  LLP   310      87.290  61.800  43.770  1.00  0.00            
ATOM   5021  H10 LLP   310      86.280  61.720  43.770  1.00  0.00            
ATOM   5022  C4' LLP   310      87.910  61.890  45.050  1.00  0.00            
ATOM   5023  H19 LLP   310      88.570  62.750  45.140  1.00  0.00            
ATOM   5024  C4  LLP   310      87.880  60.920  46.090  1.00  0.00            
ATOM   5025  C3  LLP   310      88.670  61.200  47.220  1.00  0.00            
ATOM   5026  O3  LLP   310      89.420  62.140  47.170  1.00  0.00            
ATOM   5027  C2  LLP   310      88.860  60.290  48.320  1.00  0.00            
ATOM   5028  C2' LLP   310      89.970  60.600  49.310  1.00  0.00            
ATOM   5029  H12 LLP   310      89.670  61.570  49.700  1.00  0.00            
ATOM   5030  H13 LLP   310      90.880  60.750  48.720  1.00  0.00            
ATOM   5031  H20 LLP   310      90.130  59.850  50.090  1.00  0.00            
ATOM   5032  N1  LLP   310      88.090  59.100  48.290  1.00  0.00            
ATOM   5033  H01 LLP   310      88.300  58.350  48.940  1.00  0.00            
ATOM   5034  C6  LLP   310      87.100  58.950  47.260  1.00  0.00            
ATOM   5035  H03 LLP   310      86.490  58.060  47.320  1.00  0.00            
ATOM   5036  C5  LLP   310      87.010  59.840  46.160  1.00  0.00            
ATOM   5037  C5' LLP   310      85.920  59.530  45.110  1.00  0.00            
ATOM   5038  H11 LLP   310      86.340  59.310  44.130  1.00  0.00            
ATOM   5039  H18 LLP   310      85.240  60.380  45.050  1.00  0.00            
ATOM   5040  OP4 LLP   310      84.950  58.510  45.500  1.00  0.00            
ATOM   5041  P   LLP   310      83.490  58.310  44.920  1.00  0.00            
ATOM   5042  OP2 LLP   310      83.130  59.220  43.800  1.00  0.00            
ATOM   5043  OP3 LLP   310      82.810  58.800  46.290  1.00  0.00            
ATOM   5044  H02 LLP   310      83.260  58.170  46.890  1.00  0.00            
ATOM   5045  OP1 LLP   310      83.260  56.880  44.620  1.00  0.00            
ATOM   5046  N   SER   311      88.290  58.290  36.600  1.00  0.00            
ATOM   5047  H   SER   311      87.710  57.650  37.120  1.00  0.00            
ATOM   5048  CA  SER   311      88.790  57.700  35.330  1.00  0.00            
ATOM   5049  HA  SER   311      89.560  58.370  34.960  1.00  0.00            
ATOM   5050  CB  SER   311      89.430  56.310  35.580  1.00  0.00            
ATOM   5051  HB2 SER   311      89.740  55.920  34.610  1.00  0.00            
ATOM   5052  HB3 SER   311      90.260  56.360  36.290  1.00  0.00            
ATOM   5053  OG  SER   311      88.530  55.320  36.140  1.00  0.00            
ATOM   5054  HG  SER   311      88.980  55.150  36.990  1.00  0.00            
ATOM   5055  C   SER   311      87.820  57.560  34.180  1.00  0.00            
ATOM   5056  O   SER   311      88.130  57.260  33.040  1.00  0.00            
ATOM   5057  N   LEU   312      86.580  57.810  34.500  1.00  0.00            
ATOM   5058  H   LEU   312      86.310  57.890  35.470  1.00  0.00            
ATOM   5059  CA  LEU   312      85.460  57.930  33.560  1.00  0.00            
ATOM   5060  HA  LEU   312      85.830  57.790  32.540  1.00  0.00
[truncated: 808,893 more chars]
