# Supplementary material for: Molecular dynamics simulation unveils the conformational flexibility of the interdomain linker in the bacterial transcriptional regulator GabR from Bacillus subtilis bound to pyridoxal 5’-phosphate
Source: PLoS One. 2017 Dec 18;12(12):e0189270. doi: 10.1371/journal.pone.0189270 (PMC5734734; doi:10.1371/journal.pone.0189270)
Supplement: S2 File — (PDB) [file pone.0189270.s005.pdb]

REMARK    GENERATED BY TRJCONV
TITLE     HTH-TYPE TRANSCRIPTIONAL REGULATORY PROTEIN GABR in water t=   0.00000
REMARK    THIS IS A SIMULATION BOX
CRYST1  152.445  118.834   90.700  90.00  90.00  90.00 P 1           1
MODEL        1
ATOM      1  N   MET A   1     127.370  44.240  44.940  1.00  0.00            
ATOM      2  H1  MET A   1     127.390  45.010  45.590  1.00  0.00            
ATOM      3  H2  MET A   1     128.010  43.520  45.240  1.00  0.00            
ATOM      4  H3  MET A   1     127.580  44.390  43.960  1.00  0.00            
ATOM      5  CA  MET A   1     125.970  43.780  44.990  1.00  0.00            
ATOM      6  HA  MET A   1     125.610  43.560  46.000  1.00  0.00            
ATOM      7  CB  MET A   1     125.050  44.800  44.330  1.00  0.00            
ATOM      8  HB1 MET A   1     125.270  44.800  43.260  1.00  0.00            
ATOM      9  HB2 MET A   1     125.260  45.740  44.840  1.00  0.00            
ATOM     10  CG  MET A   1     123.630  44.300  44.600  1.00  0.00            
ATOM     11  HG1 MET A   1     123.380  44.490  45.640  1.00  0.00            
ATOM     12  HG2 MET A   1     123.510  43.230  44.450  1.00  0.00            
ATOM     13  SD  MET A   1     122.310  45.140  43.730  1.00  0.00            
ATOM     14  CE  MET A   1     122.710  44.820  41.960  1.00  0.00            
ATOM     15  HE1 MET A   1     123.640  45.300  41.650  1.00  0.00            
ATOM     16  HE2 MET A   1     122.830  43.750  41.830  1.00  0.00            
ATOM     17  HE3 MET A   1     121.900  45.150  41.300  1.00  0.00            
ATOM     18  C   MET A   1     125.980  42.410  44.220  1.00  0.00            
ATOM     19  O   MET A   1     126.250  42.460  43.010  1.00  0.00            
ATOM     20  N   ASP A   2     125.510  41.310  44.810  1.00  0.00            
ATOM     21  H   ASP A   2     125.240  41.320  45.780  1.00  0.00            
ATOM     22  CA  ASP A   2     125.200  40.030  44.190  1.00  0.00            
ATOM     23  HA  ASP A   2     125.390  40.170  43.130  1.00  0.00            
ATOM     24  CB  ASP A   2     126.380  39.040  44.680  1.00  0.00            
ATOM     25  HB1 ASP A   2     126.260  38.160  44.050  1.00  0.00            
ATOM     26  HB2 ASP A   2     126.120  38.760  45.700  1.00  0.00            
ATOM     27  CG  ASP A   2     127.790  39.520  44.420  1.00  0.00            
ATOM     28  OD1 ASP A   2     128.330  40.030  45.420  1.00  0.00            
ATOM     29  OD2 ASP A   2     128.300  39.480  43.310  1.00  0.00            
ATOM     30  C   ASP A   2     123.790  39.490  44.400  1.00  0.00            
ATOM     31  O   ASP A   2     123.570  38.830  45.370  1.00  0.00            
ATOM     32  N   ILE A   3     122.920  39.660  43.420  1.00  0.00            
ATOM     33  H   ILE A   3     123.220  40.170  42.600  1.00  0.00            
ATOM     34  CA  ILE A   3     121.500  39.180  43.320  1.00  0.00            
ATOM     35  HA  ILE A   3     121.430  38.350  44.030  1.00  0.00            
ATOM     36  CB  ILE A   3     120.470  40.230  43.790  1.00  0.00            
ATOM     37  HB  ILE A   3     119.480  39.870  43.500  1.00  0.00            
ATOM     38  CG2 ILE A   3     120.510  40.430  45.380  1.00  0.00            
ATOM     39 1HG2 ILE A   3     120.260  39.510  45.920  1.00  0.00            
ATOM     40 2HG2 ILE A   3     121.490  40.840  45.630  1.00  0.00            
ATOM     41 3HG2 ILE A   3     119.620  41.010  45.630  1.00  0.00            
ATOM     42  CG1 ILE A   3     120.640  41.570  43.070  1.00  0.00            
ATOM     43 1HG1 ILE A   3     120.920  41.310  42.050  1.00  0.00            
ATOM     44 2HG1 ILE A   3     121.480  42.110  43.500  1.00  0.00            
ATOM     45  CD  ILE A   3     119.480  42.560  43.050  1.00  0.00            
ATOM     46  HD1 ILE A   3     119.720  43.490  42.530  1.00  0.00            
ATOM     47  HD2 ILE A   3     118.540  42.060  42.800  1.00  0.00            
ATOM     48  HD3 ILE A   3     119.350  42.910  44.070  1.00  0.00            
ATOM     49  C   ILE A   3     121.060  38.500  42.050  1.00  0.00            
ATOM     50  O   ILE A   3     119.870  38.180  41.810  1.00  0.00            
ATOM     51  N   THR A   4     122.010  38.390  41.130  1.00  0.00            
ATOM     52  H   THR A   4     122.960  38.640  41.360  1.00  0.00            
ATOM     53  CA  THR A   4     121.780  37.820  39.790  1.00  0.00            
ATOM     54  HA  THR A   4     122.430  38.380  39.120  1.00  0.00            
ATOM     55  CB  THR A   4     122.280  36.380  39.800  1.00  0.00            
ATOM     56  HB  THR A   4     123.080  36.250  40.520  1.00  0.00            
ATOM     57  CG2 THR A   4     121.270  35.370  40.410  1.00  0.00            
ATOM     58 1HG2 THR A   4     121.210  35.610  41.470  1.00  0.00            
ATOM     59 2HG2 THR A   4     120.350  35.260  39.830  1.00  0.00            
ATOM     60 3HG2 THR A   4     121.810  34.420  40.410  1.00  0.00            
ATOM     61  OG1 THR A   4     122.890  36.010  38.620  1.00  0.00            
ATOM     62  HG1 THR A   4     123.510  35.310  38.850  1.00  0.00            
ATOM     63  C   THR A   4     120.410  38.170  39.090  1.00  0.00            
ATOM     64  O   THR A   4     119.560  37.280  38.760  1.00  0.00            
ATOM     65  N   ILE A   5     120.100  39.470  38.860  1.00  0.00            
ATOM     66  H   ILE A   5     120.840  40.070  39.200  1.00  0.00            
ATOM     67  CA  ILE A   5     118.900  40.030  38.150  1.00  0.00            
ATOM     68  HA  ILE A   5     118.050  39.740  38.760  1.00  0.00            
ATOM     69  CB  ILE A   5     119.050  41.590  38.000  1.00  0.00            
ATOM     70  HB  ILE A   5     119.980  41.810  37.480  1.00  0.00            
ATOM     71  CG2 ILE A   5     117.830  42.170  37.240  1.00  0.00            
ATOM     72 1HG2 ILE A   5     117.590  41.590  36.350  1.00  0.00            
ATOM     73 2HG2 ILE A   5     116.940  42.200  37.860  1.00  0.00            
ATOM     74 3HG2 ILE A   5     117.870  43.220  36.960  1.00  0.00            
ATOM     75  CG1 ILE A   5     119.200  42.190  39.430  1.00  0.00            
ATOM     76 1HG1 ILE A   5     119.980  41.660  39.980  1.00  0.00            
ATOM     77 2HG1 ILE A   5     118.240  41.960  39.890  1.00  0.00            
ATOM     78  CD  ILE A   5     119.320  43.710  39.480  1.00  0.00            
ATOM     79  HD1 ILE A   5     119.250  44.050  40.510  1.00  0.00            
ATOM     80  HD2 ILE A   5     120.200  44.060  38.940  1.00  0.00            
ATOM     81  HD3 ILE A   5     118.570  44.220  38.880  1.00  0.00            
ATOM     82  C   ILE A   5     118.860  39.480  36.760  1.00  0.00            
ATOM     83  O   ILE A   5     119.700  39.790  35.930  1.00  0.00            
ATOM     84  N   THR A   6     117.760  38.730  36.450  1.00  0.00            
ATOM     85  H   THR A   6     117.060  38.450  37.120  1.00  0.00            
ATOM     86  CA  THR A   6     117.470  38.250  35.070  1.00  0.00            
ATOM     87  HA  THR A   6     118.440  38.290  34.570  1.00  0.00            
ATOM     88  CB  THR A   6     116.910  36.800  35.050  1.00  0.00            
ATOM     89  HB  THR A   6     116.600  36.500  34.050  1.00  0.00            
ATOM     90  CG2 THR A   6     117.890  35.870  35.710  1.00  0.00            
ATOM     91 1HG2 THR A   6     118.770  35.980  35.080  1.00  0.00            
ATOM     92 2HG2 THR A   6     118.070  36.090  36.760  1.00  0.00            
ATOM     93 3HG2 THR A   6     117.550  34.830  35.690  1.00  0.00            
ATOM     94  OG1 THR A   6     115.810  36.750  35.890  1.00  0.00            
ATOM     95  HG1 THR A   6     115.110  37.230  35.430  1.00  0.00            
ATOM     96  C   THR A   6     116.590  39.180  34.270  1.00  0.00            
ATOM     97  O   THR A   6     115.640  39.750  34.800  1.00  0.00            
ATOM     98  N   LEU A   7     116.770  39.330  32.960  1.00  0.00            
ATOM     99  H   LEU A   7     117.590  38.960  32.490  1.00  0.00            
ATOM    100  CA  LEU A   7     115.900  40.170  32.180  1.00  0.00            
ATOM    101  HA  LEU A   7     115.200  40.800  32.720  1.00  0.00            
ATOM    102  CB  LEU A   7     116.740  41.240  31.480  1.00  0.00            
ATOM    103  HB1 LEU A   7     116.190  41.580  30.600  1.00  0.00            
ATOM    104  HB2 LEU A   7     117.590  40.730  31.020  1.00  0.00            
ATOM    105  CG  LEU A   7     117.090  42.560  32.220  1.00  0.00            
ATOM    106  HG  LEU A   7     116.190  43.180  32.210  1.00  0.00            
ATOM    107  CD1 LEU A   7     117.600  42.410  33.720  1.00  0.00            
ATOM    108 1HD1 LEU A   7     116.790  42.190  34.410  1.00  0.00            
ATOM    109 2HD1 LEU A   7     118.380  41.660  33.840  1.00  0.00            
ATOM    110 3HD1 LEU A   7     117.930  43.350  34.150  1.00  0.00            
ATOM    111  CD2 LEU A   7     118.190  43.200  31.440  1.00  0.00            
ATOM    112 1HD2 LEU A   7     118.290  44.210  31.850  1.00  0.00            
ATOM    113 2HD2 LEU A   7     119.040  42.530  31.610  1.00  0.00            
ATOM    114 3HD2 LEU A   7     117.950  43.360  30.390  1.00  0.00            
ATOM    115  C   LEU A   7     115.040  39.400  31.120  1.00  0.00            
ATOM    116  O   LEU A   7     115.540  38.640  30.360  1.00  0.00            
ATOM    117  N   ASP A   8     113.750  39.640  31.080  1.00  0.00            
ATOM    118  H   ASP A   8     113.320  40.440  31.530  1.00  0.00            
ATOM    119  CA  ASP A   8     112.860  39.260  29.990  1.00  0.00            
ATOM    120  HA  ASP A   8     113.000  38.250  29.610  1.00  0.00            
ATOM    121  CB  ASP A   8     111.370  39.300  30.410  1.00  0.00            
ATOM    122  HB1 ASP A   8     111.170  40.310  30.750  1.00  0.00            
ATOM    123  HB2 ASP A   8     111.180  38.590  31.210  1.00  0.00            
ATOM    124  CG  ASP A   8     110.460  38.810  29.250  1.00  0.00            
ATOM    125  OD1 ASP A   8     110.840  38.850  28.070  1.00  0.00            
ATOM    126  OD2 ASP A   8     109.250  38.480  29.460  1.00  0.00            
ATOM    127  C   ASP A   8     113.070  40.390  28.880  1.00  0.00            
ATOM    128  O   ASP A   8     113.080  41.590  29.170  1.00  0.00            
ATOM    129  N   ARG A   9     113.260  40.040  27.570  1.00  0.00            
ATOM    130  H   ARG A   9     113.280  39.050  27.380  1.00  0.00            
ATOM    131  CA  ARG A   9     113.500  40.990  26.450  1.00  0.00            
ATOM    132  HA  ARG A   9     113.410  42.030  26.760  1.00  0.00            
ATOM    133  CB  ARG A   9     114.960  40.920  25.890  1.00  0.00            
ATOM    134  HB1 ARG A   9     115.070  41.670  25.110  1.00  0.00            
ATOM    135  HB2 ARG A   9     115.130  39.960  25.390  1.00  0.00            
ATOM    136  CG  ARG A   9     115.960  41.200  26.990  1.00  0.00            
ATOM    137  HG1 ARG A   9     115.840  40.430  27.750  1.00  0.00            
ATOM    138  HG2 ARG A   9     115.770  42.180  27.440  1.00  0.00            
ATOM    139  CD  ARG A   9     117.320  41.190  26.400  1.00  0.00            
ATOM    140  HD1 ARG A   9     117.270  42.010  25.690  1.00  0.00            
ATOM    141  HD2 ARG A   9     117.530  40.250  25.900  1.00  0.00            
ATOM    142  NE  ARG A   9     118.420  41.210  27.380  1.00  0.00            
ATOM    143  HE  ARG A   9     118.540  40.360  27.910  1.00  0.00            
ATOM    144  CZ  ARG A   9     119.110  42.310  27.790  1.00  0.00            
ATOM    145  NH1 ARG A   9     119.200  43.390  27.130  1.00  0.00            
ATOM    146 1HH1 ARG A   9     118.610  43.610  26.340  1.00  0.00            
ATOM    147 2HH1 ARG A   9     120.040  43.930  27.280  1.00  0.00            
ATOM    148  NH2 ARG A   9     119.820  42.210  28.840  1.00  0.00            
ATOM    149 1HH2 ARG A   9     119.800  41.330  29.330  1.00  0.00            
ATOM    150 2HH2 ARG A   9     120.260  43.030  29.240  1.00  0.00            
ATOM    151  C   ARG A   9     112.410  40.860  25.400  1.00  0.00            
ATOM    152  O   ARG A   9     112.580  41.420  24.320  1.00  0.00            
ATOM    153  N   SER A  10     111.240  40.350  25.740  1.00  0.00            
ATOM    154  H   SER A  10     111.070  39.920  26.640  1.00  0.00            
ATOM    155  CA  SER A  10     110.060  40.440  24.880  1.00  0.00            
ATOM    156  HA  SER A  10     110.320  40.080  23.890  1.00  0.00            
ATOM    157  CB  SER A  10     108.970  39.420  25.140  1.00  0.00            
ATOM    158  HB1 SER A  10     109.320  38.390  25.110  1.00  0.00            
ATOM    159  HB2 SER A  10     108.160  39.700  24.470  1.00  0.00            
ATOM    160  OG  SER A  10     108.500  39.630  26.480  1.00  0.00            
ATOM    161  HG  SER A  10     109.150  39.270  27.080  1.00  0.00            
ATOM    162  C   SER A  10     109.520  41.860  24.810  1.00  0.00            
ATOM    163  O   SER A  10     109.660  42.570  25.780  1.00  0.00            
ATOM    164  N   GLU A  11     108.900  42.240  23.720  1.00  0.00            
ATOM    165  H   GLU A  11     108.780  41.600  22.940  1.00  0.00            
ATOM    166  CA  GLU A  11     108.150  43.530  23.600  1.00  0.00            
ATOM    167  HA  GLU A  11     108.760  44.340  24.010  1.00  0.00            
ATOM    168  CB  GLU A  11     107.830  43.930  22.140  1.00  0.00            
ATOM    169  HB1 GLU A  11     108.790  44.070  21.640  1.00  0.00            
ATOM    170  HB2 GLU A  11     107.500  44.970  22.180  1.00  0.00            
ATOM    171  CG  GLU A  11     106.850  43.000  21.400  1.00  0.00            
ATOM    172  HG1 GLU A  11     105.900  43.110  21.920  1.00  0.00            
ATOM    173  HG2 GLU A  11     107.160  41.950  21.440  1.00  0.00            
ATOM    174  CD  GLU A  11     106.740  43.440  19.910  1.00  0.00            
ATOM    175  OE1 GLU A  11     105.630  43.310  19.380  1.00  0.00            
ATOM    176  OE2 GLU A  11     107.760  43.860  19.260  1.00  0.00            
ATOM    177  C   GLU A  11     106.820  43.480  24.420  1.00  0.00            
ATOM    178  O   GLU A  11     106.170  44.470  24.640  1.00  0.00            
ATOM    179  N   GLN A  12     106.360  42.280  24.800  1.00  0.00            
ATOM    180  H   GLN A  12     106.850  41.410  24.650  1.00  0.00            
ATOM    181  CA  GLN A  12     105.180  42.050  25.640  1.00  0.00            
ATOM    182  HA  GLN A  12     104.450  42.810  25.370  1.00  0.00            
ATOM    183  CB  GLN A  12     104.710  40.610  25.460  1.00  0.00            
ATOM    184  HB1 GLN A  12     104.740  40.060  26.400  1.00  0.00            
ATOM    185  HB2 GLN A  12     105.500  40.130  24.880  1.00  0.00            
ATOM    186  CG  GLN A  12     103.240  40.310  24.970  1.00  0.00            
ATOM    187  HG1 GLN A  12     102.500  40.950  25.450  1.00  0.00            
ATOM    188  HG2 GLN A  12     102.950  39.300  25.250  1.00  0.00            
ATOM    189  CD  GLN A  12     103.100  40.440  23.460  1.00  0.00            
ATOM    190  OE1 GLN A  12     104.060  40.420  22.660  1.00  0.00            
ATOM    191  NE2 GLN A  12     101.940  40.650  22.960  1.00  0.00            
ATOM    192 1HE2 GLN A  12     101.100  40.660  23.520  1.00  0.00            
ATOM    193 2HE2 GLN A  12     101.780  40.780  21.970  1.00  0.00            
ATOM    194  C   GLN A  12     105.520  42.400  27.090  1.00  0.00            
ATOM    195  O   GLN A  12     104.600  42.560  27.870  1.00  0.00            
ATOM    196  N   ALA A  13     106.760  42.460  27.510  1.00  0.00            
ATOM    197  H   ALA A  13     107.460  42.570  26.790  1.00  0.00            
ATOM    198  CA  ALA A  13     107.130  42.580  28.930  1.00  0.00            
ATOM    199  HA  ALA A  13     106.730  41.770  29.530  1.00  0.00            
ATOM    200  CB  ALA A  13     108.590  42.330  29.110  1.00  0.00            
ATOM    201  HB1 ALA A  13     109.200  43.120  28.660  1.00  0.00            
ATOM    202  HB2 ALA A  13     108.970  42.370  30.130  1.00  0.00            
ATOM    203  HB3 ALA A  13     108.870  41.370  28.690  1.00  0.00            
ATOM    204  C   ALA A  13     106.680  43.930  29.590  1.00  0.00            
ATOM    205  O   ALA A  13     106.390  44.910  28.900  1.00  0.00            
ATOM    206  N   ASP A  14     106.820  44.080  30.930  1.00  0.00            
ATOM    207  H   ASP A  14     106.980  43.260  31.500  1.00  0.00            
ATOM    208  CA  ASP A  14     107.170  45.420  31.490  1.00  0.00            
ATOM    209  HA  ASP A  14     106.380  46.070  31.110  1.00  0.00            
ATOM    210  CB  ASP A  14     107.110  45.500  33.020  1.00  0.00            
ATOM    211  HB1 ASP A  14     107.140  46.540  33.360  1.00  0.00            
ATOM    212  HB2 ASP A  14     108.020  45.050  33.420  1.00  0.00            
ATOM    213  CG  ASP A  14     105.900  44.900  33.700  1.00  0.00            
ATOM    214  OD1 ASP A  14     104.820  44.670  33.090  1.00  0.00            
ATOM    215  OD2 ASP A  14     105.900  44.830  34.940  1.00  0.00            
ATOM    216  C   ASP A  14     108.540  45.890  30.960  1.00  0.00            
ATOM    217  O   ASP A  14     109.490  45.150  30.690  1.00  0.00            
ATOM    218  N   TYR A  15     108.750  47.220  30.920  1.00  0.00            
ATOM    219  H   TYR A  15     108.110  47.840  31.380  1.00  0.00            
ATOM    220  CA  TYR A  15     109.930  47.910  30.470  1.00  0.00            
ATOM    221  HA  TYR A  15     110.210  47.530  29.490  1.00  0.00            
ATOM    222  CB  TYR A  15     109.770  49.410  30.550  1.00  0.00            
ATOM    223  HB1 TYR A  15     110.770  49.810  30.420  1.00  0.00            
ATOM    224  HB2 TYR A  15     109.560  49.710  31.580  1.00  0.00            
ATOM    225  CG  TYR A  15     108.740  49.980  29.510  1.00  0.00            
ATOM    226  CD1 TYR A  15     108.850  49.620  28.140  1.00  0.00            
ATOM    227  HD1 TYR A  15     109.540  48.860  27.800  1.00  0.00            
ATOM    228  CE1 TYR A  15     107.880  50.220  27.230  1.00  0.00            
ATOM    229  HE1 TYR A  15     107.920  49.980  26.180  1.00  0.00            
ATOM    230  CZ  TYR A  15     106.870  51.090  27.660  1.00  0.00            
ATOM    231  OH  TYR A  15     105.950  51.530  26.760  1.00  0.00            
ATOM    232  HH  TYR A  15     105.230  52.040  27.140  1.00  0.00            
ATOM    233  CE2 TYR A  15     106.810  51.400  29.070  1.00  0.00            
ATOM    234  HE2 TYR A  15     106.020  52.040  29.450  1.00  0.00            
ATOM    235  CD2 TYR A  15     107.730  50.810  29.940  1.00  0.00            
ATOM    236  HD2 TYR A  15     107.590  51.110  30.970  1.00  0.00            
ATOM    237  C   TYR A  15     111.110  47.490  31.340  1.00  0.00            
ATOM    238  O   TYR A  15     110.900  47.180  32.490  1.00  0.00            
ATOM    239  N   ILE A  16     112.350  47.380  30.860  1.00  0.00            
ATOM    240  H   ILE A  16     112.580  47.620  29.910  1.00  0.00            
ATOM    241  CA  ILE A  16     113.490  46.920  31.640  1.00  0.00            
ATOM    242  HA  ILE A  16     113.300  45.920  32.030  1.00  0.00            
ATOM    243  CB  ILE A  16     114.710  46.680  30.700  1.00  0.00            
ATOM    244  HB  ILE A  16     114.780  47.550  30.050  1.00  0.00            
ATOM    245  CG2 ILE A  16     115.990  46.470  31.440  1.00  0.00            
ATOM    246 1HG2 ILE A  16     115.980  45.630  32.130  1.00  0.00            
ATOM    247 2HG2 ILE A  16     116.870  46.330  30.810  1.00  0.00            
ATOM    248 3HG2 ILE A  16     116.270  47.370  31.990  1.00  0.00            
ATOM    249  CG1 ILE A  16     114.540  45.450  29.800  1.00  0.00            
ATOM    250 1HG1 ILE A  16     113.570  45.430  29.300  1.00  0.00            
ATOM    251 2HG1 ILE A  16     114.650  44.520  30.360  1.00  0.00            
ATOM    252  CD  ILE A  16     115.530  45.440  28.560  1.00  0.00            
ATOM    253  HD1 ILE A  16     115.340  44.540  27.980  1.00  0.00            
ATOM    254  HD2 ILE A  16     115.320  46.310  27.940  1.00  0.00            
ATOM    255  HD3 ILE A  16     116.590  45.510  28.820  1.00  0.00            
ATOM    256  C   ILE A  16     113.670  47.760  32.920  1.00  0.00            
ATOM    257  O   ILE A  16     113.920  47.190  33.990  1.00  0.00            
ATOM    258  N   TYR A  17     113.490  49.080  32.940  1.00  0.00            
ATOM    259  H   TYR A  17     113.170  49.560  32.110  1.00  0.00            
ATOM    260  CA  TYR A  17     113.560  49.740  34.230  1.00  0.00            
ATOM    261  HA  TYR A  17     114.520  49.490  34.690  1.00  0.00            
ATOM    262  CB  TYR A  17     113.590  51.230  34.010  1.00  0.00            
ATOM    263  HB1 TYR A  17     114.250  51.500  33.180  1.00  0.00            
ATOM    264  HB2 TYR A  17     114.010  51.750  34.870  1.00  0.00            
ATOM    265  CG  TYR A  17     112.280  51.900  33.710  1.00  0.00            
ATOM    266  CD1 TYR A  17     111.900  51.980  32.330  1.00  0.00            
ATOM    267  HD1 TYR A  17     112.600  51.580  31.620  1.00  0.00            
ATOM    268  CE1 TYR A  17     110.610  52.470  32.010  1.00  0.00            
ATOM    269  HE1 TYR A  17     110.280  52.580  30.990  1.00  0.00            
ATOM    270  CZ  TYR A  17     109.800  52.990  33.050  1.00  0.00            
ATOM    271  OH  TYR A  17     108.570  53.530  32.720  1.00  0.00            
ATOM    272  HH  TYR A  17     108.120  53.760  33.530  1.00  0.00            
ATOM    273  CE2 TYR A  17     110.210  52.890  34.410  1.00  0.00            
ATOM    274  HE2 TYR A  17     109.550  53.210  35.210  1.00  0.00            
ATOM    275  CD2 TYR A  17     111.440  52.330  34.750  1.00  0.00            
ATOM    276  HD2 TYR A  17     111.700  52.260  35.800  1.00  0.00            
ATOM    277  C   TYR A  17     112.460  49.290  35.180  1.00  0.00            
ATOM    278  O   TYR A  17     112.770  49.320  36.360  1.00  0.00            
ATOM    279  N   GLN A  18     111.240  48.860  34.710  1.00  0.00            
ATOM    280  H   GLN A  18     111.100  48.770  33.710  1.00  0.00            
ATOM    281  CA  GLN A  18     110.220  48.280  35.640  1.00  0.00            
ATOM    282  HA  GLN A  18     110.230  48.950  36.500  1.00  0.00            
ATOM    283  CB  GLN A  18     108.850  48.260  34.880  1.00  0.00            
ATOM    284  HB1 GLN A  18     108.050  47.690  35.350  1.00  0.00            
ATOM    285  HB2 GLN A  18     108.990  47.670  33.980  1.00  0.00            
ATOM    286  CG  GLN A  18     108.270  49.660  34.560  1.00  0.00            
ATOM    287  HG1 GLN A  18     109.030  50.280  34.090  1.00  0.00            
ATOM    288  HG2 GLN A  18     107.960  50.170  35.470  1.00  0.00            
ATOM    289  CD  GLN A  18     107.080  49.740  33.550  1.00  0.00            
ATOM    290  OE1 GLN A  18     106.900  48.970  32.580  1.00  0.00            
ATOM    291  NE2 GLN A  18     106.270  50.770  33.680  1.00  0.00            
ATOM    292 1HE2 GLN A  18     106.510  51.390  34.440  1.00  0.00            
ATOM    293 2HE2 GLN A  18     105.470  50.900  33.080  1.00  0.00            
ATOM    294  C   GLN A  18     110.650  46.880  36.190  1.00  0.00            
ATOM    295  O   GLN A  18     110.500  46.570  37.400  1.00  0.00            
ATOM    296  N   GLN A  19     111.110  45.990  35.260  1.00  0.00            
ATOM    297  H   GLN A  19     110.920  46.240  34.300  1.00  0.00            
ATOM    298  CA  GLN A  19     111.700  44.760  35.640  1.00  0.00            
ATOM    299  HA  GLN A  19     110.940  44.070  36.010  1.00  0.00            
ATOM    300  CB  GLN A  19     112.160  43.990  34.420  1.00  0.00            
ATOM    301  HB1 GLN A  19     112.400  42.970  34.720  1.00  0.00            
ATOM    302  HB2 GLN A  19     113.140  44.410  34.180  1.00  0.00            
ATOM    303  CG  GLN A  19     111.250  43.860  33.170  1.00  0.00            
ATOM    304  HG1 GLN A  19     111.210  44.890  32.810  1.00  0.00            
ATOM    305  HG2 GLN A  19     110.350  43.340  33.510  1.00  0.00            
ATOM    306  CD  GLN A  19     111.840  43.040  32.080  1.00  0.00            
ATOM    307  OE1 GLN A  19     112.620  42.150  32.320  1.00  0.00            
ATOM    308  NE2 GLN A  19     111.450  43.230  30.830  1.00  0.00            
ATOM    309 1HE2 GLN A  19     110.930  44.080  30.650  1.00  0.00            
ATOM    310 2HE2 GLN A  19     112.050  42.700  30.220  1.00  0.00            
ATOM    311  C   GLN A  19     112.750  44.940  36.700  1.00  0.00            
ATOM    312  O   GLN A  19     112.670  44.260  37.690  1.00  0.00            
ATOM    313  N   ILE A  20     113.770  45.800  36.510  1.00  0.00            
ATOM    314  H   ILE A  20     113.770  46.220  35.590  1.00  0.00            
ATOM    315  CA  ILE A  20     114.890  46.100  37.420  1.00  0.00            
ATOM    316  HA  ILE A  20     115.380  45.150  37.640  1.00  0.00            
ATOM    317  CB  ILE A  20     115.850  47.160  36.820  1.00  0.00            
ATOM    318  HB  ILE A  20     115.380  48.080  36.490  1.00  0.00            
ATOM    319  CG2 ILE A  20     116.780  47.690  37.940  1.00  0.00            
ATOM    320 1HG2 ILE A  20     117.230  48.530  37.420  1.00  0.00            
ATOM    321 2HG2 ILE A  20     116.230  48.280  38.670  1.00  0.00            
ATOM    322 3HG2 ILE A  20     117.550  47.080  38.430  1.00  0.00            
ATOM    323  CG1 ILE A  20     116.710  46.560  35.740  1.00  0.00            
ATOM    324 1HG1 ILE A  20     116.100  46.040  35.000  1.00  0.00            
ATOM    325 2HG1 ILE A  20     117.440  45.810  36.050  1.00  0.00            
ATOM    326  CD  ILE A  20     117.530  47.580  34.940  1.00  0.00            
ATOM    327  HD1 ILE A  20     117.790  47.120  33.980  1.00  0.00            
ATOM    328  HD2 ILE A  20     116.880  48.390  34.610  1.00  0.00            
ATOM    329  HD3 ILE A  20     118.440  47.930  35.430  1.00  0.00            
ATOM    330  C   ILE A  20     114.320  46.610  38.800  1.00  0.00            
ATOM    331  O   ILE A  20     114.700  46.080  39.840  1.00  0.00            
ATOM    332  N   TYR A  21     113.400  47.580  38.800  1.00  0.00            
ATOM    333  H   TYR A  21     112.790  47.760  38.010  1.00  0.00            
ATOM    334  CA  TYR A  21     112.950  48.090  40.070  1.00  0.00            
ATOM    335  HA  TYR A  21     113.890  48.270  40.590  1.00  0.00            
ATOM    336  CB  TYR A  21     112.400  49.520  39.990  1.00  0.00            
ATOM    337  HB1 TYR A  21     113.080  50.030  39.310  1.00  0.00            
ATOM    338  HB2 TYR A  21     112.520  49.980  40.970  1.00  0.00            
ATOM    339  CG  TYR A  21     111.050  49.710  39.370  1.00  0.00            
ATOM    340  CD1 TYR A  21     109.860  49.100  39.930  1.00  0.00            
ATOM    341  HD1 TYR A  21     109.960  48.350  40.690  1.00  0.00            
ATOM    342  CE1 TYR A  21     108.540  49.470  39.520  1.00  0.00            
ATOM    343  HE1 TYR A  21     107.670  48.990  39.940  1.00  0.00            
ATOM    344  CZ  TYR A  21     108.370  50.500  38.530  1.00  0.00            
ATOM    345  OH  TYR A  21     107.140  50.870  38.160  1.00  0.00            
ATOM    346  HH  TYR A  21     107.140  51.360  37.330  1.00  0.00            
ATOM    347  CE2 TYR A  21     109.500  51.140  38.000  1.00  0.00            
ATOM    348  HE2 TYR A  21     109.320  51.850  37.210  1.00  0.00            
ATOM    349  CD2 TYR A  21     110.800  50.740  38.420  1.00  0.00            
ATOM    350  HD2 TYR A  21     111.630  51.290  38.000  1.00  0.00            
ATOM    351  C   TYR A  21     112.080  47.140  40.900  1.00  0.00            
ATOM    352  O   TYR A  21     112.070  47.230  42.130  1.00  0.00            
ATOM    353  N   GLN A  22     111.460  46.180  40.250  1.00  0.00            
ATOM    354  H   GLN A  22     111.500  46.270  39.240  1.00  0.00            
ATOM    355  CA  GLN A  22     110.640  45.130  40.780  1.00  0.00            
ATOM    356  HA  GLN A  22     109.970  45.510  41.560  1.00  0.00            
ATOM    357  CB  GLN A  22     109.760  44.460  39.700  1.00  0.00            
ATOM    358  HB1 GLN A  22     109.450  43.430  39.870  1.00  0.00            
ATOM    359  HB2 GLN A  22     110.480  44.360  38.890  1.00  0.00            
ATOM    360  CG  GLN A  22     108.510  45.280  39.260  1.00  0.00            
ATOM    361  HG1 GLN A  22     108.750  46.340  39.130  1.00  0.00            
ATOM    362  HG2 GLN A  22     107.720  45.200  40.000  1.00  0.00            
ATOM    363  CD  GLN A  22     108.000  45.040  37.810  1.00  0.00            
ATOM    364  OE1 GLN A  22     108.190  43.940  37.290  1.00  0.00            
ATOM    365  NE2 GLN A  22     107.210  45.910  37.120  1.00  0.00            
ATOM    366 1HE2 GLN A  22     106.830  46.650  37.690  1.00  0.00            
ATOM    367 2HE2 GLN A  22     106.920  45.590  36.210  1.00  0.00            
ATOM    368  C   GLN A  22     111.570  44.110  41.500  1.00  0.00            
ATOM    369  O   GLN A  22     111.350  43.820  42.660  1.00  0.00            
ATOM    370  N   LYS A  23     112.750  43.770  40.910  1.00  0.00            
ATOM    371  H   LYS A  23     112.960  44.100  39.980  1.00  0.00            
ATOM    372  CA  LYS A  23     113.710  42.900  41.520  1.00  0.00            
ATOM    373  HA  LYS A  23     113.190  42.050  41.970  1.00  0.00            
ATOM    374  CB  LYS A  23     114.610  42.440  40.420  1.00  0.00            
ATOM    375  HB1 LYS A  23     114.960  43.340  39.910  1.00  0.00            
ATOM    376  HB2 LYS A  23     114.070  41.850  39.690  1.00  0.00            
ATOM    377  CG  LYS A  23     115.710  41.500  40.870  1.00  0.00            
ATOM    378  HG1 LYS A  23     116.380  41.960  41.590  1.00  0.00            
ATOM    379  HG2 LYS A  23     116.260  41.240  39.960  1.00  0.00            
ATOM    380  CD  LYS A  23     115.200  40.220  41.460  1.00  0.00            
ATOM    381  HD1 LYS A  23     114.520  39.710  40.780  1.00  0.00            
ATOM    382  HD2 LYS A  23     114.740  40.450  42.420  1.00  0.00            
ATOM    383  CE  LYS A  23     116.340  39.180  41.690  1.00  0.00            
ATOM    384  HE1 LYS A  23     116.910  39.470  42.570  1.00  0.00            
ATOM    385  HE2 LYS A  23     117.020  39.170  40.840  1.00  0.00            
ATOM    386  NZ  LYS A  23     115.780  37.850  41.850  1.00  0.00            
ATOM    387  HZ1 LYS A  23     115.150  37.530  41.130  1.00  0.00            
ATOM    388  HZ2 LYS A  23     116.510  37.170  42.010  1.00  0.00            
ATOM    389  HZ3 LYS A  23     115.190  37.750  42.670  1.00  0.00            
ATOM    390  C   LYS A  23     114.480  43.620  42.620  1.00  0.00            
ATOM    391  O   LYS A  23     114.790  42.890  43.620  1.00  0.00            
ATOM    392  N   LEU A  24     114.770  44.890  42.490  1.00  0.00            
ATOM    393  H   LEU A  24     114.610  45.340  41.600  1.00  0.00            
ATOM    394  CA  LEU A  24     115.420  45.650  43.580  1.00  0.00            
ATOM    395  HA  LEU A  24     116.290  45.150  43.990  1.00  0.00            
ATOM    396  CB  LEU A  24     115.920  46.970  43.020  1.00  0.00            
ATOM    397  HB1 LEU A  24     116.340  47.510  43.860  1.00  0.00            
ATOM    398  HB2 LEU A  24     115.140  47.600  42.590  1.00  0.00            
ATOM    399  CG  LEU A  24     117.100  46.870  42.070  1.00  0.00            
ATOM    400  HG  LEU A  24     116.760  46.370  41.160  1.00  0.00            
ATOM    401  CD1 LEU A  24     117.630  48.220  41.680  1.00  0.00            
ATOM    402 1HD1 LEU A  24     118.550  48.090  41.110  1.00  0.00            
ATOM    403 2HD1 LEU A  24     116.950  48.820  41.070  1.00  0.00            
ATOM    404 3HD1 LEU A  24     117.910  48.860  42.510  1.00  0.00            
ATOM    405  CD2 LEU A  24     118.270  46.070  42.730  1.00  0.00            
ATOM    406 1HD2 LEU A  24     118.760  46.570  43.570  1.00  0.00            
ATOM    407 2HD2 LEU A  24     118.020  45.060  43.050  1.00  0.00            
ATOM    408 3HD2 LEU A  24     119.150  45.970  42.090  1.00  0.00            
ATOM    409  C   LEU A  24     114.430  45.770  44.790  1.00  0.00            
ATOM    410  O   LEU A  24     114.840  45.380  45.870  1.00  0.00            
ATOM    411  N   LYS A  25     113.180  46.160  44.560  1.00  0.00            
ATOM    412  H   LYS A  25     113.010  46.450  43.610  1.00  0.00            
ATOM    413  CA  LYS A  25     112.070  46.150  45.560  1.00  0.00            
ATOM    414  HA  LYS A  25     112.290  46.890  46.330  1.00  0.00            
ATOM    415  CB  LYS A  25     110.730  46.590  44.960  1.00  0.00            
ATOM    416  HB1 LYS A  25     109.890  46.290  45.590  1.00  0.00            
ATOM    417  HB2 LYS A  25     110.610  46.020  44.040  1.00  0.00            
ATOM    418  CG  LYS A  25     110.540  48.050  44.760  1.00  0.00            
ATOM    419  HG1 LYS A  25     111.280  48.400  44.040  1.00  0.00            
ATOM    420  HG2 LYS A  25     110.740  48.550  45.710  1.00  0.00            
ATOM    421  CD  LYS A  25     109.060  48.320  44.250  1.00  0.00            
ATOM    422  HD1 LYS A  25     108.330  47.880  44.930  1.00  0.00            
ATOM    423  HD2 LYS A  25     108.910  48.020  43.210  1.00  0.00            
ATOM    424  CE  LYS A  25     108.820  49.840  44.130  1.00  0.00            
ATOM    425  HE1 LYS A  25     109.560  50.270  43.450  1.00  0.00            
ATOM    426  HE2 LYS A  25     109.000  50.250  45.120  1.00  0.00            
ATOM    427  NZ  LYS A  25     107.390  50.080  43.790  1.00  0.00            
ATOM    428  HZ1 LYS A  25     107.210  51.060  43.960  1.00  0.00            
ATOM    429  HZ2 LYS A  25     107.060  49.750  42.890  1.00  0.00            
ATOM    430  HZ3 LYS A  25     106.840  49.570  44.460  1.00  0.00            
ATOM    431  C   LYS A  25     111.920  44.810  46.270  1.00  0.00            
ATOM    432  O   LYS A  25     111.900  44.740  47.480  1.00  0.00            
ATOM    433  N   LYS A  26     111.790  43.730  45.460  1.00  0.00            
ATOM    434  H   LYS A  26     111.830  43.940  44.470  1.00  0.00            
ATOM    435  CA  LYS A  26     111.760  42.340  45.940  1.00  0.00            
ATOM    436  HA  LYS A  26     110.950  42.310  46.670  1.00  0.00            
ATOM    437  CB  LYS A  26     111.380  41.340  44.810  1.00  0.00            
ATOM    438  HB1 LYS A  26     112.130  41.400  44.020  1.00  0.00            
ATOM    439  HB2 LYS A  26     110.500  41.700  44.280  1.00  0.00            
ATOM    440  CG  LYS A  26     111.170  39.860  45.280  1.00  0.00            
ATOM    441  HG1 LYS A  26     110.310  39.870  45.950  1.00  0.00            
ATOM    442  HG2 LYS A  26     112.110  39.660  45.790  1.00  0.00            
ATOM    443  CD  LYS A  26     111.010  38.800  44.110  1.00  0.00            
ATOM    444  HD1 LYS A  26     111.910  38.890  43.500  1.00  0.00            
ATOM    445  HD2 LYS A  26     110.150  38.980  43.470  1.00  0.00            
ATOM    446  CE  LYS A  26     110.980  37.320  44.660  1.00  0.00            
ATOM    447  HE1 LYS A  26     111.900  37.070  45.180  1.00  0.00            
ATOM    448  HE2 LYS A  26     110.800  36.700  43.780  1.00  0.00            
ATOM    449  NZ  LYS A  26     109.920  37.020  45.580  1.00  0.00            
ATOM    450  HZ1 LYS A  26     110.120  37.490  46.450  1.00  0.00            
ATOM    451  HZ2 LYS A  26     109.030  37.220  45.140  1.00  0.00            
ATOM    452  HZ3 LYS A  26     109.930  36.030  45.770  1.00  0.00            
ATOM    453  C   LYS A  26     112.930  41.910  46.800  1.00  0.00            
ATOM    454  O   LYS A  26     112.680  41.510  47.950  1.00  0.00            
ATOM    455  N   GLU A  27     114.150  42.150  46.360  1.00  0.00            
ATOM    456  H   GLU A  27     114.260  42.520  45.430  1.00  0.00            
ATOM    457  CA  GLU A  27     115.340  41.790  47.120  1.00  0.00            
ATOM    458  HA  GLU A  27     115.160  40.810  47.560  1.00  0.00            
ATOM    459  CB  GLU A  27     116.540  41.550  46.200  1.00  0.00            
ATOM    460  HB1 GLU A  27     117.430  41.470  46.830  1.00  0.00            
ATOM    461  HB2 GLU A  27     116.470  42.380  45.500  1.00  0.00            
ATOM    462  CG  GLU A  27     116.570  40.280  45.370  1.00  0.00            
ATOM    463  HG1 GLU A  27     117.490  40.390  44.800  1.00  0.00            
ATOM    464  HG2 GLU A  27     115.690  40.320  44.720  1.00  0.00            
ATOM    465  CD  GLU A  27     116.640  38.960  46.150  1.00  0.00            
ATOM    466  OE1 GLU A  27     117.760  38.390  46.160  1.00  0.00            
ATOM    467  OE2 GLU A  27     115.680  38.590  46.830  1.00  0.00            
ATOM    468  C   GLU A  27     115.680  42.660  48.370  1.00  0.00            
ATOM    469  O   GLU A  27     116.210  42.130  49.300  1.00  0.00            
ATOM    470  N   ILE A  28     115.350  43.950  48.360  1.00  0.00            
ATOM    471  H   ILE A  28     114.890  44.200  47.490  1.00  0.00            
ATOM    472  CA  ILE A  28     115.320  44.920  49.520  1.00  0.00            
ATOM    473  HA  ILE A  28     116.270  44.880  50.050  1.00  0.00            
ATOM    474  CB  ILE A  28     114.970  46.330  49.000  1.00  0.00            
ATOM    475  HB  ILE A  28     114.000  46.280  48.510  1.00  0.00            
ATOM    476  CG2 ILE A  28     114.870  47.320  50.170  1.00  0.00            
ATOM    477 1HG2 ILE A  28     115.790  47.330  50.760  1.00  0.00            
ATOM    478 2HG2 ILE A  28     114.670  48.310  49.760  1.00  0.00            
ATOM    479 3HG2 ILE A  28     114.070  47.050  50.860  1.00  0.00            
ATOM    480  CG1 ILE A  28     116.100  46.980  48.100  1.00  0.00            
ATOM    481 1HG1 ILE A  28     116.560  46.190  47.520  1.00  0.00            
ATOM    482 2HG1 ILE A  28     116.940  47.290  48.720  1.00  0.00            
ATOM    483  CD  ILE A  28     115.840  48.310  47.380  1.00  0.00            
ATOM    484  HD1 ILE A  28     115.320  48.030  46.470  1.00  0.00            
ATOM    485  HD2 ILE A  28     115.130  48.910  47.950  1.00  0.00            
ATOM    486  HD3 ILE A  28     116.750  48.840  47.110  1.00  0.00            
ATOM    487  C   ILE A  28     114.310  44.450  50.600  1.00  0.00            
ATOM    488  O   ILE A  28     114.570  44.440  51.810  1.00  0.00            
ATOM    489  N   LEU A  29     113.080  44.260  50.150  1.00  0.00            
ATOM    490  H   LEU A  29     112.920  44.190  49.160  1.00  0.00            
ATOM    491  CA  LEU A  29     111.980  43.790  51.070  1.00  0.00            
ATOM    492  HA  LEU A  29     111.990  44.420  51.960  1.00  0.00            
ATOM    493  CB  LEU A  29     110.620  44.170  50.410  1.00  0.00            
ATOM    494  HB1 LEU A  29     110.440  43.360  49.710  1.00  0.00            
ATOM    495  HB2 LEU A  29     110.780  45.080  49.820  1.00  0.00            
ATOM    496  CG  LEU A  29     109.500  44.390  51.380  1.00  0.00            
ATOM    497  HG  LEU A  29     109.450  43.540  52.050  1.00  0.00            
ATOM    498  CD1 LEU A  29     109.640  45.640  52.250  1.00  0.00            
ATOM    499 1HD1 LEU A  29     108.690  45.840  52.740  1.00  0.00            
ATOM    500 2HD1 LEU A  29     110.300  45.370  53.070  1.00  0.00            
ATOM    501 3HD1 LEU A  29     110.010  46.460  51.630  1.00  0.00            
ATOM    502  CD2 LEU A  29     108.190  44.580  50.590  1.00  0.00            
ATOM    503 1HD2 LEU A  29     107.280  44.460  51.180  1.00  0.00            
ATOM    504 2HD2 LEU A  29     108.200  45.420  49.890  1.00  0.00            
ATOM    505 3HD2 LEU A  29     108.030  43.780  49.870  1.00  0.00            
ATOM    506  C   LEU A  29     112.150  42.290  51.560  1.00  0.00            
ATOM    507  O   LEU A  29     111.320  41.890  52.450  1.00  0.00            
ATOM    508  N   SER A  30     113.100  41.560  50.990  1.00  0.00            
ATOM    509  H   SER A  30     113.680  41.980  50.280  1.00  0.00            
ATOM    510  CA  SER A  30     113.480  40.270  51.450  1.00  0.00            
ATOM    511  HA  SER A  30     112.780  39.980  52.240  1.00  0.00            
ATOM    512  CB  SER A  30     113.530  39.220  50.320  1.00  0.00            
ATOM    513  HB1 SER A  30     112.620  39.230  49.720  1.00  0.00            
ATOM    514  HB2 SER A  30     113.630  38.240  50.790  1.00  0.00            
ATOM    515  OG  SER A  30     114.640  39.460  49.510  1.00  0.00            
ATOM    516  HG  SER A  30     114.650  38.800  48.810  1.00  0.00            
ATOM    517  C   SER A  30     114.750  40.280  52.210  1.00  0.00            
ATOM    518  O   SER A  30     115.170  39.210  52.740  1.00  0.00            
ATOM    519  N   ARG A  31     115.310  41.510  52.550  1.00  0.00            
ATOM    520  H   ARG A  31     114.970  42.320  52.060  1.00  0.00            
ATOM    521  CA  ARG A  31     116.620  41.600  53.270  1.00  0.00            
ATOM    522  HA  ARG A  31     116.870  42.660  53.200  1.00  0.00            
ATOM    523  CB  ARG A  31     116.500  41.240  54.720  1.00  0.00            
ATOM    524  HB1 ARG A  31     117.360  41.680  55.210  1.00  0.00            
ATOM    525  HB2 ARG A  31     116.670  40.170  54.820  1.00  0.00            
ATOM    526  CG  ARG A  31     115.200  41.500  55.450  1.00  0.00            
ATOM    527  HG1 ARG A  31     115.240  40.960  56.400  1.00  0.00            
ATOM    528  HG2 ARG A  31     114.380  41.120  54.830  1.00  0.00            
ATOM    529  CD  ARG A  31     115.160  42.980  55.810  1.00  0.00            
ATOM    530  HD1 ARG A  31     114.100  43.190  55.980  1.00  0.00            
ATOM    531  HD2 ARG A  31     115.520  43.550  54.950  1.00  0.00            
ATOM    532  NE  ARG A  31     115.900  43.550  56.980  1.00  0.00            
ATOM    533  HE  ARG A  31     116.790  43.170  57.280  1.00  0.00            
ATOM    534  CZ  ARG A  31     115.440  44.540  57.780  1.00  0.00            
ATOM    535  NH1 ARG A  31     114.500  45.320  57.310  1.00  0.00            
ATOM    536 1HH1 ARG A  31     114.200  45.250  56.350  1.00  0.00            
ATOM    537 2HH1 ARG A  31     114.220  46.120  57.860  1.00  0.00            
ATOM    538  NH2 ARG A  31     115.900  44.750  58.990  1.00  0.00            
ATOM    539 1HH2 ARG A  31     116.590  44.130  59.380  1.00  0.00            
ATOM    540 2HH2 ARG A  31     115.380  45.370  59.600  1.00  0.00            
ATOM    541  C   ARG A  31     117.790  40.880  52.630  1.00  0.00            
ATOM    542  O   ARG A  31     118.900  40.890  53.180  1.00  0.00            
ATOM    543  N   ASN A  32     117.590  40.500  51.380  1.00  0.00            
ATOM    544  H   ASN A  32     116.670  40.680  51.000  1.00  0.00            
ATOM    545  CA  ASN A  32     118.650  39.950  50.550  1.00  0.00            
ATOM    546  HA  ASN A  32     119.380  39.360  51.110  1.00  0.00            
ATOM    547  CB  ASN A  32     118.030  39.100  49.420  1.00  0.00            
ATOM    548  HB1 ASN A  32     118.790  38.970  48.650  1.00  0.00            
ATOM    549  HB2 ASN A  32     117.240  39.670  48.930  1.00  0.00            
ATOM    550  CG  ASN A  32     117.580  37.760  49.950  1.00  0.00            
ATOM    551  OD1 ASN A  32     117.830  37.240  51.060  1.00  0.00            
ATOM    552  ND2 ASN A  32     116.800  37.150  49.080  1.00  0.00            
ATOM    553 1HD2 ASN A  32     116.490  37.660  48.260  1.00  0.00            
ATOM    554 2HD2 ASN A  32     116.480  36.220  49.310  1.00  0.00            
ATOM    555  C   ASN A  32     119.610  41.060  49.980  1.00  0.00            
ATOM    556  O   ASN A  32     120.750  40.770  49.720  1.00  0.00            
ATOM    557  N   LEU A  33     119.130  42.300  49.950  1.00  0.00            
ATOM    558  H   LEU A  33     118.160  42.350  50.240  1.00  0.00            
ATOM    559  CA  LEU A  33     119.970  43.510  49.980  1.00  0.00            
ATOM    560  HA  LEU A  33     121.010  43.170  49.930  1.00  0.00            
ATOM    561  CB  LEU A  33     119.520  44.480  48.850  1.00  0.00            
ATOM    562  HB1 LEU A  33     119.940  45.480  48.970  1.00  0.00            
ATOM    563  HB2 LEU A  33     118.430  44.500  48.880  1.00  0.00            
ATOM    564  CG  LEU A  33     119.740  43.930  47.370  1.00  0.00            
ATOM    565  HG  LEU A  33     118.920  43.220  47.220  1.00  0.00            
ATOM    566  CD1 LEU A  33     119.540  45.060  46.400  1.00  0.00            
ATOM    567 1HD1 LEU A  33     119.730  44.890  45.340  1.00  0.00            
ATOM    568 2HD1 LEU A  33     118.570  45.550  46.490  1.00  0.00            
ATOM    569 3HD1 LEU A  33     120.360  45.750  46.600  1.00  0.00            
ATOM    570  CD2 LEU A  33     121.130  43.240  47.030  1.00  0.00            
ATOM    571 1HD2 LEU A  33     121.230  42.230  47.430  1.00  0.00            
ATOM    572 2HD2 LEU A  33     121.280  43.110  45.960  1.00  0.00            
ATOM    573 3HD2 LEU A  33     121.980  43.840  47.350  1.00  0.00            
ATOM    574  C   LEU A  33     119.710  44.110  51.350  1.00  0.00            
ATOM    575  O   LEU A  33     118.560  44.180  51.840  1.00  0.00            
ATOM    576  N   LEU A  34     120.810  44.540  51.980  1.00  0.00            
ATOM    577  H   LEU A  34     121.690  44.450  51.500  1.00  0.00            
ATOM    578  CA  LEU A  34     120.880  44.780  53.410  1.00  0.00            
ATOM    579  HA  LEU A  34     120.080  44.200  53.880  1.00  0.00            
ATOM    580  CB  LEU A  34     122.250  44.330  53.900  1.00  0.00            
ATOM    581  HB1 LEU A  34     122.390  44.680  54.920  1.00  0.00            
ATOM    582  HB2 LEU A  34     123.010  44.720  53.230  1.00  0.00            
ATOM    583  CG  LEU A  34     122.490  42.840  54.090  1.00  0.00            
ATOM    584  HG  LEU A  34     123.520  42.790  54.460  1.00  0.00            
ATOM    585  CD1 LEU A  34     121.510  42.300  55.160  1.00  0.00            
ATOM    586 1HD1 LEU A  34     120.530  42.070  54.740  1.00  0.00            
ATOM    587 2HD1 LEU A  34     121.690  41.310  55.590  1.00  0.00            
ATOM    588 3HD1 LEU A  34     121.350  43.020  55.960  1.00  0.00            
ATOM    589  CD2 LEU A  34     122.540  42.000  52.830  1.00  0.00            
ATOM    590 1HD2 LEU A  34     123.100  41.090  53.040  1.00  0.00            
ATOM    591 2HD2 LEU A  34     121.530  41.770  52.500  1.00  0.00            
ATOM    592 3HD2 LEU A  34     123.070  42.460  52.000  1.00  0.00            
ATOM    593  C   LEU A  34     120.780  46.270  53.730  1.00  0.00            
ATOM    594  O   LEU A  34     121.280  47.120  52.940  1.00  0.00            
ATOM    595  N   PRO A  35     120.230  46.630  54.910  1.00  0.00            
ATOM    596  CD  PRO A  35     119.390  45.770  55.770  1.00  0.00            
ATOM    597  HD1 PRO A  35     119.970  45.190  56.490  1.00  0.00            
ATOM    598  HD2 PRO A  35     118.710  45.180  55.160  1.00  0.00            
ATOM    599  CG  PRO A  35     118.600  46.810  56.530  1.00  0.00            
ATOM    600  HG1 PRO A  35     118.290  46.380  57.480  1.00  0.00            
ATOM    601  HG2 PRO A  35     117.670  47.140  56.070  1.00  0.00            
ATOM    602  CB  PRO A  35     119.520  47.980  56.780  1.00  0.00            
ATOM    603  HB1 PRO A  35     120.310  47.770  57.500  1.00  0.00            
ATOM    604  HB2 PRO A  35     119.040  48.940  56.990  1.00  0.00            
ATOM    605  CA  PRO A  35     120.090  48.000  55.310  1.00  0.00            
ATOM    606  HA  PRO A  35     119.490  48.450  54.520  1.00  0.00            
ATOM    607  C   PRO A  35     121.400  48.790  55.240  1.00  0.00            
ATOM    608  O   PRO A  35     122.480  48.360  55.710  1.00  0.00            
ATOM    609  N   HIS A  36     121.400  49.970  54.660  1.00  0.00            
ATOM    610  H   HIS A  36     120.520  50.350  54.360  1.00  0.00            
ATOM    611  CA  HIS A  36     122.540  50.880  54.490  1.00  0.00            
ATOM    612  HA  HIS A  36     122.170  51.730  53.910  1.00  0.00            
ATOM    613  CB  HIS A  36     122.890  51.530  55.830  1.00  0.00            
ATOM    614  HB1 HIS A  36     123.620  52.320  55.700  1.00  0.00            
ATOM    615  HB2 HIS A  36     123.400  50.790  56.460  1.00  0.00            
ATOM    616  CG  HIS A  36     121.760  52.130  56.570  1.00  0.00            
ATOM    617  ND1 HIS A  36     121.170  53.360  56.340  1.00  0.00            
ATOM    618  HD1 HIS A  36     121.280  53.940  55.520  1.00  0.00            
ATOM    619  CE1 HIS A  36     120.360  53.630  57.360  1.00  0.00            
ATOM    620  HE1 HIS A  36     119.800  54.550  57.380  1.00  0.00            
ATOM    621  NE2 HIS A  36     120.400  52.640  58.290  1.00  0.00            
ATOM    622  CD2 HIS A  36     121.290  51.700  57.750  1.00  0.00            
ATOM    623  HD2 HIS A  36     121.570  50.760  58.190  1.00  0.00            
ATOM    624  C   HIS A  36     123.760  50.320  53.690  1.00  0.00            
ATOM    625  O   HIS A  36     124.800  50.960  53.620  1.00  0.00            
ATOM    626  N   SER A  37     123.640  49.170  52.970  1.00  0.00            
ATOM    627  H   SER A  37     122.720  48.760  52.990  1.00  0.00            
ATOM    628  CA  SER A  37     124.550  48.730  51.930  1.00  0.00            
ATOM    629  HA  SER A  37     125.560  48.760  52.340  1.00  0.00            
ATOM    630  CB  SER A  37     124.150  47.380  51.450  1.00  0.00            
ATOM    631  HB1 SER A  37     123.890  46.760  52.310  1.00  0.00            
ATOM    632  HB2 SER A  37     124.990  46.970  50.880  1.00  0.00            
ATOM    633  OG  SER A  37     122.970  47.470  50.660  1.00  0.00            
ATOM    634  HG  SER A  37     122.200  47.420  51.240  1.00  0.00            
ATOM    635  C   SER A  37     124.470  49.750  50.680  1.00  0.00            
ATOM    636  O   SER A  37     123.490  50.480  50.520  1.00  0.00            
ATOM    637  N   LYS A  38     125.550  49.780  49.910  1.00  0.00            
ATOM    638  H   LYS A  38     126.350  49.210  50.130  1.00  0.00            
ATOM    639  CA  LYS A  38     125.520  50.610  48.690  1.00  0.00            
ATOM    640  HA  LYS A  38     124.770  51.410  48.730  1.00  0.00            
ATOM    641  CB  LYS A  38     126.990  51.160  48.400  1.00  0.00            
ATOM    642  HB1 LYS A  38     127.620  50.390  47.950  1.00  0.00            
ATOM    643  HB2 LYS A  38     127.530  51.480  49.290  1.00  0.00            
ATOM    644  CG  LYS A  38     126.780  52.350  47.500  1.00  0.00            
ATOM    645  HG1 LYS A  38     126.400  53.200  48.070  1.00  0.00            
ATOM    646  HG2 LYS A  38     126.080  52.150  46.690  1.00  0.00            
ATOM    647  CD  LYS A  38     128.060  52.910  46.930  1.00  0.00            
ATOM    648  HD1 LYS A  38     128.700  53.170  47.770  1.00  0.00            
ATOM    649  HD2 LYS A  38     127.810  53.790  46.330  1.00  0.00            
ATOM    650  CE  LYS A  38     128.710  51.930  45.930  1.00  0.00            
ATOM    651  HE1 LYS A  38     127.930  51.350  45.440  1.00  0.00            
ATOM    652  HE2 LYS A  38     129.310  51.180  46.440  1.00  0.00            
ATOM    653  NZ  LYS A  38     129.510  52.620  44.860  1.00  0.00            
ATOM    654  HZ1 LYS A  38     130.150  53.290  45.250  1.00  0.00            
ATOM    655  HZ2 LYS A  38     130.000  52.000  44.240  1.00  0.00            
ATOM    656  HZ3 LYS A  38     128.880  53.080  44.210  1.00  0.00            
ATOM    657  C   LYS A  38     125.130  49.660  47.560  1.00  0.00            
ATOM    658  O   LYS A  38     125.640  48.540  47.530  1.00  0.00            
ATOM    659  N   VAL A  39     124.450  50.210  46.540  1.00  0.00            
ATOM    660  H   VAL A  39     124.180  51.180  46.660  1.00  0.00            
ATOM    661  CA  VAL A  39     124.270  49.630  45.200  1.00  0.00            
ATOM    662  HA  VAL A  39     124.400  48.550  45.240  1.00  0.00            
ATOM    663  CB  VAL A  39     122.870  50.050  44.680  1.00  0.00            
ATOM    664  HB  VAL A  39     122.190  49.980  45.530  1.00  0.00            
ATOM    665  CG1 VAL A  39     122.680  51.440  43.910  1.00  0.00            
ATOM    666 1HG1 VAL A  39     123.260  51.260  43.000  1.00  0.00            
ATOM    667 2HG1 VAL A  39     121.620  51.570  43.720  1.00  0.00            
ATOM    668 3HG1 VAL A  39     123.160  52.300  44.380  1.00  0.00            
ATOM    669  CG2 VAL A  39     122.320  48.970  43.740  1.00  0.00            
ATOM    670 1HG2 VAL A  39     122.380  47.960  44.150  1.00  0.00            
ATOM    671 2HG2 VAL A  39     121.250  49.150  43.590  1.00  0.00            
ATOM    672 3HG2 VAL A  39     122.720  49.090  42.730  1.00  0.00            
ATOM    673  C   VAL A  39     125.280  50.190  44.200  1.00  0.00            
ATOM    674  O   VAL A  39     125.760  51.270  44.350  1.00  0.00            
ATOM    675  N   PRO A  40     125.620  49.490  43.050  1.00  0.00            
ATOM    676  CD  PRO A  40     125.120  48.170  42.610  1.00  0.00            
ATOM    677  HD1 PRO A  40     124.240  48.200  41.970  1.00  0.00            
ATOM    678  HD2 PRO A  40     124.840  47.550  43.460  1.00  0.00            
ATOM    679  CG  PRO A  40     126.250  47.510  41.790  1.00  0.00            
ATOM    680  HG1 PRO A  40     125.870  46.780  41.070  1.00  0.00            
ATOM    681  HG2 PRO A  40     126.860  46.940  42.490  1.00  0.00            
ATOM    682  CB  PRO A  40     126.950  48.740  41.220  1.00  0.00            
ATOM    683  HB1 PRO A  40     126.460  48.920  40.260  1.00  0.00            
ATOM    684  HB2 PRO A  40     128.010  48.600  40.990  1.00  0.00            
ATOM    685  CA  PRO A  40     126.740  49.850  42.190  1.00  0.00            
ATOM    686  HA  PRO A  40     127.570  50.050  42.860  1.00  0.00            
ATOM    687  C   PRO A  40     126.530  51.120  41.340  1.00  0.00            
ATOM    688  O   PRO A  40     125.450  51.710  41.340  1.00  0.00            
ATOM    689  N   SER A  41     127.490  51.510  40.490  1.00  0.00            
ATOM    690  H   SER A  41     128.290  50.910  40.340  1.00  0.00            
ATOM    691  CA  SER A  41     127.280  52.750  39.700  1.00  0.00            
ATOM    692  HA  SER A  41     126.900  53.470  40.420  1.00  0.00            
ATOM    693  CB  SER A  41     128.620  53.190  39.140  1.00  0.00            
ATOM    694  HB1 SER A  41     129.280  52.390  39.470  1.00  0.00            
ATOM    695  HB2 SER A  41     128.860  54.180  39.530  1.00  0.00            
ATOM    696  OG  SER A  41     128.830  53.400  37.690  1.00  0.00            
ATOM    697  HG  SER A  41     129.430  54.150  37.600  1.00  0.00            
ATOM    698  C   SER A  41     126.060  52.600  38.670  1.00  0.00            
ATOM    699  O   SER A  41     125.670  51.490  38.350  1.00  0.00            
ATOM    700  N   LYS A  42     125.520  53.710  38.180  1.00  0.00            
ATOM    701  H   LYS A  42     125.940  54.610  38.360  1.00  0.00            
ATOM    702  CA  LYS A  42     124.500  53.590  37.070  1.00  0.00            
ATOM    703  HA  LYS A  42     123.810  52.840  37.460  1.00  0.00            
ATOM    704  CB  LYS A  42     123.840  54.960  36.640  1.00  0.00            
ATOM    705  HB1 LYS A  42     122.930  54.630  36.130  1.00  0.00            
ATOM    706  HB2 LYS A  42     124.440  55.430  35.860  1.00  0.00            
ATOM    707  CG  LYS A  42     123.500  55.960  37.760  1.00  0.00            
ATOM    708  HG1 LYS A  42     124.390  56.230  38.340  1.00  0.00            
ATOM    709  HG2 LYS A  42     122.790  55.500  38.450  1.00  0.00            
ATOM    710  CD  LYS A  42     122.770  57.240  37.260  1.00  0.00            
ATOM    711  HD1 LYS A  42     121.860  56.910  36.760  1.00  0.00            
ATOM    712  HD2 LYS A  42     123.390  57.710  36.500  1.00  0.00            
ATOM    713  CE  LYS A  42     122.520  58.290  38.330  1.00  0.00            
ATOM    714  HE1 LYS A  42     123.380  58.480  38.980  1.00  0.00            
ATOM    715  HE2 LYS A  42     121.790  57.750  38.930  1.00  0.00            
ATOM    716  NZ  LYS A  42     121.950  59.540  37.760  1.00  0.00            
ATOM    717  HZ1 LYS A  42     121.720  60.200  38.490  1.00  0.00            
ATOM    718  HZ2 LYS A  42     122.560  59.970  37.080  1.00  0.00            
ATOM    719  HZ3 LYS A  42     121.060  59.400  37.310  1.00  0.00            
ATOM    720  C   LYS A  42     125.040  52.830  35.870  1.00  0.00            
ATOM    721  O   LYS A  42     124.280  52.040  35.300  1.00  0.00            
ATOM    722  N   ARG A  43     126.330  53.120  35.460  1.00  0.00            
ATOM    723  H   ARG A  43     126.890  53.870  35.830  1.00  0.00            
ATOM    724  CA  ARG A  43     127.000  52.390  34.430  1.00  0.00            
ATOM    725  HA  ARG A  43     126.260  52.410  33.630  1.00  0.00            
ATOM    726  CB  ARG A  43     128.260  53.140  33.910  1.00  0.00            
ATOM    727  HB1 ARG A  43     128.840  52.470  33.270  1.00  0.00            
ATOM    728  HB2 ARG A  43     128.810  53.430  34.800  1.00  0.00            
ATOM    729  CG  ARG A  43     127.770  54.340  33.060  1.00  0.00            
ATOM    730  HG1 ARG A  43     127.130  54.990  33.660  1.00  0.00            
ATOM    731  HG2 ARG A  43     127.230  53.920  32.220  1.00  0.00            
ATOM    732  CD  ARG A  43     128.980  55.170  32.570  1.00  0.00            
ATOM    733  HD1 ARG A  43     128.590  55.800  31.770  1.00  0.00            
ATOM    734  HD2 ARG A  43     129.690  54.550  32.020  1.00  0.00            
ATOM    735  NE  ARG A  43     129.560  56.020  33.610  1.00  0.00            
ATOM    736  HE  ARG A  43     129.020  56.000  34.460  1.00  0.00            
ATOM    737  CZ  ARG A  43     130.610  56.790  33.470  1.00  0.00            
ATOM    738  NH1 ARG A  43     131.390  56.840  32.430  1.00  0.00            
ATOM    739 1HH1 ARG A  43     131.230  56.160  31.700  1.00  0.00            
ATOM    740 2HH1 ARG A  43     132.200  57.440  32.470  1.00  0.00            
ATOM    741  NH2 ARG A  43     131.060  57.430  34.550  1.00  0.00            
ATOM    742 1HH2 ARG A  43     130.600  57.310  35.440  1.00  0.00            
ATOM    743 2HH2 ARG A  43     131.940  57.930  34.560  1.00  0.00            
ATOM    744  C   ARG A  43     127.380  50.980  34.800  1.00  0.00            
ATOM    745  O   ARG A  43     127.200  50.100  34.000  1.00  0.00            
ATOM    746  N   GLU A  44     127.920  50.770  36.000  1.00  0.00            
ATOM    747  H   GLU A  44     128.050  51.540  36.650  1.00  0.00            
ATOM    748  CA  GLU A  44     128.300  49.390  36.460  1.00  0.00            
ATOM    749  HA  GLU A  44     129.090  49.030  35.790  1.00  0.00            
ATOM    750  CB  GLU A  44     128.900  49.520  37.860  1.00  0.00            
ATOM    751  HB1 GLU A  44     128.900  48.500  38.250  1.00  0.00            
ATOM    752  HB2 GLU A  44     128.310  50.090  38.570  1.00  0.00            
ATOM    753  CG  GLU A  44     130.420  49.940  37.940  1.00  0.00            
ATOM    754  HG1 GLU A  44     130.580  50.890  37.440  1.00  0.00            
ATOM    755  HG2 GLU A  44     131.020  49.180  37.450  1.00  0.00            
ATOM    756  CD  GLU A  44     130.880  50.030  39.350  1.00  0.00            
ATOM    757  OE1 GLU A  44     130.170  50.490  40.270  1.00  0.00            
ATOM    758  OE2 GLU A  44     132.090  49.700  39.580  1.00  0.00            
ATOM    759  C   GLU A  44     127.190  48.350  36.510  1.00  0.00            
ATOM    760  O   GLU A  44     127.360  47.220  36.060  1.00  0.00            
ATOM    761  N   LEU A  45     125.950  48.750  36.860  1.00  0.00            
ATOM    762  H   LEU A  45     125.850  49.710  37.150  1.00  0.00            
ATOM    763  CA  LEU A  45     124.720  47.920  36.840  1.00  0.00            
ATOM    764  HA  LEU A  45     125.080  46.940  37.170  1.00  0.00            
ATOM    765  CB  LEU A  45     123.740  48.480  37.940  1.00  0.00            
ATOM    766  HB1 LEU A  45     123.450  49.510  37.740  1.00  0.00            
ATOM    767  HB2 LEU A  45     124.260  48.400  38.890  1.00  0.00            
ATOM    768  CG  LEU A  45     122.380  47.760  38.230  1.00  0.00            
ATOM    769  HG  LEU A  45     121.970  48.240  39.120  1.00  0.00            
ATOM    770  CD1 LEU A  45     121.370  47.850  37.050  1.00  0.00            
ATOM    771 1HD1 LEU A  45     121.550  47.140  36.240  1.00  0.00            
ATOM    772 2HD1 LEU A  45     120.390  47.600  37.450  1.00  0.00            
ATOM    773 3HD1 LEU A  45     121.440  48.880  36.690  1.00  0.00            
ATOM    774  CD2 LEU A  45     122.570  46.300  38.580  1.00  0.00            
ATOM    775 1HD2 LEU A  45     121.620  45.910  38.950  1.00  0.00            
ATOM    776 2HD2 LEU A  45     122.830  45.840  37.620  1.00  0.00            
ATOM    777 3HD2 LEU A  45     123.410  46.170  39.260  1.00  0.00            
ATOM    778  C   LEU A  45     124.150  47.720  35.440  1.00  0.00            
ATOM    779  O   LEU A  45     123.740  46.620  35.040  1.00  0.00            
ATOM    780  N   ALA A  46     124.290  48.740  34.570  1.00  0.00            
ATOM    781  H   ALA A  46     124.730  49.600  34.880  1.00  0.00            
ATOM    782  CA  ALA A  46     123.820  48.820  33.230  1.00  0.00            
ATOM    783  HA  ALA A  46     122.790  48.490  33.080  1.00  0.00            
ATOM    784  CB  ALA A  46     123.860  50.270  32.710  1.00  0.00            
ATOM    785  HB1 ALA A  46     123.100  50.880  33.200  1.00  0.00            
ATOM    786  HB2 ALA A  46     124.790  50.680  33.110  1.00  0.00            
ATOM    787  HB3 ALA A  46     123.760  50.300  31.630  1.00  0.00            
ATOM    788  C   ALA A  46     124.690  47.800  32.470  1.00  0.00            
ATOM    789  O   ALA A  46     124.170  47.120  31.600  1.00  0.00            
ATOM    790  N   GLU A  47     126.020  47.740  32.750  1.00  0.00            
ATOM    791  H   GLU A  47     126.390  48.490  33.320  1.00  0.00            
ATOM    792  CA  GLU A  47     126.950  46.910  31.920  1.00  0.00            
ATOM    793  HA  GLU A  47     126.650  46.880  30.870  1.00  0.00            
ATOM    794  CB  GLU A  47     128.300  47.540  32.040  1.00  0.00            
ATOM    795  HB1 GLU A  47     129.040  46.850  31.630  1.00  0.00            
ATOM    796  HB2 GLU A  47     128.460  47.680  33.110  1.00  0.00            
ATOM    797  CG  GLU A  47     128.390  48.820  31.120  1.00  0.00            
ATOM    798  HG1 GLU A  47     127.680  49.490  31.600  1.00  0.00            
ATOM    799  HG2 GLU A  47     128.140  48.540  30.100  1.00  0.00            
ATOM    800  CD  GLU A  47     129.840  49.460  31.070  1.00  0.00            
ATOM    801  OE1 GLU A  47     130.050  50.560  30.520  1.00  0.00            
ATOM    802  OE2 GLU A  47     130.770  48.870  31.680  1.00  0.00            
ATOM    803  C   GLU A  47     126.910  45.470  32.420  1.00  0.00            
ATOM    804  O   GLU A  47     126.930  44.570  31.580  1.00  0.00            
ATOM    805  N   ASN A  48     126.670  45.270  33.720  1.00  0.00            
ATOM    806  H   ASN A  48     126.620  46.070  34.330  1.00  0.00            
ATOM    807  CA  ASN A  48     126.360  43.980  34.340  1.00  0.00            
ATOM    808  HA  ASN A  48     127.190  43.310  34.100  1.00  0.00            
ATOM    809  CB  ASN A  48     126.320  44.210  35.850  1.00  0.00            
ATOM    810  HB1 ASN A  48     125.450  44.860  35.960  1.00  0.00            
ATOM    811  HB2 ASN A  48     127.280  44.670  36.060  1.00  0.00            
ATOM    812  CG  ASN A  48     126.260  42.950  36.710  1.00  0.00            
ATOM    813  OD1 ASN A  48     125.260  42.780  37.460  1.00  0.00            
ATOM    814  ND2 ASN A  48     127.280  42.070  36.760  1.00  0.00            
ATOM    815 1HD2 ASN A  48     128.060  42.220  36.140  1.00  0.00            
ATOM    816 2HD2 ASN A  48     127.300  41.450  37.550  1.00  0.00            
ATOM    817  C   ASN A  48     125.120  43.370  33.810  1.00  0.00            
ATOM    818  O   ASN A  48     125.140  42.130  33.600  1.00  0.00            
ATOM    819  N   LEU A  49     124.030  44.080  33.560  1.00  0.00            
ATOM    820  H   LEU A  49     124.130  45.060  33.790  1.00  0.00            
ATOM    821  CA  LEU A  49     122.800  43.650  32.970  1.00  0.00            
ATOM    822  HA  LEU A  49     122.690  42.570  33.050  1.00  0.00            
ATOM    823  CB  LEU A  49     121.710  44.350  33.790  1.00  0.00            
ATOM    824  HB1 LEU A  49     120.770  43.980  33.380  1.00  0.00            
ATOM    825  HB2 LEU A  49     121.780  45.430  33.690  1.00  0.00            
ATOM    826  CG  LEU A  49     121.790  44.090  35.290  1.00  0.00            
ATOM    827  HG  LEU A  49     122.620  44.640  35.740  1.00  0.00            
ATOM    828  CD1 LEU A  49     120.430  44.580  35.790  1.00  0.00            
ATOM    829 1HD1 LEU A  49     119.560  44.050  35.400  1.00  0.00            
ATOM    830 2HD1 LEU A  49     120.400  44.590  36.880  1.00  0.00            
ATOM    831 3HD1 LEU A  49     120.320  45.600  35.410  1.00  0.00            
ATOM    832  CD2 LEU A  49     121.930  42.610  35.720  1.00  0.00            
ATOM    833 1HD2 LEU A  49     121.140  42.150  35.130  1.00  0.00            
ATOM    834 2HD2 LEU A  49     122.890  42.190  35.410  1.00  0.00            
ATOM    835 3HD2 LEU A  49     121.850  42.490  36.800  1.00  0.00            
ATOM    836  C   LEU A  49     122.640  43.940  31.460  1.00  0.00            
ATOM    837  O   LEU A  49     121.580  43.680  30.910  1.00  0.00            
ATOM    838  N   LYS A  50     123.670  44.460  30.790  1.00  0.00            
ATOM    839  H   LYS A  50     124.470  44.770  31.330  1.00  0.00            
ATOM    840  CA  LYS A  50     123.800  44.570  29.370  1.00  0.00            
ATOM    841  HA  LYS A  50     124.690  45.160  29.170  1.00  0.00            
ATOM    842  CB  LYS A  50     123.960  43.220  28.640  1.00  0.00            
ATOM    843  HB1 LYS A  50     124.390  43.450  27.670  1.00  0.00            
ATOM    844  HB2 LYS A  50     122.970  42.770  28.520  1.00  0.00            
ATOM    845  CG  LYS A  50     125.040  42.280  29.280  1.00  0.00            
ATOM    846  HG1 LYS A  50     124.770  41.900  30.270  1.00  0.00            
ATOM    847  HG2 LYS A  50     125.940  42.860  29.480  1.00  0.00            
ATOM    848  CD  LYS A  50     125.410  41.170  28.310  1.00  0.00            
ATOM    849  HD1 LYS A  50     126.090  41.500  27.520  1.00  0.00            
ATOM    850  HD2 LYS A  50     124.620  40.570  27.850  1.00  0.00            
ATOM    851  CE  LYS A  50     126.220  40.120  29.070  1.00  0.00            
ATOM    852  HE1 LYS A  50     126.400  39.250  28.430  1.00  0.00            
ATOM    853  HE2 LYS A  50     125.760  39.840  30.020  1.00  0.00            
ATOM    854  NZ  LYS A  50     127.560  40.690  29.550  1.00  0.00            
ATOM    855  HZ1 LYS A  50     127.440  41.520  30.120  1.00  0.00            
ATOM    856  HZ2 LYS A  50     128.180  40.020  29.980  1.00  0.00            
ATOM    857  HZ3 LYS A  50     128.080  40.950  28.720  1.00  0.00            
ATOM    858  C   LYS A  50     122.650  45.390  28.750  1.00  0.00            
ATOM    859  O   LYS A  50     121.920  44.950  27.840  1.00  0.00            
ATOM    860  N   VAL A  51     122.410  46.680  29.140  1.00  0.00            
ATOM    861  H   VAL A  51     122.770  47.050  30.010  1.00  0.00            
ATOM    862  CA  VAL A  51     121.350  47.510  28.560  1.00  0.00            
ATOM    863  HA  VAL A  51     121.040  47.150  27.580  1.00  0.00            
ATOM    864  CB  VAL A  51     120.010  47.320  29.330  1.00  0.00            
ATOM    865  HB  VAL A  51     119.810  46.250  29.360  1.00  0.00            
ATOM    866  CG1 VAL A  51     120.090  47.740  30.830  1.00  0.00            
ATOM    867 1HG1 VAL A  51     119.160  47.420  31.310  1.00  0.00            
ATOM    868 2HG1 VAL A  51     120.910  47.200  31.290  1.00  0.00            
ATOM    869 3HG1 VAL A  51     120.080  48.830  30.830  1.00  0.00            
ATOM    870  CG2 VAL A  51     118.740  47.960  28.630  1.00  0.00            
ATOM    871 1HG2 VAL A  51     118.740  47.840  27.550  1.00  0.00            
ATOM    872 2HG2 VAL A  51     117.880  47.410  29.020  1.00  0.00            
ATOM    873 3HG2 VAL A  51     118.480  48.960  28.980  1.00  0.00            
ATOM    874  C   VAL A  51     121.690  48.990  28.570  1.00  0.00            
ATOM    875  O   VAL A  51     122.610  49.390  29.250  1.00  0.00            
ATOM    876  N   SER A  52     121.020  49.890  27.810  1.00  0.00            
ATOM    877  H   SER A  52     120.340  49.610  27.110  1.00  0.00            
ATOM    878  CA  SER A  52     121.210  51.330  28.090  1.00  0.00            
ATOM    879  HA  SER A  52     122.160  51.610  27.630  1.00  0.00            
ATOM    880  CB  SER A  52     120.190  52.140  27.340  1.00  0.00            
ATOM    881  HB1 SER A  52     119.190  51.780  27.570  1.00  0.00            
ATOM    882  HB2 SER A  52     120.460  52.010  26.290  1.00  0.00            
ATOM    883  OG  SER A  52     120.210  53.470  27.810  1.00  0.00            
ATOM    884  HG  SER A  52     120.180  54.060  27.050  1.00  0.00            
ATOM    885  C   SER A  52     121.300  51.780  29.560  1.00  0.00            
ATOM    886  O   SER A  52     120.460  51.380  30.410  1.00  0.00            
ATOM    887  N   VAL A  53     122.240  52.750  29.960  1.00  0.00            
ATOM    888  H   VAL A  53     123.010  52.910  29.320  1.00  0.00            
ATOM    889  CA  VAL A  53     122.220  53.470  31.190  1.00  0.00            
ATOM    890  HA  VAL A  53     122.290  52.780  32.030  1.00  0.00            
ATOM    891  CB  VAL A  53     123.390  54.450  31.300  1.00  0.00            
ATOM    892  HB  VAL A  53     124.230  53.880  30.910  1.00  0.00            
ATOM    893  CG1 VAL A  53     123.190  55.660  30.420  1.00  0.00            
ATOM    894 1HG1 VAL A  53     123.080  55.310  29.390  1.00  0.00            
ATOM    895 2HG1 VAL A  53     122.330  56.200  30.820  1.00  0.00            
ATOM    896 3HG1 VAL A  53     124.050  56.330  30.460  1.00  0.00            
ATOM    897  CG2 VAL A  53     123.830  54.990  32.740  1.00  0.00            
ATOM    898 1HG2 VAL A  53     123.000  55.520  33.210  1.00  0.00            
ATOM    899 2HG2 VAL A  53     124.040  54.140  33.380  1.00  0.00            
ATOM    900 3HG2 VAL A  53     124.720  55.620  32.650  1.00  0.00            
ATOM    901  C   VAL A  53     120.920  54.160  31.500  1.00  0.00            
ATOM    902  O   VAL A  53     120.540  54.280  32.670  1.00  0.00            
ATOM    903  N   ASN A  54     120.190  54.640  30.490  1.00  0.00            
ATOM    904  H   ASN A  54     120.510  54.480  29.540  1.00  0.00            
ATOM    905  CA  ASN A  54     118.940  55.400  30.720  1.00  0.00            
ATOM    906  HA  ASN A  54     119.140  56.230  31.400  1.00  0.00            
ATOM    907  CB  ASN A  54     118.530  56.090  29.440  1.00  0.00            
ATOM    908  HB1 ASN A  54     117.620  56.670  29.610  1.00  0.00            
ATOM    909  HB2 ASN A  54     118.190  55.330  28.730  1.00  0.00            
ATOM    910  CG  ASN A  54     119.550  57.080  28.940  1.00  0.00            
ATOM    911  OD1 ASN A  54     120.200  57.790  29.690  1.00  0.00            
ATOM    912  ND2 ASN A  54     119.530  57.390  27.670  1.00  0.00            
ATOM    913 1HD2 ASN A  54     118.920  56.830  27.090  1.00  0.00            
ATOM    914 2HD2 ASN A  54     120.130  58.100  27.280  1.00  0.00            
ATOM    915  C   ASN A  54     117.830  54.620  31.440  1.00  0.00            
ATOM    916  O   ASN A  54     117.180  55.110  32.340  1.00  0.00            
ATOM    917  N   SER A  55     117.770  53.360  31.130  1.00  0.00            
ATOM    918  H   SER A  55     118.100  53.070  30.220  1.00  0.00            
ATOM    919  CA  SER A  55     116.850  52.460  31.810  1.00  0.00            
ATOM    920  HA  SER A  55     115.830  52.830  31.780  1.00  0.00            
ATOM    921  CB  SER A  55     116.930  51.080  31.050  1.00  0.00            
ATOM    922  HB1 SER A  55     116.480  50.270  31.630  1.00  0.00            
ATOM    923  HB2 SER A  55     117.970  50.820  30.830  1.00  0.00            
ATOM    924  OG  SER A  55     116.330  51.110  29.810  1.00  0.00            
ATOM    925  HG  SER A  55     116.820  51.630  29.170  1.00  0.00            
ATOM    926  C   SER A  55     117.310  52.180  33.210  1.00  0.00            
ATOM    927  O   SER A  55     116.500  52.150  34.150  1.00  0.00            
ATOM    928  N   VAL A  56     118.640  52.220  33.450  1.00  0.00            
ATOM    929  H   VAL A  56     119.280  52.360  32.690  1.00  0.00            
ATOM    930  CA  VAL A  56     119.210  52.070  34.810  1.00  0.00            
ATOM    931  HA  VAL A  56     118.680  51.250  35.300  1.00  0.00            
ATOM    932  CB  VAL A  56     120.680  51.570  34.820  1.00  0.00            
ATOM    933  HB  VAL A  56     121.290  52.200  34.170  1.00  0.00            
ATOM    934  CG1 VAL A  56     121.230  51.630  36.240  1.00  0.00            
ATOM    935 1HG1 VAL A  56     122.100  51.000  36.420  1.00  0.00            
ATOM    936 2HG1 VAL A  56     121.360  52.660  36.570  1.00  0.00            
ATOM    937 3HG1 VAL A  56     120.450  51.260  36.910  1.00  0.00            
ATOM    938  CG2 VAL A  56     120.700  50.160  34.280  1.00  0.00            
ATOM    939 1HG2 VAL A  56     120.330  50.180  33.260  1.00  0.00            
ATOM    940 2HG2 VAL A  56     121.710  49.740  34.310  1.00  0.00            
ATOM    941 3HG2 VAL A  56     120.030  49.570  34.900  1.00  0.00            
ATOM    942  C   VAL A  56     118.930  53.320  35.660  1.00  0.00            
ATOM    943  O   VAL A  56     118.450  53.190  36.830  1.00  0.00            
ATOM    944  N   ASN A  57     119.170  54.490  35.130  1.00  0.00            
ATOM    945  H   ASN A  57     119.610  54.530  34.220  1.00  0.00            
ATOM    946  CA  ASN A  57     118.890  55.700  35.830  1.00  0.00            
ATOM    947  HA  ASN A  57     119.450  55.790  36.760  1.00  0.00            
ATOM    948  CB  ASN A  57     119.350  56.830  34.940  1.00  0.00            
ATOM    949  HB1 ASN A  57     118.870  56.860  33.960  1.00  0.00            
ATOM    950  HB2 ASN A  57     120.430  56.820  34.810  1.00  0.00            
ATOM    951  CG  ASN A  57     118.940  58.110  35.620  1.00  0.00            
ATOM    952  OD1 ASN A  57     119.460  58.500  36.670  1.00  0.00            
ATOM    953  ND2 ASN A  57     118.000  58.850  35.030  1.00  0.00            
ATOM    954 1HD2 ASN A  57     117.620  58.510  34.160  1.00  0.00            
ATOM    955 2HD2 ASN A  57     117.600  59.680  35.440  1.00  0.00            
ATOM    956  C   ASN A  57     117.390  55.770  36.200  1.00  0.00            
ATOM    957  O   ASN A  57     117.100  56.020  37.360  1.00  0.00            
ATOM    958  N   SER A  58     116.490  55.390  35.250  1.00  0.00            
ATOM    959  H   SER A  58     116.770  55.180  34.300  1.00  0.00            
ATOM    960  CA  SER A  58     115.050  55.520  35.530  1.00  0.00            
ATOM    961  HA  SER A  58     114.860  56.530  35.900  1.00  0.00            
ATOM    962  CB  SER A  58     114.290  55.350  34.210  1.00  0.00            
ATOM    963  HB1 SER A  58     113.350  54.810  34.350  1.00  0.00            
ATOM    964  HB2 SER A  58     114.910  54.730  33.560  1.00  0.00            
ATOM    965  OG  SER A  58     113.950  56.580  33.660  1.00  0.00            
ATOM    966  HG  SER A  58     113.010  56.610  33.450  1.00  0.00            
ATOM    967  C   SER A  58     114.520  54.540  36.560  1.00  0.00            
ATOM    968  O   SER A  58     113.730  54.970  37.470  1.00  0.00            
ATOM    969  N   ALA A  59     115.050  53.320  36.570  1.00  0.00            
ATOM    970  H   ALA A  59     115.790  53.180  35.900  1.00  0.00            
ATOM    971  CA  ALA A  59     114.910  52.450  37.780  1.00  0.00            
ATOM    972  HA  ALA A  59     113.850  52.210  37.890  1.00  0.00            
ATOM    973  CB  ALA A  59     115.580  51.100  37.480  1.00  0.00            
ATOM    974  HB1 ALA A  59     116.620  51.300  37.210  1.00  0.00            
ATOM    975  HB2 ALA A  59     115.510  50.530  38.400  1.00  0.00            
ATOM    976  HB3 ALA A  59     115.140  50.600  36.620  1.00  0.00            
ATOM    977  C   ALA A  59     115.460  53.090  39.060  1.00  0.00            
ATOM    978  O   ALA A  59     114.710  53.040  40.020  1.00  0.00            
ATOM    979  N   TYR A  60     116.680  53.720  39.110  1.00  0.00            
ATOM    980  H   TYR A  60     117.300  53.700  38.320  1.00  0.00            
ATOM    981  CA  TYR A  60     117.180  54.350  40.360  1.00  0.00            
ATOM    982  HA  TYR A  60     117.010  53.660  41.180  1.00  0.00            
ATOM    983  CB  TYR A  60     118.640  54.710  40.260  1.00  0.00            
ATOM    984  HB1 TYR A  60     118.900  55.260  41.170  1.00  0.00            
ATOM    985  HB2 TYR A  60     118.610  55.380  39.400  1.00  0.00            
ATOM    986  CG  TYR A  60     119.730  53.570  40.310  1.00  0.00            
ATOM    987  CD1 TYR A  60     119.410  52.230  40.700  1.00  0.00            
ATOM    988  HD1 TYR A  60     118.400  51.970  40.990  1.00  0.00            
ATOM    989  CE1 TYR A  60     120.400  51.260  40.780  1.00  0.00            
ATOM    990  HE1 TYR A  60     120.180  50.240  41.080  1.00  0.00            
ATOM    991  CZ  TYR A  60     121.740  51.660  40.660  1.00  0.00            
ATOM    992  OH  TYR A  60     122.760  50.750  40.670  1.00  0.00            
ATOM    993  HH  TYR A  60     123.610  51.190  40.690  1.00  0.00            
ATOM    994  CE2 TYR A  60     122.090  52.980  40.360  1.00  0.00            
ATOM    995  HE2 TYR A  60     123.130  53.250  40.210  1.00  0.00            
ATOM    996  CD2 TYR A  60     121.090  53.920  40.160  1.00  0.00            
ATOM    997  HD2 TYR A  60     121.360  54.960  40.060  1.00  0.00            
ATOM    998  C   TYR A  60     116.300  55.540  40.830  1.00  0.00            
ATOM    999  O   TYR A  60     115.990  55.650  42.010  1.00  0.00            
ATOM   1000  N   GLN A  61     115.720  56.270  39.830  1.00  0.00            
ATOM   1001  H   GLN A  61     116.100  56.150  38.900  1.00  0.00            
ATOM   1002  CA  GLN A  61     114.770  57.390  40.080  1.00  0.00            
ATOM   1003  HA  GLN A  61     115.120  58.030  40.890  1.00  0.00            
ATOM   1004  CB  GLN A  61     114.760  58.250  38.770  1.00  0.00            
ATOM   1005  HB1 GLN A  61     114.030  59.060  38.870  1.00  0.00            
ATOM   1006  HB2 GLN A  61     114.420  57.660  37.920  1.00  0.00            
ATOM   1007  CG  GLN A  61     116.040  58.930  38.350  1.00  0.00            
ATOM   1008  HG1 GLN A  61     115.840  59.840  37.790  1.00  0.00            
ATOM   1009  HG2 GLN A  61     116.610  58.200  37.770  1.00  0.00            
ATOM   1010  CD  GLN A  61     116.960  59.380  39.520  1.00  0.00            
ATOM   1011  OE1 GLN A  61     116.510  59.780  40.600  1.00  0.00            
ATOM   1012  NE2 GLN A  61     118.220  59.500  39.350  1.00  0.00            
ATOM   1013 1HE2 GLN A  61     118.630  59.100  38.520  1.00  0.00            
ATOM   1014 2HE2 GLN A  61     118.740  59.910  40.110  1.00  0.00            
ATOM   1015  C   GLN A  61     113.400  56.900  40.640  1.00  0.00            
ATOM   1016  O   GLN A  61     112.900  57.610  41.470  1.00  0.00            
ATOM   1017  N   GLN A  62     112.910  55.680  40.220  1.00  0.00            
ATOM   1018  H   GLN A  62     113.420  55.150  39.530  1.00  0.00            
ATOM   1019  CA  GLN A  62     111.610  55.220  40.860  1.00  0.00            
ATOM   1020  HA  GLN A  62     110.820  55.980  40.850  1.00  0.00            
ATOM   1021  CB  GLN A  62     111.140  53.890  40.140  1.00  0.00            
ATOM   1022  HB1 GLN A  62     111.760  53.060  40.490  1.00  0.00            
ATOM   1023  HB2 GLN A  62     111.220  53.940  39.050  1.00  0.00            
ATOM   1024  CG  GLN A  62     109.740  53.540  40.610  1.00  0.00            
ATOM   1025  HG1 GLN A  62     109.610  53.550  41.690  1.00  0.00            
ATOM   1026  HG2 GLN A  62     109.610  52.510  40.280  1.00  0.00            
ATOM   1027  CD  GLN A  62     108.600  54.310  39.890  1.00  0.00            
ATOM   1028  OE1 GLN A  62     108.760  54.840  38.790  1.00  0.00            
ATOM   1029  NE2 GLN A  62     107.420  54.450  40.400  1.00  0.00            
ATOM   1030 1HE2 GLN A  62     107.190  53.940  41.240  1.00  0.00            
ATOM   1031 2HE2 GLN A  62     106.760  55.160  40.120  1.00  0.00            
ATOM   1032  C   GLN A  62     111.830  54.860  42.330  1.00  0.00            
ATOM   1033  O   GLN A  62     111.110  55.260  43.240  1.00  0.00            
ATOM   1034  N   LEU A  63     112.880  54.140  42.550  1.00  0.00            
ATOM   1035  H   LEU A  63     113.540  53.850  41.840  1.00  0.00            
ATOM   1036  CA  LEU A  63     113.350  53.730  43.880  1.00  0.00            
ATOM   1037  HA  LEU A  63     112.470  53.260  44.330  1.00  0.00            
ATOM   1038  CB  LEU A  63     114.530  52.750  43.680  1.00  0.00            
ATOM   1039  HB1 LEU A  63     114.890  52.370  44.640  1.00  0.00            
ATOM   1040  HB2 LEU A  63     115.400  53.220  43.230  1.00  0.00            
ATOM   1041  CG  LEU A  63     114.110  51.440  42.980  1.00  0.00            
ATOM   1042  HG  LEU A  63     113.790  51.640  41.960  1.00  0.00            
ATOM   1043  CD1 LEU A  63     115.350  50.530  42.920  1.00  0.00            
ATOM   1044 1HD1 LEU A  63     116.170  50.840  42.270  1.00  0.00            
ATOM   1045 2HD1 LEU A  63     115.720  50.490  43.940  1.00  0.00            
ATOM   1046 3HD1 LEU A  63     115.130  49.510  42.610  1.00  0.00            
ATOM   1047  CD2 LEU A  63     113.030  50.650  43.750  1.00  0.00            
ATOM   1048 1HD2 LEU A  63     113.200  50.720  44.830  1.00  0.00            
ATOM   1049 2HD2 LEU A  63     112.060  51.120  43.620  1.00  0.00            
ATOM   1050 3HD2 LEU A  63     112.900  49.610  43.460  1.00  0.00            
ATOM   1051  C   LEU A  63     113.830  54.880  44.840  1.00  0.00            
ATOM   1052  O   LEU A  63     113.510  54.740  46.030  1.00  0.00            
ATOM   1053  N   LEU A  64     114.470  55.960  44.350  1.00  0.00            
ATOM   1054  H   LEU A  64     114.670  55.890  43.360  1.00  0.00            
ATOM   1055  CA  LEU A  64     114.710  57.220  45.100  1.00  0.00            
ATOM   1056  HA  LEU A  64     115.160  56.940  46.050  1.00  0.00            
ATOM   1057  CB  LEU A  64     115.650  58.180  44.290  1.00  0.00            
ATOM   1058  HB1 LEU A  64     115.620  59.120  44.840  1.00  0.00            
ATOM   1059  HB2 LEU A  64     115.290  58.310  43.270  1.00  0.00            
ATOM   1060  CG  LEU A  64     117.080  57.590  44.250  1.00  0.00            
ATOM   1061  HG  LEU A  64     117.030  56.540  43.980  1.00  0.00            
ATOM   1062  CD1 LEU A  64     118.000  58.300  43.270  1.00  0.00            
ATOM   1063 1HD1 LEU A  64     118.230  59.290  43.670  1.00  0.00            
ATOM   1064 2HD1 LEU A  64     118.960  57.790  43.180  1.00  0.00            
ATOM   1065 3HD1 LEU A  64     117.400  58.380  42.370  1.00  0.00            
ATOM   1066  CD2 LEU A  64     117.850  57.730  45.560  1.00  0.00            
ATOM   1067 1HD2 LEU A  64     118.830  57.250  45.510  1.00  0.00            
ATOM   1068 2HD2 LEU A  64     118.090  58.750  45.840  1.00  0.00            
ATOM   1069 3HD2 LEU A  64     117.240  57.270  46.330  1.00  0.00            
ATOM   1070  C   LEU A  64     113.400  57.990  45.360  1.00  0.00            
ATOM   1071  O   LEU A  64     113.280  58.420  46.520  1.00  0.00            
ATOM   1072  N   ALA A  65     112.400  58.070  44.490  1.00  0.00            
ATOM   1073  H   ALA A  65     112.500  57.640  43.580  1.00  0.00            
ATOM   1074  CA  ALA A  65     111.190  58.830  44.700  1.00  0.00            
ATOM   1075  HA  ALA A  65     111.440  59.840  45.020  1.00  0.00            
ATOM   1076  CB  ALA A  65     110.580  59.060  43.330  1.00  0.00            
ATOM   1077  HB1 ALA A  65     110.230  58.130  42.870  1.00  0.00            
ATOM   1078  HB2 ALA A  65     109.780  59.790  43.400  1.00  0.00            
ATOM   1079  HB3 ALA A  65     111.320  59.560  42.700  1.00  0.00            
ATOM   1080  C   ALA A  65     110.240  58.150  45.690  1.00  0.00            
ATOM   1081  O   ALA A  65     109.500  58.800  46.420  1.00  0.00            
ATOM   1082  N   GLU A  66     110.250  56.810  45.650  1.00  0.00            
ATOM   1083  H   GLU A  66     110.840  56.420  44.920  1.00  0.00            
ATOM   1084  CA  GLU A  66     109.390  55.960  46.470  1.00  0.00            
ATOM   1085  HA  GLU A  66     108.440  56.500  46.510  1.00  0.00            
ATOM   1086  CB  GLU A  66     109.030  54.660  45.710  1.00  0.00            
ATOM   1087  HB1 GLU A  66     108.470  53.970  46.340  1.00  0.00            
ATOM   1088  HB2 GLU A  66     109.950  54.170  45.410  1.00  0.00            
ATOM   1089  CG  GLU A  66     108.120  54.780  44.450  1.00  0.00            
ATOM   1090  HG1 GLU A  66     108.700  55.100  43.590  1.00  0.00            
ATOM   1091  HG2 GLU A  66     107.380  55.560  44.630  1.00  0.00            
ATOM   1092  CD  GLU A  66     107.460  53.430  44.090  1.00  0.00            
ATOM   1093  OE1 GLU A  66     107.150  52.660  45.040  1.00  0.00            
ATOM   1094  OE2 GLU A  66     107.270  53.140  42.870  1.00  0.00            
ATOM   1095  C   GLU A  66     110.000  55.630  47.870  1.00  0.00            
ATOM   1096  O   GLU A  66     109.350  55.300  48.850  1.00  0.00            
ATOM   1097  N   GLY A  67     111.340  55.780  47.960  1.00  0.00            
ATOM   1098  H   GLY A  67     111.800  56.080  47.120  1.00  0.00            
ATOM   1099  CA  GLY A  67     112.030  55.860  49.190  1.00  0.00            
ATOM   1100  HA1 GLY A  67     111.420  56.130  50.060  1.00  0.00            
ATOM   1101  HA2 GLY A  67     112.850  56.560  49.090  1.00  0.00            
ATOM   1102  C   GLY A  67     112.720  54.570  49.610  1.00  0.00            
ATOM   1103  O   GLY A  67     113.280  54.440  50.700  1.00  0.00            
ATOM   1104  N   TYR A  68     112.800  53.560  48.700  1.00  0.00            
ATOM   1105  H   TYR A  68     112.500  53.810  47.770  1.00  0.00            
ATOM   1106  CA  TYR A  68     113.560  52.350  48.820  1.00  0.00            
ATOM   1107  HA  TYR A  68     113.410  51.970  49.830  1.00  0.00            
ATOM   1108  CB  TYR A  68     113.200  51.370  47.690  1.00  0.00            
ATOM   1109  HB1 TYR A  68     113.980  50.640  47.480  1.00  0.00            
ATOM   1110  HB2 TYR A  68     113.200  51.920  46.750  1.00  0.00            
ATOM   1111  CG  TYR A  68     111.920  50.550  47.830  1.00  0.00            
ATOM   1112  CD1 TYR A  68     110.710  51.080  47.400  1.00  0.00            
ATOM   1113  HD1 TYR A  68     110.630  52.060  46.960  1.00  0.00            
ATOM   1114  CE1 TYR A  68     109.460  50.370  47.530  1.00  0.00            
ATOM   1115  HE1 TYR A  68     108.480  50.750  47.270  1.00  0.00            
ATOM   1116  CZ  TYR A  68     109.470  49.050  48.060  1.00  0.00            
ATOM   1117  OH  TYR A  68     108.350  48.350  47.940  1.00  0.00            
ATOM   1118  HH  TYR A  68     108.500  47.410  48.090  1.00  0.00            
ATOM   1119  CE2 TYR A  68     110.660  48.410  48.350  1.00  0.00            
ATOM   1120  HE2 TYR A  68     110.660  47.340  48.480  1.00  0.00            
ATOM   1121  CD2 TYR A  68     111.890  49.200  48.240  1.00  0.00            
ATOM   1122  HD2 TYR A  68     112.850  48.780  48.510  1.00  0.00            
ATOM   1123  C   TYR A  68     115.120  52.570  48.790  1.00  0.00            
ATOM   1124  O   TYR A  68     115.840  51.960  49.600  1.00  0.00            
ATOM   1125  N   LEU A  69     115.630  53.450  47.950  1.00  0.00            
ATOM   1126  H   LEU A  69     115.000  53.950  47.340  1.00  0.00            
ATOM   1127  CA  LEU A  69     117.020  53.890  47.960  1.00  0.00            
ATOM   1128  HA  LEU A  69     117.600  53.170  48.530  1.00  0.00            
ATOM   1129  CB  LEU A  69     117.670  53.860  46.580  1.00  0.00            
ATOM   1130  HB1 LEU A  69     118.680  54.260  46.640  1.00  0.00            
ATOM   1131  HB2 LEU A  69     117.000  54.350  45.870  1.00  0.00            
ATOM   1132  CG  LEU A  69     117.830  52.420  45.870  1.00  0.00            
ATOM   1133  HG  LEU A  69     116.840  51.990  45.730  1.00  0.00            
ATOM   1134  CD1 LEU A  69     118.420  52.640  44.460  1.00  0.00            
ATOM   1135 1HD1 LEU A  69     119.420  53.070  44.410  1.00  0.00            
ATOM   1136 2HD1 LEU A  69     118.440  51.630  44.040  1.00  0.00            
ATOM   1137 3HD1 LEU A  69     117.730  53.250  43.880  1.00  0.00            
ATOM   1138  CD2 LEU A  69     118.780  51.490  46.620  1.00  0.00            
ATOM   1139 1HD2 LEU A  69     119.040  50.600  46.050  1.00  0.00            
ATOM   1140 2HD2 LEU A  69     119.760  51.950  46.700  1.00  0.00            
ATOM   1141 3HD2 LEU A  69     118.350  51.250  47.590  1.00  0.00            
ATOM   1142  C   LEU A  69     117.100  55.300  48.690  1.00  0.00            
ATOM   1143  O   LEU A  69     116.090  56.120  48.680  1.00  0.00            
ATOM   1144  N   TYR A  70     118.270  55.720  48.980  1.00  0.00            
ATOM   1145  H   TYR A  70     119.000  55.060  48.770  1.00  0.00            
ATOM   1146  CA  TYR A  70     118.640  57.080  49.240  1.00  0.00            
ATOM   1147  HA  TYR A  70     117.950  57.670  48.630  1.00  0.00            
ATOM   1148  CB  TYR A  70     118.570  57.360  50.700  1.00  0.00            
ATOM   1149  HB1 TYR A  70     117.600  57.000  51.050  1.00  0.00            
ATOM   1150  HB2 TYR A  70     118.660  58.420  50.950  1.00  0.00            
ATOM   1151  CG  TYR A  70     119.640  56.700  51.550  1.00  0.00            
ATOM   1152  CD1 TYR A  70     120.860  57.390  51.850  1.00  0.00            
ATOM   1153  HD1 TYR A  70     121.020  58.340  51.370  1.00  0.00            
ATOM   1154  CE1 TYR A  70     121.790  56.890  52.760  1.00  0.00            
ATOM   1155  HE1 TYR A  70     122.770  57.310  52.930  1.00  0.00            
ATOM   1156  CZ  TYR A  70     121.570  55.660  53.400  1.00  0.00            
ATOM   1157  OH  TYR A  70     122.410  55.130  54.300  1.00  0.00            
ATOM   1158  HH  TYR A  70     123.280  55.530  54.340  1.00  0.00            
ATOM   1159  CE2 TYR A  70     120.410  54.970  53.030  1.00  0.00            
ATOM   1160  HE2 TYR A  70     120.320  53.960  53.410  1.00  0.00            
ATOM   1161  CD2 TYR A  70     119.470  55.490  52.160  1.00  0.00            
ATOM   1162  HD2 TYR A  70     118.650  54.830  51.900  1.00  0.00            
ATOM   1163  C   TYR A  70     119.920  57.510  48.700  1.00  0.00            
ATOM   1164  O   TYR A  70     120.810  56.690  48.400  1.00  0.00            
ATOM   1165  N   ALA A  71     120.070  58.820  48.560  1.00  0.00            
ATOM   1166  H   ALA A  71     119.290  59.440  48.750  1.00  0.00            
ATOM   1167  CA  ALA A  71     121.330  59.410  48.030  1.00  0.00            
ATOM   1168  HA  ALA A  71     122.020  58.640  47.690  1.00  0.00            
ATOM   1169  CB  ALA A  71     120.870  60.240  46.870  1.00  0.00            
ATOM   1170  HB1 ALA A  71     120.200  59.640  46.250  1.00  0.00            
ATOM   1171  HB2 ALA A  71     120.280  61.100  47.170  1.00  0.00            
ATOM   1172  HB3 ALA A  71     121.730  60.480  46.240  1.00  0.00            
ATOM   1173  C   ALA A  71     122.080  60.150  49.150  1.00  0.00            
ATOM   1174  O   ALA A  71     121.480  60.750  50.070  1.00  0.00            
ATOM   1175  N   ILE A  72     123.380  60.130  49.020  1.00  0.00            
ATOM   1176  H   ILE A  72     123.710  59.670  48.190  1.00  0.00            
ATOM   1177  CA  ILE A  72     124.420  60.930  49.830  1.00  0.00            
ATOM   1178  HA  ILE A  72     123.920  61.790  50.290  1.00  0.00            
ATOM   1179  CB  ILE A  72     125.270  60.110  50.900  1.00  0.00            
ATOM   1180  HB  ILE A  72     125.820  59.380  50.320  1.00  0.00            
ATOM   1181  CG2 ILE A  72     126.280  61.030  51.690  1.00  0.00            
ATOM   1182 1HG2 ILE A  72     126.940  60.420  52.320  1.00  0.00            
ATOM   1183 2HG2 ILE A  72     126.970  61.540  51.020  1.00  0.00            
ATOM   1184 3HG2 ILE A  72     125.800  61.840  52.240  1.00  0.00            
ATOM   1185  CG1 ILE A  72     124.390  59.360  51.890  1.00  0.00            
ATOM   1186 1HG1 ILE A  72     124.970  58.660  52.500  1.00  0.00            
ATOM   1187 2HG1 ILE A  72     123.720  58.670  51.380  1.00  0.00            
ATOM   1188  CD  ILE A  72     123.520  60.300  52.760  1.00  0.00            
ATOM   1189  HD1 ILE A  72     124.180  60.870  53.420  1.00  0.00            
ATOM   1190  HD2 ILE A  72     122.990  60.970  52.080  1.00  0.00            
ATOM   1191  HD3 ILE A  72     122.760  59.760  53.320  1.00  0.00            
ATOM   1192  C   ILE A  72     125.240  61.640  48.770  1.00  0.00            
ATOM   1193  O   ILE A  72     125.540  61.010  47.750  1.00  0.00            
ATOM   1194  N   GLU A  73     125.610  62.910  48.970  1.00  0.00            
ATOM   1195  H   GLU A  73     125.150  63.340  49.760  1.00  0.00            
ATOM   1196  CA  GLU A  73     126.200  63.730  47.920  1.00  0.00            
ATOM   1197  HA  GLU A  73     125.340  63.770  47.260  1.00  0.00            
ATOM   1198  CB  GLU A  73     126.650  65.110  48.380  1.00  0.00            
ATOM   1199  HB1 GLU A  73     127.470  65.130  49.090  1.00  0.00            
ATOM   1200  HB2 GLU A  73     125.800  65.490  48.950  1.00  0.00            
ATOM   1201  CG  GLU A  73     127.050  66.050  47.190  1.00  0.00            
ATOM   1202  HG1 GLU A  73     126.230  66.030  46.470  1.00  0.00            
ATOM   1203  HG2 GLU A  73     127.930  65.670  46.670  1.00  0.00            
ATOM   1204  CD  GLU A  73     127.140  67.510  47.480  1.00  0.00            
ATOM   1205  OE1 GLU A  73     126.120  68.180  47.760  1.00  0.00            
ATOM   1206  OE2 GLU A  73     128.280  68.060  47.480  1.00  0.00            
ATOM   1207  C   GLU A  73     127.320  63.030  47.100  1.00  0.00            
ATOM   1208  O   GLU A  73     127.410  63.180  45.860  1.00  0.00            
ATOM   1209  N   ARG A  74     128.240  62.280  47.710  1.00  0.00            
ATOM   1210  H   ARG A  74     128.060  62.080  48.680  1.00  0.00            
ATOM   1211  CA  ARG A  74     129.020  61.210  47.130  1.00  0.00            
ATOM   1212  HA  ARG A  74     128.480  60.930  46.230  1.00  0.00            
ATOM   1213  CB  ARG A  74     130.440  61.780  46.810  1.00  0.00            
ATOM   1214  HB1 ARG A  74     131.110  61.010  46.430  1.00  0.00            
ATOM   1215  HB2 ARG A  74     130.840  62.090  47.770  1.00  0.00            
ATOM   1216  CG  ARG A  74     130.450  62.960  45.840  1.00  0.00            
ATOM   1217  HG1 ARG A  74     130.030  63.850  46.310  1.00  0.00            
ATOM   1218  HG2 ARG A  74     129.830  62.740  44.970  1.00  0.00            
ATOM   1219  CD  ARG A  74     131.810  63.290  45.280  1.00  0.00            
ATOM   1220  HD1 ARG A  74     131.800  64.270  44.810  1.00  0.00            
ATOM   1221  HD2 ARG A  74     131.920  62.480  44.560  1.00  0.00            
ATOM   1222  NE  ARG A  74     132.730  63.350  46.370  1.00  0.00            
ATOM   1223  HE  ARG A  74     132.410  63.680  47.270  1.00  0.00            
ATOM   1224  CZ  ARG A  74     134.010  62.960  46.380  1.00  0.00            
ATOM   1225  NH1 ARG A  74     134.590  62.320  45.390  1.00  0.00            
ATOM   1226 1HH1 ARG A  74     134.000  62.050  44.610  1.00  0.00            
ATOM   1227 2HH1 ARG A  74     135.580  62.130  45.380  1.00  0.00            
ATOM   1228  NH2 ARG A  74     134.680  63.120  47.490  1.00  0.00            
ATOM   1229 1HH2 ARG A  74     134.330  63.590  48.320  1.00  0.00            
ATOM   1230 2HH2 ARG A  74     135.450  62.500  47.720  1.00  0.00            
ATOM   1231  C   ARG A  74     129.140  60.050  48.160  1.00  0.00            
ATOM   1232  O   ARG A  74     129.160  60.230  49.380  1.00  0.00            
ATOM   1233  N   LYS A  75     129.110  58.760  47.670  1.00  0.00            
ATOM   1234  H   LYS A  75     129.290  58.020  48.340  1.00  0.00            
ATOM   1235  CA  LYS A  75     128.610  58.360  46.340  1.00  0.00            
ATOM   1236  HA  LYS A  75     127.790  58.990  46.000  1.00  0.00            
ATOM   1237  CB  LYS A  75     129.800  58.410  45.310  1.00  0.00            
ATOM   1238  HB1 LYS A  75     130.590  57.790  45.730  1.00  0.00            
ATOM   1239  HB2 LYS A  75     130.170  59.430  45.270  1.00  0.00            
ATOM   1240  CG  LYS A  75     129.420  57.900  43.970  1.00  0.00            
ATOM   1241  HG1 LYS A  75     128.400  58.100  43.640  1.00  0.00            
ATOM   1242  HG2 LYS A  75     129.560  56.820  43.980  1.00  0.00            
ATOM   1243  CD  LYS A  75     130.280  58.370  42.790  1.00  0.00            
ATOM   1244  HD1 LYS A  75     130.040  57.740  41.930  1.00  0.00            
ATOM   1245  HD2 LYS A  75     131.340  58.130  42.880  1.00  0.00            
ATOM   1246  CE  LYS A  75     130.140  59.830  42.390  1.00  0.00            
ATOM   1247  HE1 LYS A  75     130.710  59.900  41.460  1.00  0.00            
ATOM   1248  HE2 LYS A  75     130.500  60.480  43.190  1.00  0.00            
ATOM   1249  NZ  LYS A  75     128.840  60.340  42.020  1.00  0.00            
ATOM   1250  HZ1 LYS A  75     128.230  60.350  42.820  1.00  0.00            
ATOM   1251  HZ2 LYS A  75     128.970  61.280  41.670  1.00  0.00            
ATOM   1252  HZ3 LYS A  75     128.470  59.700  41.330  1.00  0.00            
ATOM   1253  C   LYS A  75     128.130  56.900  46.520  1.00  0.00            
ATOM   1254  O   LYS A  75     128.650  56.270  47.480  1.00  0.00            
ATOM   1255  N   GLY A  76     127.120  56.390  45.800  1.00  0.00            
ATOM   1256  H   GLY A  76     126.900  55.410  45.880  1.00  0.00            
ATOM   1257  CA  GLY A  76     126.100  57.210  45.110  1.00  0.00            
ATOM   1258  HA1 GLY A  76     126.020  56.850  44.080  1.00  0.00            
ATOM   1259  HA2 GLY A  76     126.390  58.260  45.110  1.00  0.00            
ATOM   1260  C   GLY A  76     124.800  56.930  45.870  1.00  0.00            
ATOM   1261  O   GLY A  76     124.330  57.730  46.610  1.00  0.00            
ATOM   1262  N   PHE A  77     124.280  55.710  45.690  1.00  0.00            
ATOM   1263  H   PHE A  77     124.700  55.170  44.950  1.00  0.00            
ATOM   1264  CA  PHE A  77     122.910  55.340  46.190  1.00  0.00            
ATOM   1265  HA  PHE A  77     122.510  56.110  46.850  1.00  0.00            
ATOM   1266  CB  PHE A  77     121.970  55.250  45.000  1.00  0.00            
ATOM   1267  HB1 PHE A  77     120.980  55.340  45.440  1.00  0.00            
ATOM   1268  HB2 PHE A  77     121.910  54.240  44.600  1.00  0.00            
ATOM   1269  CG  PHE A  77     122.200  56.370  44.000  1.00  0.00            
ATOM   1270  CD1 PHE A  77     121.670  57.670  44.170  1.00  0.00            
ATOM   1271  HD1 PHE A  77     121.080  57.870  45.050  1.00  0.00            
ATOM   1272  CE1 PHE A  77     121.720  58.590  43.110  1.00  0.00            
ATOM   1273  HE1 PHE A  77     121.280  59.580  43.170  1.00  0.00            
ATOM   1274  CZ  PHE A  77     122.420  58.190  41.960  1.00  0.00            
ATOM   1275  HZ  PHE A  77     122.580  58.800  41.090  1.00  0.00            
ATOM   1276  CE2 PHE A  77     123.010  56.960  41.830  1.00  0.00            
ATOM   1277  HE2 PHE A  77     123.470  56.630  40.910  1.00  0.00            
ATOM   1278  CD2 PHE A  77     122.920  56.030  42.840  1.00  0.00            
ATOM   1279  HD2 PHE A  77     123.390  55.060  42.810  1.00  0.00            
ATOM   1280  C   PHE A  77     122.920  54.090  47.120  1.00  0.00            
ATOM   1281  O   PHE A  77     123.700  53.130  46.920  1.00  0.00            
ATOM   1282  N   PHE A  78     122.040  54.150  48.120  1.00  0.00            
ATOM   1283  H   PHE A  78     121.500  55.000  48.220  1.00  0.00            
ATOM   1284  CA  PHE A  78     122.050  53.200  49.180  1.00  0.00            
ATOM   1285  HA  PHE A  78     122.730  52.390  48.940  1.00  0.00            
ATOM   1286  CB  PHE A  78     122.650  53.950  50.390  1.00  0.00            
ATOM   1287  HB1 PHE A  78     122.590  53.310  51.270  1.00  0.00            
ATOM   1288  HB2 PHE A  78     121.940  54.770  50.530  1.00  0.00            
ATOM   1289  CG  PHE A  78     124.040  54.480  50.240  1.00  0.00            
ATOM   1290  CD1 PHE A  78     124.320  55.740  49.710  1.00  0.00            
ATOM   1291  HD1 PHE A  78     123.520  56.350  49.320  1.00  0.00            
ATOM   1292  CE1 PHE A  78     125.660  56.180  49.670  1.00  0.00            
ATOM   1293  HE1 PHE A  78     125.830  57.200  49.350  1.00  0.00            
ATOM   1294  CZ  PHE A  78     126.700  55.350  50.170  1.00  0.00            
ATOM   1295  HZ  PHE A  78     127.710  55.720  50.140  1.00  0.00            
ATOM   1296  CE2 PHE A  78     126.360  54.120  50.710  1.00  0.00            
ATOM   1297  HE2 PHE A  78     127.140  53.440  51.020  1.00  0.00            
ATOM   1298  CD2 PHE A  78     125.030  53.670  50.790  1.00  0.00            
ATOM   1299  HD2 PHE A  78     124.810  52.650  51.070  1.00  0.00            
ATOM   1300  C   PHE A  78     120.610  52.620  49.520  1.00  0.00            
ATOM   1301  O   PHE A  78     119.580  53.260  49.550  1.00  0.00            
ATOM   1302  N   VAL A  79     120.640  51.380  49.970  1.00  0.00            
ATOM   1303  H   VAL A  79     121.510  50.860  49.980  1.00  0.00            
ATOM   1304  CA  VAL A  79     119.400  50.820  50.490  1.00  0.00            
ATOM   1305  HA  VAL A  79     118.650  50.980  49.720  1.00  0.00            
ATOM   1306  CB  VAL A  79     119.650  49.350  50.730  1.00  0.00            
ATOM   1307  HB  VAL A  79     120.500  49.260  51.410  1.00  0.00            
ATOM   1308  CG1 VAL A  79     118.380  48.740  51.420  1.00  0.00            
ATOM   1309 1HG1 VAL A  79     117.500  49.160  50.940  1.00  0.00            
ATOM   1310 2HG1 VAL A  79     118.300  47.650  51.400  1.00  0.00            
ATOM   1311 3HG1 VAL A  79     118.360  48.980  52.480  1.00  0.00            
ATOM   1312  CG2 VAL A  79     119.920  48.640  49.410  1.00  0.00            
ATOM   1313 1HG2 VAL A  79     120.180  47.630  49.720  1.00  0.00            
ATOM   1314 2HG2 VAL A  79     119.030  48.710  48.780  1.00  0.00            
ATOM   1315 3HG2 VAL A  79     120.820  49.050  48.950  1.00  0.00            
ATOM   1316  C   VAL A  79     118.960  51.560  51.780  1.00  0.00            
ATOM   1317  O   VAL A  79     119.640  51.450  52.770  1.00  0.00            
ATOM   1318  N   GLU A  80     117.800  52.170  51.780  1.00  0.00            
ATOM   1319  H   GLU A  80     117.300  52.190  50.900  1.00  0.00            
ATOM   1320  CA  GLU A  80     117.270  52.730  53.060  1.00  0.00            
ATOM   1321  HA  GLU A  80     118.090  53.300  53.490  1.00  0.00            
ATOM   1322  CB  GLU A  80     116.060  53.590  52.730  1.00  0.00            
ATOM   1323  HB1 GLU A  80     115.410  53.060  52.030  1.00  0.00            
ATOM   1324  HB2 GLU A  80     116.310  54.480  52.160  1.00  0.00            
ATOM   1325  CG  GLU A  80     115.180  54.080  53.920  1.00  0.00            
ATOM   1326  HG1 GLU A  80     114.860  53.250  54.550  1.00  0.00            
ATOM   1327  HG2 GLU A  80     114.270  54.580  53.580  1.00  0.00            
ATOM   1328  CD  GLU A  80     115.930  55.060  54.810  1.00  0.00            
ATOM   1329  OE1 GLU A  80     116.920  54.640  55.490  1.00  0.00            
ATOM   1330  OE2 GLU A  80     115.590  56.280  54.830  1.00  0.00            
ATOM   1331  C   GLU A  80     116.930  51.570  53.990  1.00  0.00            
ATOM   1332  O   GLU A  80     116.430  50.590  53.540  1.00  0.00            
ATOM   1333  N   GLU A  81     117.140  51.770  55.330  1.00  0.00            
ATOM   1334  H   GLU A  81     117.570  52.630  55.650  1.00  0.00            
ATOM   1335  CA  GLU A  81     116.620  50.840  56.330  1.00  0.00            
ATOM   1336  HA  GLU A  81     116.940  49.810  56.160  1.00  0.00            
ATOM   1337  CB  GLU A  81     117.200  51.230  57.730  1.00  0.00            
ATOM   1338  HB1 GLU A  81     116.870  52.240  57.980  1.00  0.00            
ATOM   1339  HB2 GLU A  81     118.280  51.130  57.680  1.00  0.00            
ATOM   1340  CG  GLU A  81     116.620  50.410  58.870  1.00  0.00            
ATOM   1341  HG1 GLU A  81     116.620  49.340  58.650  1.00  0.00            
ATOM   1342  HG2 GLU A  81     115.570  50.680  59.010  1.00  0.00            
ATOM   1343  CD  GLU A  81     117.370  50.610  60.180  1.00  0.00            
ATOM   1344  OE1 GLU A  81     118.360  49.940  60.550  1.00  0.00            
ATOM   1345  OE2 GLU A  81     117.010  51.620  60.840  1.00  0.00            
ATOM   1346  C   GLU A  81     115.070  50.920  56.420  1.00  0.00            
ATOM   1347  O   GLU A  81     114.550  51.930  56.900  1.00  0.00            
ATOM   1348  N   LEU A  82     114.390  49.790  56.190  1.00  0.00            
ATOM   1349  H   LEU A  82     114.870  48.930  55.960  1.00  0.00            
ATOM   1350  CA  LEU A  82     113.040  49.630  56.560  1.00  0.00            
ATOM   1351  HA  LEU A  82     112.670  50.650  56.590  1.00  0.00            
ATOM   1352  CB  LEU A  82     112.340  49.090  55.290  1.00  0.00            
ATOM   1353  HB1 LEU A  82     111.250  49.130  55.330  1.00  0.00            
ATOM   1354  HB2 LEU A  82     112.590  48.050  55.100  1.00  0.00            
ATOM   1355  CG  LEU A  82     112.720  49.770  53.960  1.00  0.00            
ATOM   1356  HG  LEU A  82     113.780  49.670  53.720  1.00  0.00            
ATOM   1357  CD1 LEU A  82     112.020  49.000  52.820  1.00  0.00            
ATOM   1358 1HD1 LEU A  82     112.200  49.550  51.900  1.00  0.00            
ATOM   1359 2HD1 LEU A  82     112.520  48.050  52.660  1.00  0.00            
ATOM   1360 3HD1 LEU A  82     110.970  48.740  52.990  1.00  0.00            
ATOM   1361  CD2 LEU A  82     112.150  51.180  53.810  1.00  0.00            
ATOM   1362 1HD2 LEU A  82     111.070  51.160  53.700  1.00  0.00            
ATOM   1363 2HD2 LEU A  82     112.410  51.820  54.660  1.00  0.00            
ATOM   1364 3HD2 LEU A  82     112.560  51.640  52.910  1.00  0.00            
ATOM   1365  C   LEU A  82     112.780  48.760  57.730  1.00  0.00            
ATOM   1366  O   LEU A  82     113.490  47.740  57.890  1.00  0.00            
ATOM   1367  N   ASP A  83     111.760  49.020  58.500  1.00  0.00            
ATOM   1368  H   ASP A  83     111.290  49.900  58.350  1.00  0.00            
ATOM   1369  CA  ASP A  83     111.190  48.170  59.640  1.00  0.00            
ATOM   1370  HA  ASP A  83     112.000  47.960  60.330  1.00  0.00            
ATOM   1371  CB  ASP A  83     110.000  48.730  60.450  1.00  0.00            
ATOM   1372  HB1 ASP A  83     109.780  47.950  61.180  1.00  0.00            
ATOM   1373  HB2 ASP A  83     109.100  48.900  59.860  1.00  0.00            
ATOM   1374  CG  ASP A  83     110.220  50.130  61.080  1.00  0.00            
ATOM   1375  OD1 ASP A  83     110.810  51.060  60.470  1.00  0.00            
ATOM   1376  OD2 ASP A  83     109.610  50.280  62.150  1.00  0.00            
ATOM   1377  C   ASP A  83     110.800  46.790  59.060  1.00  0.00            
ATOM   1378  O   ASP A  83     110.410  46.670  57.890  1.00  0.00            
ATOM   1379  N   MET A  84     111.000  45.730  59.770  1.00  0.00            
ATOM   1380  H   MET A  84     111.350  45.730  60.720  1.00  0.00            
ATOM   1381  CA  MET A  84     110.330  44.410  59.460  1.00  0.00            
ATOM   1382  HA  MET A  84     110.530  44.260  58.400  1.00  0.00            
ATOM   1383  CB  MET A  84     111.030  43.330  60.370  1.00  0.00            
ATOM   1384  HB1 MET A  84     110.520  42.370  60.260  1.00  0.00            
ATOM   1385  HB2 MET A  84     110.950  43.550  61.430  1.00  0.00            
ATOM   1386  CG  MET A  84     112.420  43.120  59.930  1.00  0.00            
ATOM   1387  HG1 MET A  84     113.040  44.000  60.070  1.00  0.00            
ATOM   1388  HG2 MET A  84     112.580  42.940  58.870  1.00  0.00            
ATOM   1389  SD  MET A  84     113.290  41.650  60.550  1.00  0.00            
ATOM   1390  CE  MET A  84     113.610  42.190  62.220  1.00  0.00            
ATOM   1391  HE1 MET A  84     114.140  41.490  62.860  1.00  0.00            
ATOM   1392  HE2 MET A  84     114.190  43.110  62.150  1.00  0.00            
ATOM   1393  HE3 MET A  84     112.620  42.430  62.620  1.00  0.00            
ATOM   1394  C   MET A  84     108.850  44.470  59.620  1.00  0.00            
ATOM   1395  O   MET A  84     108.230  45.040  60.530  1.00  0.00            
ATOM   1396  N   PHE A  85     108.130  43.850  58.620  1.00  0.00            
ATOM   1397  H   PHE A  85     108.640  43.430  57.860  1.00  0.00            
ATOM   1398  CA  PHE A  85     106.660  43.600  58.860  1.00  0.00            
ATOM   1399  HA  PHE A  85     106.260  44.570  59.160  1.00  0.00            
ATOM   1400  CB  PHE A  85     105.960  43.030  57.600  1.00  0.00            
ATOM   1401  HB1 PHE A  85     104.930  42.840  57.890  1.00  0.00            
ATOM   1402  HB2 PHE A  85     106.490  42.100  57.380  1.00  0.00            
ATOM   1403  CG  PHE A  85     106.010  43.960  56.390  1.00  0.00            
ATOM   1404  CD1 PHE A  85     106.980  43.740  55.430  1.00  0.00            
ATOM   1405  HD1 PHE A  85     107.710  42.940  55.460  1.00  0.00            
ATOM   1406  CE1 PHE A  85     107.010  44.510  54.310  1.00  0.00            
ATOM   1407  HE1 PHE A  85     107.730  44.290  53.540  1.00  0.00            
ATOM   1408  CZ  PHE A  85     105.990  45.460  53.990  1.00  0.00            
ATOM   1409  HZ  PHE A  85     105.940  46.000  53.060  1.00  0.00            
ATOM   1410  CE2 PHE A  85     104.890  45.530  54.870  1.00  0.00            
ATOM   1411  HE2 PHE A  85     104.020  46.150  54.710  1.00  0.00            
ATOM   1412  CD2 PHE A  85     104.930  44.790  56.070  1.00  0.00            
ATOM   1413  HD2 PHE A  85     104.130  44.930  56.780  1.00  0.00            
ATOM   1414  C   PHE A  85     106.320  42.700  60.070  1.00  0.00            
ATOM   1415  O   PHE A  85     107.140  41.900  60.500  1.00  0.00            
ATOM   1416  N   SER A  86     105.090  42.830  60.650  1.00  0.00            
ATOM   1417  H   SER A  86     104.480  43.530  60.260  1.00  0.00            
ATOM   1418  CA  SER A  86     104.560  41.970  61.700  1.00  0.00            
ATOM   1419  HA  SER A  86     105.150  42.160  62.600  1.00  0.00            
ATOM   1420  CB  SER A  86     103.120  42.350  62.030  1.00  0.00            
ATOM   1421  HB1 SER A  86     102.950  41.960  63.030  1.00  0.00            
ATOM   1422  HB2 SER A  86     102.390  41.960  61.320  1.00  0.00            
ATOM   1423  OG  SER A  86     102.920  43.750  62.020  1.00  0.00            
ATOM   1424  HG  SER A  86     102.780  44.070  61.130  1.00  0.00            
ATOM   1425  C   SER A  86     104.780  40.470  61.440  1.00  0.00            
ATOM   1426  O   SER A  86     104.640  40.140  60.270  1.00  0.00            
ATOM   1427  N   ALA A  87     105.200  39.570  62.340  1.00  0.00            
ATOM   1428  H   ALA A  87     105.690  38.800  61.910  1.00  0.00            
ATOM   1429  CA  ALA A  87     104.730  39.240  63.670  1.00  0.00            
ATOM   1430  HA  ALA A  87     105.340  38.380  63.920  1.00  0.00            
ATOM   1431  CB  ALA A  87     105.020  40.410  64.620  1.00  0.00            
ATOM   1432  HB1 ALA A  87     106.020  40.810  64.440  1.00  0.00            
ATOM   1433  HB2 ALA A  87     104.210  41.140  64.590  1.00  0.00            
ATOM   1434  HB3 ALA A  87     105.010  40.020  65.640  1.00  0.00            
ATOM   1435  C   ALA A  87     103.230  38.820  63.620  1.00  0.00            
ATOM   1436  O   ALA A  87     102.370  39.330  62.920  1.00  0.00            
ATOM   1437  N   GLU A  88     102.890  37.830  64.400  1.00  0.00            
ATOM   1438  H   GLU A  88     103.530  37.490  65.100  1.00  0.00            
ATOM   1439  CA  GLU A  88     101.560  37.180  64.460  1.00  0.00            
ATOM   1440  HA  GLU A  88     101.620  36.300  65.100  1.00  0.00            
ATOM   1441  CB  GLU A  88     100.560  38.040  65.210  1.00  0.00            
ATOM   1442  HB1 GLU A  88      99.680  37.440  65.440  1.00  0.00            
ATOM   1443  HB2 GLU A  88     100.320  38.860  64.540  1.00  0.00            
ATOM   1444  CG  GLU A  88     101.020  38.490  66.600  1.00  0.00            
ATOM   1445  HG1 GLU A  88     101.940  39.040  66.390  1.00  0.00            
ATOM   1446  HG2 GLU A  88     101.260  37.550  67.090  1.00  0.00            
ATOM   1447  CD  GLU A  88     100.020  39.330  67.360  1.00  0.00            
ATOM   1448  OE1 GLU A  88      99.250  40.100  66.790  1.00  0.00            
ATOM   1449  OE2 GLU A  88     100.060  39.280  68.560  1.00  0.00            
ATOM   1450  C   GLU A  88     100.990  36.580  63.140  1.00  0.00            
ATOM   1451  O   GLU A  88      99.850  36.230  63.100  1.00  0.00            
ATOM   1452  N   GLU A  89     101.750  36.640  62.010  1.00  0.00            
ATOM   1453  H   GLU A  89     102.550  37.250  62.060  1.00  0.00            
ATOM   1454  CA  GLU A  89     101.380  36.110  60.700  1.00  0.00            
ATOM   1455  HA  GLU A  89     102.250  36.360  60.090  1.00  0.00            
ATOM   1456  CB  GLU A  89     101.370  34.510  60.790  1.00  0.00            
ATOM   1457  HB1 GLU A  89     100.370  34.190  61.080  1.00  0.00            
ATOM   1458  HB2 GLU A  89     102.080  34.220  61.570  1.00  0.00            
ATOM   1459  CG  GLU A  89     101.770  33.810  59.440  1.00  0.00            
ATOM   1460  HG1 GLU A  89     102.770  34.170  59.180  1.00  0.00            
ATOM   1461  HG2 GLU A  89     101.030  33.980  58.660  1.00  0.00            
ATOM   1462  CD  GLU A  89     101.850  32.280  59.570  1.00  0.00            
ATOM   1463  OE1 GLU A  89     101.770  31.670  58.460  1.00  0.00            
ATOM   1464  OE2 GLU A  89     102.170  31.630  60.560  1.00  0.00            
ATOM   1465  C   GLU A  89     100.150  36.860  60.050  1.00  0.00            
ATOM   1466  O   GLU A  89      99.900  37.980  60.560  1.00  0.00            
ATOM   1467  N   HIS A  90      99.380  36.320  59.090  1.00  0.00            
ATOM   1468  H   HIS A  90      99.580  35.350  58.880  1.00  0.00            
ATOM   1469  CA  HIS A  90      98.340  37.020  58.270  1.00  0.00            
ATOM   1470  HA  HIS A  90      98.150  37.990  58.730  1.00  0.00            
ATOM   1471  CB  HIS A  90      98.870  37.400  56.910  1.00  0.00            
ATOM   1472  HB1 HIS A  90      98.300  38.150  56.360  1.00  0.00            
ATOM   1473  HB2 HIS A  90      98.690  36.510  56.300  1.00  0.00            
ATOM   1474  CG  HIS A  90     100.370  37.720  56.810  1.00  0.00            
ATOM   1475  ND1 HIS A  90     100.970  38.920  57.110  1.00  0.00            
ATOM   1476  HD1 HIS A  90     100.510  39.750  57.440  1.00  0.00            
ATOM   1477  CE1 HIS A  90     102.270  38.800  56.790  1.00  0.00            
ATOM   1478  HE1 HIS A  90     102.970  39.600  57.010  1.00  0.00            
ATOM   1479  NE2 HIS A  90     102.590  37.580  56.290  1.00  0.00            
ATOM   1480  CD2 HIS A  90     101.360  36.880  56.420  1.00  0.00            
ATOM   1481  HD2 HIS A  90     101.180  35.830  56.220  1.00  0.00            
ATOM   1482  C   HIS A  90      96.960  36.350  58.180  1.00  0.00            
ATOM   1483  O   HIS A  90      96.880  35.110  58.160  1.00  0.00            
ATOM   1484  N   PRO A  91      95.880  37.140  57.930  1.00  0.00            
ATOM   1485  CD  PRO A  91      95.790  38.590  57.900  1.00  0.00            
ATOM   1486  HD1 PRO A  91      96.350  38.960  57.040  1.00  0.00            
ATOM   1487  HD2 PRO A  91      96.420  38.850  58.750  1.00  0.00            
ATOM   1488  CG  PRO A  91      94.360  38.890  58.020  1.00  0.00            
ATOM   1489  HG1 PRO A  91      94.090  39.820  57.520  1.00  0.00            
ATOM   1490  HG2 PRO A  91      94.180  38.970  59.090  1.00  0.00            
ATOM   1491  CB  PRO A  91      93.550  37.660  57.500  1.00  0.00            
ATOM   1492  HB1 PRO A  91      93.140  37.870  56.510  1.00  0.00            
ATOM   1493  HB2 PRO A  91      92.710  37.480  58.170  1.00  0.00            
ATOM   1494  CA  PRO A  91      94.560  36.530  57.520  1.00  0.00            
ATOM   1495  HA  PRO A  91      94.260  35.800  58.270  1.00  0.00            
ATOM   1496  C   PRO A  91      94.600  35.850  56.090  1.00  0.00            
ATOM   1497  O   PRO A  91      95.310  36.330  55.260  1.00  0.00            
ATOM   1498  N   PRO A  92      93.840  34.780  55.830  1.00  0.00            
ATOM   1499  CD  PRO A  92      93.050  34.210  56.850  1.00  0.00            
ATOM   1500  HD1 PRO A  92      92.250  34.910  57.100  1.00  0.00            
ATOM   1501  HD2 PRO A  92      93.630  33.980  57.740  1.00  0.00            
ATOM   1502  CG  PRO A  92      92.430  32.970  56.110  1.00  0.00            
ATOM   1503  HG1 PRO A  92      91.370  32.810  56.300  1.00  0.00            
ATOM   1504  HG2 PRO A  92      92.920  32.030  56.370  1.00  0.00            
ATOM   1505  CB  PRO A  92      92.710  33.090  54.610  1.00  0.00            
ATOM   1506  HB1 PRO A  92      91.720  33.280  54.190  1.00  0.00            
ATOM   1507  HB2 PRO A  92      93.190  32.200  54.200  1.00  0.00            
ATOM   1508  CA  PRO A  92      93.660  34.300  54.410  1.00  0.00            
ATOM   1509  HA  PRO A  92      94.610  33.970  54.000  1.00  0.00            
ATOM   1510  C   PRO A  92      92.990  35.380  53.570  1.00  0.00            
ATOM   1511  O   PRO A  92      92.330  36.290  54.010  1.00  0.00            
ATOM   1512  N   PHE A  93      93.260  35.130  52.270  1.00  0.00            
ATOM   1513  H   PHE A  93      93.670  34.250  51.990  1.00  0.00            
ATOM   1514  CA  PHE A  93      92.630  35.900  51.170  1.00  0.00            
ATOM   1515  HA  PHE A  93      92.770  36.960  51.360  1.00  0.00            
ATOM   1516  CB  PHE A  93      93.400  35.570  49.940  1.00  0.00            
ATOM   1517  HB1 PHE A  93      92.800  35.870  49.080  1.00  0.00            
ATOM   1518  HB2 PHE A  93      93.410  34.510  49.690  1.00  0.00            
ATOM   1519  CG  PHE A  93      94.690  36.210  49.730  1.00  0.00            
ATOM   1520  CD1 PHE A  93      95.830  35.790  50.430  1.00  0.00            
ATOM   1521  HD1 PHE A  93      95.740  34.870  50.980  1.00  0.00            
ATOM   1522  CE1 PHE A  93      97.070  36.440  50.360  1.00  0.00            
ATOM   1523  HE1 PHE A  93      98.020  36.180  50.800  1.00  0.00            
ATOM   1524  CZ  PHE A  93      97.150  37.690  49.640  1.00  0.00            
ATOM   1525  HZ  PHE A  93      98.060  38.270  49.700  1.00  0.00            
ATOM   1526  CE2 PHE A  93      96.030  38.130  48.900  1.00  0.00            
ATOM   1527  HE2 PHE A  93      96.070  38.940  48.190  1.00  0.00            
ATOM   1528  CD2 PHE A  93      94.830  37.400  48.940  1.00  0.00            
ATOM   1529  HD2 PHE A  93      93.980  37.770  48.390  1.00  0.00            
ATOM   1530  C   PHE A  93      91.110  35.720  51.040  1.00  0.00            
ATOM   1531  O   PHE A  93      90.410  36.460  51.710  1.00  0.00            
ATOM   1532  N   ALA A  94      90.670  34.580  50.540  1.00  0.00            
ATOM   1533  H   ALA A  94      91.370  34.080  50.020  1.00  0.00            
ATOM   1534  CA  ALA A  94      89.370  33.790  50.840  1.00  0.00            
ATOM   1535  HA  ALA A  94      89.360  32.970  50.130  1.00  0.00            
ATOM   1536  CB  ALA A  94      89.590  33.170  52.200  1.00  0.00            
ATOM   1537  HB1 ALA A  94      88.900  32.350  52.370  1.00  0.00            
ATOM   1538  HB2 ALA A  94      90.580  32.730  52.290  1.00  0.00            
ATOM   1539  HB3 ALA A  94      89.350  33.910  52.960  1.00  0.00            
ATOM   1540  C   ALA A  94      88.140  34.710  50.570  1.00  0.00            
ATOM   1541  O   ALA A  94      88.220  35.590  49.720  1.00  0.00            
ATOM   1542  N   LEU A  95      86.920  34.440  51.120  1.00  0.00            
ATOM   1543  H   LEU A  95      86.370  35.270  50.960  1.00  0.00            
ATOM   1544  CA  LEU A  95      86.370  33.380  51.950  1.00  0.00            
ATOM   1545  HA  LEU A  95      86.950  32.490  51.700  1.00  0.00            
ATOM   1546  CB  LEU A  95      86.440  33.540  53.560  1.00  0.00            
ATOM   1547  HB1 LEU A  95      87.470  33.650  53.910  1.00  0.00            
ATOM   1548  HB2 LEU A  95      85.950  32.680  54.020  1.00  0.00            
ATOM   1549  CG  LEU A  95      85.640  34.770  54.090  1.00  0.00            
ATOM   1550  HG  LEU A  95      84.690  34.950  53.590  1.00  0.00            
ATOM   1551  CD1 LEU A  95      85.440  34.510  55.590  1.00  0.00            
ATOM   1552 1HD1 LEU A  95      84.910  33.560  55.600  1.00  0.00            
ATOM   1553 2HD1 LEU A  95      86.430  34.610  56.020  1.00  0.00            
ATOM   1554 3HD1 LEU A  95      84.740  35.230  56.000  1.00  0.00            
ATOM   1555  CD2 LEU A  95      86.460  36.060  53.890  1.00  0.00            
ATOM   1556 1HD2 LEU A  95      87.420  35.970  54.390  1.00  0.00            
ATOM   1557 2HD2 LEU A  95      86.690  36.380  52.870  1.00  0.00            
ATOM   1558 3HD2 LEU A  95      85.980  36.890  54.400  1.00  0.00            
ATOM   1559  C   LEU A  95      84.910  33.100  51.530  1.00  0.00            
ATOM   1560  O   LEU A  95      84.300  34.090  51.040  1.00  0.00            
ATOM   1561  N   PRO A  96      84.350  31.910  51.590  1.00  0.00            
ATOM   1562  CD  PRO A  96      85.070  30.630  51.820  1.00  0.00            
ATOM   1563  HD1 PRO A  96      85.090  30.340  52.870  1.00  0.00            
ATOM   1564  HD2 PRO A  96      86.090  30.620  51.440  1.00  0.00            
ATOM   1565  CG  PRO A  96      84.240  29.590  51.090  1.00  0.00            
ATOM   1566  HG1 PRO A  96      84.600  28.630  51.450  1.00  0.00            
ATOM   1567  HG2 PRO A  96      84.450  29.670  50.020  1.00  0.00            
ATOM   1568  CB  PRO A  96      82.860  30.080  51.390  1.00  0.00            
ATOM   1569  HB1 PRO A  96      82.560  29.770  52.390  1.00  0.00            
ATOM   1570  HB2 PRO A  96      82.260  29.670  50.580  1.00  0.00            
ATOM   1571  CA  PRO A  96      82.920  31.640  51.390  1.00  0.00            
ATOM   1572  HA  PRO A  96      82.600  31.940  50.390  1.00  0.00            
ATOM   1573  C   PRO A  96      81.970  32.410  52.310  1.00  0.00            
ATOM   1574  O   PRO A  96      82.390  32.950  53.350  1.00  0.00            
ATOM   1575  N   ASP A  97      80.750  32.570  51.860  1.00  0.00            
ATOM   1576  H   ASP A  97      80.490  32.010  51.060  1.00  0.00            
ATOM   1577  CA  ASP A  97      79.740  33.500  52.310  1.00  0.00            
ATOM   1578  HA  ASP A  97      78.780  33.220  51.880  1.00  0.00            
ATOM   1579  CB  ASP A  97      79.410  33.350  53.880  1.00  0.00            
ATOM   1580  HB1 ASP A  97      80.340  33.330  54.440  1.00  0.00            
ATOM   1581  HB2 ASP A  97      78.900  32.420  54.130  1.00  0.00            
ATOM   1582  CG  ASP A  97      78.480  34.350  54.360  1.00  0.00            
ATOM   1583  OD1 ASP A  97      78.870  35.280  55.120  1.00  0.00            
ATOM   1584  OD2 ASP A  97      77.270  34.330  53.990  1.00  0.00            
ATOM   1585  C   ASP A  97      79.990  34.990  51.810  1.00  0.00            
ATOM   1586  O   ASP A  97      79.060  35.620  51.400  1.00  0.00            
ATOM   1587  N   ASP A  98      81.250  35.420  51.710  1.00  0.00            
ATOM   1588  H   ASP A  98      81.950  34.860  52.170  1.00  0.00            
ATOM   1589  CA  ASP A  98      81.730  36.660  51.050  1.00  0.00            
ATOM   1590  HA  ASP A  98      80.900  37.370  51.060  1.00  0.00            
ATOM   1591  CB  ASP A  98      82.840  37.320  51.920  1.00  0.00            
ATOM   1592  HB1 ASP A  98      82.930  38.290  51.420  1.00  0.00            
ATOM   1593  HB2 ASP A  98      83.760  36.740  52.010  1.00  0.00            
ATOM   1594  CG  ASP A  98      82.490  37.650  53.400  1.00  0.00            
ATOM   1595  OD1 ASP A  98      81.360  37.820  53.780  1.00  0.00            
ATOM   1596  OD2 ASP A  98      83.450  37.670  54.170  1.00  0.00            
ATOM   1597  C   ASP A  98      82.060  36.500  49.600  1.00  0.00            
ATOM   1598  O   ASP A  98      82.230  37.560  48.910  1.00  0.00            
ATOM   1599  N   LEU A  99      82.080  35.340  49.110  1.00  0.00            
ATOM   1600  H   LEU A  99      82.310  34.650  49.810  1.00  0.00            
ATOM   1601  CA  LEU A  99      82.220  34.990  47.730  1.00  0.00            
ATOM   1602  HA  LEU A  99      82.520  35.820  47.080  1.00  0.00            
ATOM   1603  CB  LEU A  99      83.300  33.840  47.710  1.00  0.00            
ATOM   1604  HB1 LEU A  99      83.120  33.300  46.780  1.00  0.00            
ATOM   1605  HB2 LEU A  99      83.040  33.080  48.440  1.00  0.00            
ATOM   1606  CG  LEU A  99      84.770  34.320  47.940  1.00  0.00            
ATOM   1607  HG  LEU A  99      84.860  34.880  48.870  1.00  0.00            
ATOM   1608  CD1 LEU A  99      85.630  33.070  48.050  1.00  0.00            
ATOM   1609 1HD1 LEU A  99      86.640  33.260  48.420  1.00  0.00            
ATOM   1610 2HD1 LEU A  99      85.230  32.290  48.700  1.00  0.00            
ATOM   1611 3HD1 LEU A  99      85.810  32.670  47.050  1.00  0.00            
ATOM   1612  CD2 LEU A  99      85.400  35.300  46.900  1.00  0.00            
ATOM   1613 1HD2 LEU A  99      84.940  36.290  46.860  1.00  0.00            
ATOM   1614 2HD2 LEU A  99      86.460  35.430  47.140  1.00  0.00            
ATOM   1615 3HD2 LEU A  99      85.310  34.760  45.960  1.00  0.00            
ATOM   1616  C   LEU A  99      80.880  34.510  47.170  1.00  0.00            
ATOM   1617  O   LEU A  99      80.840  34.060  45.970  1.00  0.00            
ATOM   1618  N   LYS A 100      79.780  34.580  47.930  1.00  0.00            
ATOM   1619  H   LYS A 100      79.890  34.910  48.880  1.00  0.00            
ATOM   1620  CA  LYS A 100      78.390  34.170  47.600  1.00  0.00            
ATOM   1621  HA  LYS A 100      78.490  33.170  47.190  1.00  0.00            
ATOM   1622  CB  LYS A 100      77.610  34.070  48.910  1.00  0.00            
ATOM   1623  HB1 LYS A 100      77.580  35.060  49.360  1.00  0.00            
ATOM   1624  HB2 LYS A 100      78.200  33.490  49.610  1.00  0.00            
ATOM   1625  CG  LYS A 100      76.220  33.410  48.900  1.00  0.00            
ATOM   1626  HG1 LYS A 100      75.420  34.030  48.490  1.00  0.00            
ATOM   1627  HG2 LYS A 100      76.050  33.350  49.980  1.00  0.00            
ATOM   1628  CD  LYS A 100      76.180  31.990  48.310  1.00  0.00            
ATOM   1629  HD1 LYS A 100      76.570  31.960  47.290  1.00  0.00            
ATOM   1630  HD2 LYS A 100      75.120  31.750  48.250  1.00  0.00            
ATOM   1631  CE  LYS A 100      76.850  30.960  49.230  1.00  0.00            
ATOM   1632  HE1 LYS A 100      77.790  31.350  49.630  1.00  0.00            
ATOM   1633  HE2 LYS A 100      77.020  30.020  48.710  1.00  0.00            
ATOM   1634  NZ  LYS A 100      76.040  30.660  50.410  1.00  0.00            
ATOM   1635  HZ1 LYS A 100      76.560  30.080  51.050  1.00  0.00            
ATOM   1636  HZ2 LYS A 100      75.780  31.470  50.960  1.00  0.00            
ATOM   1637  HZ3 LYS A 100      75.110  30.280  50.340  1.00  0.00            
ATOM   1638  C   LYS A 100      77.660  35.110  46.580  1.00  0.00            
ATOM   1639  O   LYS A 100      76.540  34.850  46.140  1.00  0.00            
ATOM   1640  N   GLU A 101      78.330  36.150  46.070  1.00  0.00            
ATOM   1641  H   GLU A 101      79.310  36.240  46.320  1.00  0.00            
ATOM   1642  CA  GLU A 101      77.940  36.900  44.880  1.00  0.00            
ATOM   1643  HA  GLU A 101      76.850  36.920  44.830  1.00  0.00            
ATOM   1644  CB  GLU A 101      78.660  38.290  44.930  1.00  0.00            
ATOM   1645  HB1 GLU A 101      79.730  38.120  45.070  1.00  0.00            
ATOM   1646  HB2 GLU A 101      78.260  38.800  45.810  1.00  0.00            
ATOM   1647  CG  GLU A 101      78.500  39.080  43.700  1.00  0.00            
ATOM   1648  HG1 GLU A 101      77.700  38.610  43.130  1.00  0.00            
ATOM   1649  HG2 GLU A 101      79.310  38.810  43.030  1.00  0.00            
ATOM   1650  CD  GLU A 101      78.400  40.600  43.850  1.00  0.00            
ATOM   1651  OE1 GLU A 101      79.380  41.190  44.450  1.00  0.00            
ATOM   1652  OE2 GLU A 101      77.500  41.300  43.330  1.00  0.00            
ATOM   1653  C   GLU A 101      78.490  36.060  43.700  1.00  0.00            
ATOM   1654  O   GLU A 101      79.480  36.310  43.050  1.00  0.00            
ATOM   1655  N   ILE A 102      77.660  35.060  43.470  1.00  0.00            
ATOM   1656  H   ILE A 102      76.940  34.800  44.130  1.00  0.00            
ATOM   1657  CA  ILE A 102      77.740  34.120  42.310  1.00  0.00            
ATOM   1658  HA  ILE A 102      78.800  33.910  42.140  1.00  0.00            
ATOM   1659  CB  ILE A 102      76.980  32.770  42.460  1.00  0.00            
ATOM   1660  HB  ILE A 102      75.920  33.010  42.380  1.00  0.00            
ATOM   1661  CG2 ILE A 102      77.480  31.840  41.340  1.00  0.00            
ATOM   1662 1HG2 ILE A 102      78.510  31.590  41.600  1.00  0.00            
ATOM   1663 2HG2 ILE A 102      76.830  30.970  41.240  1.00  0.00            
ATOM   1664 3HG2 ILE A 102      77.540  32.380  40.400  1.00  0.00            
ATOM   1665  CG1 ILE A 102      77.140  32.080  43.890  1.00  0.00            
ATOM   1666 1HG1 ILE A 102      76.700  31.090  43.810  1.00  0.00            
ATOM   1667 2HG1 ILE A 102      76.510  32.600  44.610  1.00  0.00            
ATOM   1668  CD  ILE A 102      78.540  31.840  44.460  1.00  0.00            
ATOM   1669  HD1 ILE A 102      79.170  31.180  43.850  1.00  0.00            
ATOM   1670  HD2 ILE A 102      79.090  32.750  44.670  1.00  0.00            
ATOM   1671  HD3 ILE A 102      78.430  31.370  45.440  1.00  0.00            
ATOM   1672  C   ILE A 102      77.220  34.930  41.150  1.00  0.00            
ATOM   1673  O   ILE A 102      76.090  35.460  41.230  1.00  0.00            
ATOM   1674  N   HIS A 103      77.970  35.030  40.030  1.00  0.00            
ATOM   1675  H   HIS A 103      78.890  34.620  40.020  1.00  0.00            
ATOM   1676  CA  HIS A 103      77.420  35.410  38.720  1.00  0.00            
ATOM   1677  HA  HIS A 103      76.790  36.280  38.900  1.00  0.00            
ATOM   1678  CB  HIS A 103      78.450  35.910  37.710  1.00  0.00            
ATOM   1679  HB1 HIS A 103      78.630  35.080  37.020  1.00  0.00            
ATOM   1680  HB2 HIS A 103      79.380  36.080  38.250  1.00  0.00            
ATOM   1681  CG  HIS A 103      78.020  37.130  36.900  1.00  0.00            
ATOM   1682  ND1 HIS A 103      76.870  37.900  37.120  1.00  0.00            
ATOM   1683  CE1 HIS A 103      76.830  38.820  36.140  1.00  0.00            
ATOM   1684  HE1 HIS A 103      76.080  39.590  36.080  1.00  0.00            
ATOM   1685  NE2 HIS A 103      77.850  38.650  35.350  1.00  0.00            
ATOM   1686  HE2 HIS A 103      78.000  39.300  34.590  1.00  0.00            
ATOM   1687  CD2 HIS A 103      78.590  37.560  35.730  1.00  0.00            
ATOM   1688  HD2 HIS A 103      79.520  37.180  35.330  1.00  0.00            
ATOM   1689  C   HIS A 103      76.580  34.280  38.100  1.00  0.00            
ATOM   1690  O   HIS A 103      77.120  33.200  37.930  1.00  0.00            
ATOM   1691  N   ILE A 104      75.370  34.620  37.710  1.00  0.00            
ATOM   1692  H   ILE A 104      75.120  35.590  37.850  1.00  0.00            
ATOM   1693  CA  ILE A 104      74.460  33.590  37.140  1.00  0.00            
ATOM   1694  HA  ILE A 104      75.030  32.750  36.730  1.00  0.00            
ATOM   1695  CB  ILE A 104      73.420  33.110  38.200  1.00  0.00            
ATOM   1696  HB  ILE A 104      73.960  32.560  38.970  1.00  0.00            
ATOM   1697  CG2 ILE A 104      72.730  34.310  38.950  1.00  0.00            
ATOM   1698 1HG2 ILE A 104      71.960  34.740  38.310  1.00  0.00            
ATOM   1699 2HG2 ILE A 104      72.280  33.830  39.820  1.00  0.00            
ATOM   1700 3HG2 ILE A 104      73.460  35.040  39.300  1.00  0.00            
ATOM   1701  CG1 ILE A 104      72.360  32.130  37.640  1.00  0.00            
ATOM   1702 1HG1 ILE A 104      71.690  32.660  36.960  1.00  0.00            
ATOM   1703 2HG1 ILE A 104      71.640  32.070  38.450  1.00  0.00            
ATOM   1704  CD  ILE A 104      72.850  30.760  37.210  1.00  0.00            
ATOM   1705  HD1 ILE A 104      71.980  30.200  36.880  1.00  0.00            
ATOM   1706  HD2 ILE A 104      73.500  30.760  36.330  1.00  0.00            
ATOM   1707  HD3 ILE A 104      73.310  30.190  38.010  1.00  0.00            
ATOM   1708  C   ILE A 104      73.770  34.220  35.910  1.00  0.00            
ATOM   1709  O   ILE A 104      73.840  35.430  35.700  1.00  0.00            
ATOM   1710  N   ASP A 105      73.140  33.390  35.080  1.00  0.00            
ATOM   1711  H   ASP A 105      73.310  32.400  35.210  1.00  0.00            
ATOM   1712  CA  ASP A 105      72.520  33.830  33.830  1.00  0.00            
ATOM   1713  HA  ASP A 105      73.360  34.400  33.430  1.00  0.00            
ATOM   1714  CB  ASP A 105      72.280  32.580  32.850  1.00  0.00            
ATOM   1715  HB1 ASP A 105      71.890  31.740  33.430  1.00  0.00            
ATOM   1716  HB2 ASP A 105      73.300  32.390  32.510  1.00  0.00            
ATOM   1717  CG  ASP A 105      71.400  32.930  31.710  1.00  0.00            
ATOM   1718  OD1 ASP A 105      71.860  33.450  30.680  1.00  0.00            
ATOM   1719  OD2 ASP A 105      70.210  32.640  31.720  1.00  0.00            
ATOM   1720  C   ASP A 105      71.250  34.790  33.990  1.00  0.00            
ATOM   1721  O   ASP A 105      70.990  35.700  33.160  1.00  0.00            
ATOM   1722  N   GLN A 106      70.410  34.430  34.970  1.00  0.00            
ATOM   1723  H   GLN A 106      70.810  33.790  35.640  1.00  0.00            
ATOM   1724  CA  GLN A 106      69.200  35.150  35.490  1.00  0.00            
ATOM   1725  HA  GLN A 106      68.780  34.430  36.190  1.00  0.00            
ATOM   1726  CB  GLN A 106      69.590  36.450  36.220  1.00  0.00            
ATOM   1727  HB1 GLN A 106      69.510  37.290  35.530  1.00  0.00            
ATOM   1728  HB2 GLN A 106      70.640  36.300  36.490  1.00  0.00            
ATOM   1729  CG  GLN A 106      68.880  36.710  37.550  1.00  0.00            
ATOM   1730  HG1 GLN A 106      69.250  36.000  38.300  1.00  0.00            
ATOM   1731  HG2 GLN A 106      67.830  36.540  37.290  1.00  0.00            
ATOM   1732  CD  GLN A 106      68.990  38.170  38.060  1.00  0.00            
ATOM   1733  OE1 GLN A 106      69.570  38.480  39.160  1.00  0.00            
ATOM   1734  NE2 GLN A 106      68.460  39.130  37.370  1.00  0.00            
ATOM   1735 1HE2 GLN A 106      68.000  38.860  36.510  1.00  0.00            
ATOM   1736 2HE2 GLN A 106      68.590  40.100  37.630  1.00  0.00            
ATOM   1737  C   GLN A 106      68.000  35.270  34.430  1.00  0.00            
ATOM   1738  O   GLN A 106      66.920  35.750  34.810  1.00  0.00            
ATOM   1739  N   SER A 107      68.180  34.850  33.160  1.00  0.00            
ATOM   1740  H   SER A 107      69.100  34.610  32.810  1.00  0.00            
ATOM   1741  CA  SER A 107      67.100  34.830  32.140  1.00  0.00            
ATOM   1742  HA  SER A 107      66.840  35.870  31.960  1.00  0.00            
ATOM   1743  CB  SER A 107      67.510  34.270  30.770  1.00  0.00            
ATOM   1744  HB1 SER A 107      68.350  34.830  30.350  1.00  0.00            
ATOM   1745  HB2 SER A 107      66.590  34.380  30.200  1.00  0.00            
ATOM   1746  OG  SER A 107      67.790  32.870  30.860  1.00  0.00            
ATOM   1747  HG  SER A 107      68.700  32.830  31.170  1.00  0.00            
ATOM   1748  C   SER A 107      65.820  34.190  32.660  1.00  0.00            
ATOM   1749  O   SER A 107      65.790  33.170  33.310  1.00  0.00            
ATOM   1750  N   ASP A 108      64.730  34.890  32.340  1.00  0.00            
ATOM   1751  H   ASP A 108      64.760  35.630  31.650  1.00  0.00            
ATOM   1752  CA  ASP A 108      63.390  34.440  32.820  1.00  0.00            
ATOM   1753  HA  ASP A 108      62.770  35.290  32.520  1.00  0.00            
ATOM   1754  CB  ASP A 108      63.000  33.300  31.870  1.00  0.00            
ATOM   1755  HB1 ASP A 108      62.070  32.840  32.210  1.00  0.00            
ATOM   1756  HB2 ASP A 108      63.790  32.570  32.040  1.00  0.00            
ATOM   1757  CG  ASP A 108      63.030  33.740  30.380  1.00  0.00            
ATOM   1758  OD1 ASP A 108      62.190  34.560  30.020  1.00  0.00            
ATOM   1759  OD2 ASP A 108      63.890  33.290  29.560  1.00  0.00            
ATOM   1760  C   ASP A 108      63.250  34.160  34.350  1.00  0.00            
ATOM   1761  O   ASP A 108      62.450  33.260  34.700  1.00  0.00            
ATOM   1762  N   TRP A 109      63.980  34.850  35.190  1.00  0.00            
ATOM   1763  H   TRP A 109      64.810  35.350  34.900  1.00  0.00            
ATOM   1764  CA  TRP A 109      63.580  35.160  36.600  1.00  0.00            
ATOM   1765  HA  TRP A 109      63.270  34.210  37.030  1.00  0.00            
ATOM   1766  CB  TRP A 109      64.760  35.760  37.400  1.00  0.00            
ATOM   1767  HB1 TRP A 109      64.420  36.680  37.890  1.00  0.00            
ATOM   1768  HB2 TRP A 109      65.480  36.160  36.690  1.00  0.00            
ATOM   1769  CG  TRP A 109      65.430  34.870  38.410  1.00  0.00            
ATOM   1770  CD1 TRP A 109      66.450  34.030  38.190  1.00  0.00            
ATOM   1771  HD1 TRP A 109      66.890  33.910  37.210  1.00  0.00            
ATOM   1772  NE1 TRP A 109      66.710  33.330  39.330  1.00  0.00            
ATOM   1773  HE1 TRP A 109      67.190  32.450  39.220  1.00  0.00            
ATOM   1774  CE2 TRP A 109      66.000  33.750  40.410  1.00  0.00            
ATOM   1775  CZ2 TRP A 109      65.990  33.300  41.730  1.00  0.00            
ATOM   1776  HZ2 TRP A 109      66.560  32.440  42.050  1.00  0.00            
ATOM   1777  CH2 TRP A 109      65.180  33.940  42.620  1.00  0.00            
ATOM   1778  HH2 TRP A 109      65.200  33.680  43.670  1.00  0.00            
ATOM   1779  CZ3 TRP A 109      64.270  34.970  42.160  1.00  0.00            
ATOM   1780  HZ3 TRP A 109      63.620  35.510  42.840  1.00  0.00            
ATOM   1781  CE3 TRP A 109      64.270  35.390  40.800  1.00  0.00            
ATOM   1782  HE3 TRP A 109      63.530  36.060  40.400  1.00  0.00            
ATOM   1783  CD2 TRP A 109      65.170  34.760  39.860  1.00  0.00            
ATOM   1784  C   TRP A 109      62.450  36.180  36.280  1.00  0.00            
ATOM   1785  O   TRP A 109      62.530  37.070  35.470  1.00  0.00            
ATOM   1786  N   ILE A 110      61.340  35.900  36.950  1.00  0.00            
ATOM   1787  H   ILE A 110      61.350  35.050  37.490  1.00  0.00            
ATOM   1788  CA  ILE A 110      60.060  36.730  36.850  1.00  0.00            
ATOM   1789  HA  ILE A 110      60.180  37.450  36.040  1.00  0.00            
ATOM   1790  CB  ILE A 110      58.780  35.980  36.370  1.00  0.00            
ATOM   1791  HB  ILE A 110      58.430  35.300  37.150  1.00  0.00            
ATOM   1792  CG2 ILE A 110      57.680  36.950  35.980  1.00  0.00            
ATOM   1793 1HG2 ILE A 110      57.430  37.580  36.840  1.00  0.00            
ATOM   1794 2HG2 ILE A 110      57.920  37.580  35.130  1.00  0.00            
ATOM   1795 3HG2 ILE A 110      56.760  36.430  35.720  1.00  0.00            
ATOM   1796  CG1 ILE A 110      59.090  35.090  35.120  1.00  0.00            
ATOM   1797 1HG1 ILE A 110      59.940  34.480  35.430  1.00  0.00            
ATOM   1798 2HG1 ILE A 110      59.420  35.750  34.310  1.00  0.00            
ATOM   1799  CD  ILE A 110      58.020  34.110  34.650  1.00  0.00            
ATOM   1800  HD1 ILE A 110      57.680  33.430  35.430  1.00  0.00            
ATOM   1801  HD2 ILE A 110      57.200  34.630  34.150  1.00  0.00            
ATOM   1802  HD3 ILE A 110      58.540  33.550  33.870  1.00  0.00            
ATOM   1803  C   ILE A 110      59.930  37.550  38.170  1.00  0.00            
ATOM   1804  O   ILE A 110      60.140  36.990  39.270  1.00  0.00            
ATOM   1805  N   SER A 111      59.620  38.870  37.960  1.00  0.00            
ATOM   1806  H   SER A 111      59.460  39.200  37.020  1.00  0.00            
ATOM   1807  CA  SER A 111      59.840  39.890  39.030  1.00  0.00            
ATOM   1808  HA  SER A 111      60.150  39.480  39.990  1.00  0.00            
ATOM   1809  CB  SER A 111      60.940  40.780  38.560  1.00  0.00            
ATOM   1810  HB1 SER A 111      60.620  41.410  37.730  1.00  0.00            
ATOM   1811  HB2 SER A 111      61.800  40.190  38.260  1.00  0.00            
ATOM   1812  OG  SER A 111      61.280  41.710  39.610  1.00  0.00            
ATOM   1813  HG  SER A 111      62.050  41.410  40.090  1.00  0.00            
ATOM   1814  C   SER A 111      58.510  40.620  39.170  1.00  0.00            
ATOM   1815  O   SER A 111      58.110  41.380  38.320  1.00  0.00            
ATOM   1816  N   PHE A 112      57.880  40.490  40.350  1.00  0.00            
ATOM   1817  H   PHE A 112      58.230  39.800  41.000  1.00  0.00            
ATOM   1818  CA  PHE A 112      56.880  41.380  40.900  1.00  0.00            
ATOM   1819  HA  PHE A 112      56.450  42.010  40.120  1.00  0.00            
ATOM   1820  CB  PHE A 112      55.600  40.690  41.390  1.00  0.00            
ATOM   1821  HB1 PHE A 112      54.910  41.500  41.630  1.00  0.00            
ATOM   1822  HB2 PHE A 112      55.740  40.260  42.380  1.00  0.00            
ATOM   1823  CG  PHE A 112      54.820  39.730  40.430  1.00  0.00            
ATOM   1824  CD1 PHE A 112      54.340  40.080  39.170  1.00  0.00            
ATOM   1825  HD1 PHE A 112      54.610  41.070  38.830  1.00  0.00            
ATOM   1826  CE1 PHE A 112      53.580  39.200  38.350  1.00  0.00            
ATOM   1827  HE1 PHE A 112      53.220  39.550  37.390  1.00  0.00            
ATOM   1828  CZ  PHE A 112      53.320  37.880  38.770  1.00  0.00            
ATOM   1829  HZ  PHE A 112      52.890  37.180  38.070  1.00  0.00            
ATOM   1830  CE2 PHE A 112      53.930  37.460  39.970  1.00  0.00            
ATOM   1831  HE2 PHE A 112      53.850  36.420  40.240  1.00  0.00            
ATOM   1832  CD2 PHE A 112      54.660  38.340  40.800  1.00  0.00            
ATOM   1833  HD2 PHE A 112      55.010  38.040  41.780  1.00  0.00            
ATOM   1834  C   PHE A 112      57.570  42.280  41.970  1.00  0.00            
ATOM   1835  O   PHE A 112      56.930  42.730  42.910  1.00  0.00            
ATOM   1836  N   SER A 113      58.840  42.530  41.830  1.00  0.00            
ATOM   1837  H   SER A 113      59.290  42.170  41.000  1.00  0.00            
ATOM   1838  CA  SER A 113      59.560  43.620  42.520  1.00  0.00            
ATOM   1839  HA  SER A 113      59.400  43.450  43.580  1.00  0.00            
ATOM   1840  CB  SER A 113      60.930  43.650  42.040  1.00  0.00            
ATOM   1841  HB1 SER A 113      60.880  43.670  40.950  1.00  0.00            
ATOM   1842  HB2 SER A 113      61.350  42.700  42.390  1.00  0.00            
ATOM   1843  OG  SER A 113      61.540  44.760  42.640  1.00  0.00            
ATOM   1844  HG  SER A 113      62.490  44.700  42.550  1.00  0.00            
ATOM   1845  C   SER A 113      58.750  44.890  42.240  1.00  0.00            
ATOM   1846  O   SER A 113      58.330  45.210  41.100  1.00  0.00            
ATOM   1847  N   HIS A 114      58.520  45.670  43.330  1.00  0.00            
ATOM   1848  H   HIS A 114      58.810  45.380  44.250  1.00  0.00            
ATOM   1849  CA  HIS A 114      58.110  47.070  43.360  1.00  0.00            
ATOM   1850  HA  HIS A 114      57.390  47.270  42.560  1.00  0.00            
ATOM   1851  CB  HIS A 114      57.500  47.420  44.720  1.00  0.00            
ATOM   1852  HB1 HIS A 114      56.560  46.890  44.900  1.00  0.00            
ATOM   1853  HB2 HIS A 114      57.180  48.460  44.710  1.00  0.00            
ATOM   1854  CG  HIS A 114      58.520  47.280  45.860  1.00  0.00            
ATOM   1855  ND1 HIS A 114      59.240  46.060  46.190  1.00  0.00            
ATOM   1856  CE1 HIS A 114      60.030  46.370  47.230  1.00  0.00            
ATOM   1857  HE1 HIS A 114      60.630  45.620  47.710  1.00  0.00            
ATOM   1858  NE2 HIS A 114      59.980  47.670  47.480  1.00  0.00            
ATOM   1859  HE2 HIS A 114      60.530  48.100  48.210  1.00  0.00            
ATOM   1860  CD2 HIS A 114      59.070  48.260  46.620  1.00  0.00            
ATOM   1861  HD2 HIS A 114      58.790  49.300  46.540  1.00  0.00            
ATOM   1862  C   HIS A 114      59.210  48.060  43.120  1.00  0.00            
ATOM   1863  O   HIS A 114      58.930  49.220  42.730  1.00  0.00            
ATOM   1864  N   MET A 115      60.510  47.700  43.290  1.00  0.00            
ATOM   1865  H   MET A 115      60.610  46.740  43.580  1.00  0.00            
ATOM   1866  CA  MET A 115      61.630  48.630  43.070  1.00  0.00            
ATOM   1867  HA  MET A 115      61.400  49.510  43.670  1.00  0.00            
ATOM   1868  CB  MET A 115      62.950  48.140  43.590  1.00  0.00            
ATOM   1869  HB1 MET A 115      63.700  48.870  43.290  1.00  0.00            
ATOM   1870  HB2 MET A 115      63.050  47.100  43.280  1.00  0.00            
ATOM   1871  CG  MET A 115      62.950  48.070  45.100  1.00  0.00            
ATOM   1872  HG1 MET A 115      62.140  47.420  45.440  1.00  0.00            
ATOM   1873  HG2 MET A 115      62.650  49.040  45.490  1.00  0.00            
ATOM   1874  SD  MET A 115      64.460  47.480  46.020  1.00  0.00            
ATOM   1875  CE  MET A 115      64.250  45.730  45.660  1.00  0.00            
ATOM   1876  HE1 MET A 115      64.600  45.610  44.640  1.00  0.00            
ATOM   1877  HE2 MET A 115      64.720  45.020  46.350  1.00  0.00            
ATOM   1878  HE3 MET A 115      63.220  45.380  45.760  1.00  0.00            
ATOM   1879  C   MET A 115      61.830  48.920  41.550  1.00  0.00            
ATOM   1880  O   MET A 115      61.860  47.970  40.750  1.00  0.00            
ATOM   1881  N   SER A 116      61.890  50.180  41.150  1.00  0.00            
ATOM   1882  H   SER A 116      61.910  50.880  41.880  1.00  0.00            
ATOM   1883  CA  SER A 116      61.930  50.540  39.720  1.00  0.00            
ATOM   1884  HA  SER A 116      60.960  50.150  39.410  1.00  0.00            
ATOM   1885  CB  SER A 116      61.730  52.100  39.530  1.00  0.00            
ATOM   1886  HB1 SER A 116      62.100  52.280  38.520  1.00  0.00            
ATOM   1887  HB2 SER A 116      62.320  52.650  40.260  1.00  0.00            
ATOM   1888  OG  SER A 116      60.320  52.470  39.520  1.00  0.00            
ATOM   1889  HG  SER A 116      60.070  52.640  38.610  1.00  0.00            
ATOM   1890  C   SER A 116      63.070  49.970  38.910  1.00  0.00            
ATOM   1891  O   SER A 116      64.110  49.930  39.490  1.00  0.00            
ATOM   1892  N   SER A 117      63.040  49.640  37.650  1.00  0.00            
ATOM   1893  H   SER A 117      63.900  49.410  37.180  1.00  0.00            
ATOM   1894  CA  SER A 117      61.880  49.900  36.790  1.00  0.00            
ATOM   1895  HA  SER A 117      60.990  49.870  37.410  1.00  0.00            
ATOM   1896  CB  SER A 117      61.940  51.220  36.090  1.00  0.00            
ATOM   1897  HB1 SER A 117      62.290  51.060  35.070  1.00  0.00            
ATOM   1898  HB2 SER A 117      62.570  51.940  36.600  1.00  0.00            
ATOM   1899  OG  SER A 117      60.580  51.750  36.090  1.00  0.00            
ATOM   1900  HG  SER A 117      60.520  52.470  35.460  1.00  0.00            
ATOM   1901  C   SER A 117      61.730  48.810  35.750  1.00  0.00            
ATOM   1902  O   SER A 117      62.630  47.960  35.660  1.00  0.00            
ATOM   1903  N   ASP A 118      60.650  48.790  34.930  1.00  0.00            
ATOM   1904  H   ASP A 118      60.020  49.570  35.040  1.00  0.00            
ATOM   1905  CA  ASP A 118      60.650  48.310  33.520  1.00  0.00            
ATOM   1906  HA  ASP A 118      60.400  47.250  33.620  1.00  0.00            
ATOM   1907  CB  ASP A 118      59.440  48.950  32.840  1.00  0.00            
ATOM   1908  HB1 ASP A 118      59.640  50.010  32.680  1.00  0.00            
ATOM   1909  HB2 ASP A 118      58.700  48.930  33.640  1.00  0.00            
ATOM   1910  CG  ASP A 118      58.900  48.270  31.580  1.00  0.00            
ATOM   1911  OD1 ASP A 118      57.720  47.890  31.650  1.00  0.00            
ATOM   1912  OD2 ASP A 118      59.620  48.020  30.610  1.00  0.00            
ATOM   1913  C   ASP A 118      61.970  48.480  32.740  1.00  0.00            
ATOM   1914  O   ASP A 118      62.580  49.540  32.820  1.00  0.00            
ATOM   1915  N   THR A 119      62.380  47.450  32.020  1.00  0.00            
ATOM   1916  H   THR A 119      61.930  46.550  31.950  1.00  0.00            
ATOM   1917  CA  THR A 119      63.760  47.420  31.410  1.00  0.00            
ATOM   1918  HA  THR A 119      64.340  48.050  32.080  1.00  0.00            
ATOM   1919  CB  THR A 119      64.310  45.980  31.390  1.00  0.00            
ATOM   1920  HB  THR A 119      65.320  45.930  30.980  1.00  0.00            
ATOM   1921  CG2 THR A 119      64.460  45.360  32.800  1.00  0.00            
ATOM   1922 1HG2 THR A 119      63.520  45.320  33.360  1.00  0.00            
ATOM   1923 2HG2 THR A 119      64.910  44.370  32.740  1.00  0.00            
ATOM   1924 3HG2 THR A 119      65.160  45.980  33.350  1.00  0.00            
ATOM   1925  OG1 THR A 119      63.470  44.980  30.690  1.00  0.00            
ATOM   1926  HG1 THR A 119      63.580  45.130  29.750  1.00  0.00            
ATOM   1927  C   THR A 119      63.810  48.140  30.090  1.00  0.00            
ATOM   1928  O   THR A 119      64.440  49.180  30.060  1.00  0.00            
ATOM   1929  N   ASP A 120      63.170  47.620  29.000  1.00  0.00            
ATOM   1930  H   ASP A 120      62.450  46.910  29.040  1.00  0.00            
ATOM   1931  CA  ASP A 120      63.540  48.170  27.670  1.00  0.00            
ATOM   1932  HA  ASP A 120      64.630  48.230  27.640  1.00  0.00            
ATOM   1933  CB  ASP A 120      63.240  47.180  26.580  1.00  0.00            
ATOM   1934  HB1 ASP A 120      63.730  47.470  25.650  1.00  0.00            
ATOM   1935  HB2 ASP A 120      62.170  47.160  26.390  1.00  0.00            
ATOM   1936  CG  ASP A 120      63.570  45.680  26.810  1.00  0.00            
ATOM   1937  OD1 ASP A 120      63.700  45.200  27.940  1.00  0.00            
ATOM   1938  OD2 ASP A 120      63.530  44.910  25.820  1.00  0.00            
ATOM   1939  C   ASP A 120      62.970  49.560  27.400  1.00  0.00            
ATOM   1940  O   ASP A 120      63.310  50.230  26.390  1.00  0.00            
ATOM   1941  N   HIS A 121      62.090  50.060  28.280  1.00  0.00            
ATOM   1942  H   HIS A 121      62.000  49.400  29.040  1.00  0.00            
ATOM   1943  CA  HIS A 121      61.220  51.230  28.190  1.00  0.00            
ATOM   1944  HA  HIS A 121      60.640  50.960  27.310  1.00  0.00            
ATOM   1945  CB  HIS A 121      60.360  51.220  29.470  1.00  0.00            
ATOM   1946  HB1 HIS A 121      60.500  50.210  29.850  1.00  0.00            
ATOM   1947  HB2 HIS A 121      59.290  51.350  29.290  1.00  0.00            
ATOM   1948  CG  HIS A 121      60.900  52.150  30.520  1.00  0.00            
ATOM   1949  ND1 HIS A 121      60.370  53.350  30.810  1.00  0.00            
ATOM   1950  CE1 HIS A 121      61.160  53.870  31.830  1.00  0.00            
ATOM   1951  HE1 HIS A 121      60.900  54.680  32.490  1.00  0.00            
ATOM   1952  NE2 HIS A 121      62.170  53.040  32.090  1.00  0.00            
ATOM   1953  HE2 HIS A 121      62.920  53.170  32.750  1.00  0.00            
ATOM   1954  CD2 HIS A 121      62.030  51.940  31.220  1.00  0.00            
ATOM   1955  HD2 HIS A 121      62.710  51.140  30.980  1.00  0.00            
ATOM   1956  C   HIS A 121      61.980  52.590  28.000  1.00  0.00            
ATOM   1957  O   HIS A 121      61.420  53.570  27.460  1.00  0.00            
ATOM   1958  N   PHE A 122      63.240  52.540  28.340  1.00  0.00            
ATOM   1959  H   PHE A 122      63.610  51.630  28.560  1.00  0.00            
ATOM   1960  CA  PHE A 122      64.090  53.690  28.500  1.00  0.00            
ATOM   1961  HA  PHE A 122      63.720  54.220  29.370  1.00  0.00            
ATOM   1962  CB  PHE A 122      65.580  53.290  28.890  1.00  0.00            
ATOM   1963  HB1 PHE A 122      66.110  52.910  28.020  1.00  0.00            
ATOM   1964  HB2 PHE A 122      65.650  52.400  29.520  1.00  0.00            
ATOM   1965  CG  PHE A 122      66.330  54.450  29.500  1.00  0.00            
ATOM   1966  CD1 PHE A 122      66.200  54.870  30.820  1.00  0.00            
ATOM   1967  HD1 PHE A 122      65.590  54.250  31.470  1.00  0.00            
ATOM   1968  CE1 PHE A 122      66.940  55.900  31.380  1.00  0.00            
ATOM   1969  HE1 PHE A 122      66.670  56.240  32.370  1.00  0.00            
ATOM   1970  CZ  PHE A 122      67.690  56.680  30.550  1.00  0.00            
ATOM   1971  HZ  PHE A 122      67.980  57.680  30.840  1.00  0.00            
ATOM   1972  CE2 PHE A 122      67.900  56.300  29.230  1.00  0.00            
ATOM   1973  HE2 PHE A 122      68.440  56.960  28.560  1.00  0.00            
ATOM   1974  CD2 PHE A 122      67.260  55.150  28.720  1.00  0.00            
ATOM   1975  HD2 PHE A 122      67.420  54.930  27.680  1.00  0.00            
ATOM   1976  C   PHE A 122      64.030  54.490  27.150  1.00  0.00            
ATOM   1977  O   PHE A 122      64.030  53.840  26.120  1.00  0.00            
ATOM   1978  N   PRO A 123      64.080  55.860  27.170  1.00  0.00            
ATOM   1979  CD  PRO A 123      63.880  56.680  28.370  1.00  0.00            
ATOM   1980  HD1 PRO A 123      64.740  56.840  29.020  1.00  0.00            
ATOM   1981  HD2 PRO A 123      63.000  56.260  28.870  1.00  0.00            
ATOM   1982  CG  PRO A 123      63.420  58.040  27.900  1.00  0.00            
ATOM   1983  HG1 PRO A 123      64.270  58.730  27.870  1.00  0.00            
ATOM   1984  HG2 PRO A 123      62.560  58.340  28.500  1.00  0.00            
ATOM   1985  CB  PRO A 123      62.890  57.820  26.490  1.00  0.00            
ATOM   1986  HB1 PRO A 123      63.000  58.700  25.860  1.00  0.00            
ATOM   1987  HB2 PRO A 123      61.850  57.520  26.590  1.00  0.00            
ATOM   1988  CA  PRO A 123      63.750  56.640  25.960  1.00  0.00            
ATOM   1989  HA  PRO A 123      63.260  55.990  25.240  1.00  0.00            
ATOM   1990  C   PRO A 123      65.110  57.000  25.310  1.00  0.00            
ATOM   1991  O   PRO A 123      65.440  58.170  25.060  1.00  0.00            
ATOM   1992  N   ILE A 124      65.940  55.990  25.000  1.00  0.00            
ATOM   1993  H   ILE A 124      65.630  55.040  25.120  1.00  0.00            
ATOM   1994  CA  ILE A 124      67.430  56.140  24.820  1.00  0.00            
ATOM   1995  HA  ILE A 124      67.810  56.690  25.680  1.00  0.00            
ATOM   1996  CB  ILE A 124      68.160  54.770  24.720  1.00  0.00            
ATOM   1997  HB  ILE A 124      67.820  54.210  25.590  1.00  0.00            
ATOM   1998  CG2 ILE A 124      67.840  53.940  23.440  1.00  0.00            
ATOM   1999 1HG2 ILE A 124      66.770  53.990  23.230  1.00  0.00            
ATOM   2000 2HG2 ILE A 124      68.350  54.370  22.580  1.00  0.00            
ATOM   2001 3HG2 ILE A 124      68.120  52.910  23.650  1.00  0.00            
ATOM   2002  CG1 ILE A 124      69.680  54.910  24.830  1.00  0.00            
ATOM   2003 1HG1 ILE A 124      70.010  55.760  24.230  1.00  0.00            
ATOM   2004 2HG1 ILE A 124      70.120  54.020  24.390  1.00  0.00            
ATOM   2005  CD  ILE A 124      70.220  54.960  26.280  1.00  0.00            
ATOM   2006  HD1 ILE A 124      70.010  55.970  26.630  1.00  0.00            
ATOM   2007  HD2 ILE A 124      69.800  54.230  26.980  1.00  0.00            
ATOM   2008  HD3 ILE A 124      71.280  54.720  26.180  1.00  0.00            
ATOM   2009  C   ILE A 124      67.710  57.030  23.620  1.00  0.00            
ATOM   2010  O   ILE A 124      68.570  57.880  23.650  1.00  0.00            
ATOM   2011  N   LYS A 125      66.960  56.830  22.550  1.00  0.00            
ATOM   2012  H   LYS A 125      66.260  56.100  22.590  1.00  0.00            
ATOM   2013  CA  LYS A 125      67.120  57.530  21.280  1.00  0.00            
ATOM   2014  HA  LYS A 125      68.190  57.440  21.080  1.00  0.00            
ATOM   2015  CB  LYS A 125      66.310  56.990  20.140  1.00  0.00            
ATOM   2016  HB1 LYS A 125      66.500  57.600  19.260  1.00  0.00            
ATOM   2017  HB2 LYS A 125      65.250  56.970  20.410  1.00  0.00            
ATOM   2018  CG  LYS A 125      66.670  55.540  19.750  1.00  0.00            
ATOM   2019  HG1 LYS A 125      66.380  54.880  20.570  1.00  0.00            
ATOM   2020  HG2 LYS A 125      67.730  55.360  19.580  1.00  0.00            
ATOM   2021  CD  LYS A 125      65.770  54.940  18.660  1.00  0.00            
ATOM   2022  HD1 LYS A 125      64.720  55.110  18.900  1.00  0.00            
ATOM   2023  HD2 LYS A 125      65.850  53.860  18.590  1.00  0.00            
ATOM   2024  CE  LYS A 125      66.000  55.520  17.230  1.00  0.00            
ATOM   2025  HE1 LYS A 125      66.980  55.210  16.860  1.00  0.00            
ATOM   2026  HE2 LYS A 125      65.990  56.610  17.310  1.00  0.00            
ATOM   2027  NZ  LYS A 125      64.940  55.040  16.330  1.00  0.00            
ATOM   2028  HZ1 LYS A 125      64.050  55.130  16.810  1.00  0.00            
ATOM   2029  HZ2 LYS A 125      64.930  55.520  15.440  1.00  0.00            
ATOM   2030  HZ3 LYS A 125      65.110  54.060  16.150  1.00  0.00            
ATOM   2031  C   LYS A 125      66.820  59.030  21.430  1.00  0.00            
ATOM   2032  O   LYS A 125      67.680  59.900  21.180  1.00  0.00            
ATOM   2033  N   SER A 126      65.710  59.380  22.080  1.00  0.00            
ATOM   2034  H   SER A 126      65.020  58.680  22.290  1.00  0.00            
ATOM   2035  CA  SER A 126      65.360  60.800  22.350  1.00  0.00            
ATOM   2036  HA  SER A 126      65.400  61.450  21.480  1.00  0.00            
ATOM   2037  CB  SER A 126      63.920  60.760  22.820  1.00  0.00            
ATOM   2038  HB1 SER A 126      63.670  60.340  23.800  1.00  0.00            
ATOM   2039  HB2 SER A 126      63.270  60.240  22.120  1.00  0.00            
ATOM   2040  OG  SER A 126      63.440  62.080  22.720  1.00  0.00            
ATOM   2041  HG  SER A 126      62.510  62.160  22.940  1.00  0.00            
ATOM   2042  C   SER A 126      66.240  61.450  23.460  1.00  0.00            
ATOM   2043  O   SER A 126      66.590  62.640  23.490  1.00  0.00            
ATOM   2044  N   TRP A 127      66.680  60.650  24.410  1.00  0.00            
ATOM   2045  H   TRP A 127      66.260  59.740  24.550  1.00  0.00            
ATOM   2046  CA  TRP A 127      67.550  61.040  25.560  1.00  0.00            
ATOM   2047  HA  TRP A 127      67.050  61.900  26.010  1.00  0.00            
ATOM   2048  CB  TRP A 127      67.550  59.920  26.570  1.00  0.00            
ATOM   2049  HB1 TRP A 127      67.860  59.000  26.080  1.00  0.00            
ATOM   2050  HB2 TRP A 127      66.540  59.780  26.950  1.00  0.00            
ATOM   2051  CG  TRP A 127      68.480  60.010  27.690  1.00  0.00            
ATOM   2052  CD1 TRP A 127      69.710  59.510  27.870  1.00  0.00            
ATOM   2053  HD1 TRP A 127      70.290  59.070  27.070  1.00  0.00            
ATOM   2054  NE1 TRP A 127      70.200  59.780  29.140  1.00  0.00            
ATOM   2055  HE1 TRP A 127      70.960  59.320  29.630  1.00  0.00            
ATOM   2056  CE2 TRP A 127      69.390  60.670  29.770  1.00  0.00            
ATOM   2057  CZ2 TRP A 127      69.510  61.350  31.000  1.00  0.00            
ATOM   2058  HZ2 TRP A 127      70.400  61.220  31.600  1.00  0.00            
ATOM   2059  CH2 TRP A 127      68.350  62.100  31.500  1.00  0.00            
ATOM   2060  HH2 TRP A 127      68.480  62.750  32.350  1.00  0.00            
ATOM   2061  CZ3 TRP A 127      67.220  62.110  30.720  1.00  0.00            
ATOM   2062  HZ3 TRP A 127      66.460  62.810  31.030  1.00  0.00            
ATOM   2063  CE3 TRP A 127      67.090  61.370  29.540  1.00  0.00            
ATOM   2064  HE3 TRP A 127      66.140  61.430  29.020  1.00  0.00            
ATOM   2065  CD2 TRP A 127      68.160  60.710  28.970  1.00  0.00            
ATOM   2066  C   TRP A 127      68.950  61.350  25.120  1.00  0.00            
ATOM   2067  O   TRP A 127      69.550  62.290  25.660  1.00  0.00            
ATOM   2068  N   PHE A 128      69.510  60.550  24.190  1.00  0.00            
ATOM   2069  H   PHE A 128      69.080  59.720  23.810  1.00  0.00            
ATOM   2070  CA  PHE A 128      70.810  60.840  23.530  1.00  0.00            
ATOM   2071  HA  PHE A 128      71.530  61.000  24.330  1.00  0.00            
ATOM   2072  CB  PHE A 128      71.250  59.630  22.690  1.00  0.00            
ATOM   2073  HB1 PHE A 128      72.060  59.920  22.020  1.00  0.00            
ATOM   2074  HB2 PHE A 128      70.420  59.290  22.060  1.00  0.00            
ATOM   2075  CG  PHE A 128      71.920  58.480  23.360  1.00  0.00            
ATOM   2076  CD1 PHE A 128      72.300  58.550  24.720  1.00  0.00            
ATOM   2077  HD1 PHE A 128      72.040  59.370  25.380  1.00  0.00            
ATOM   2078  CE1 PHE A 128      72.870  57.420  25.360  1.00  0.00            
ATOM   2079  HE1 PHE A 128      73.240  57.460  26.370  1.00  0.00            
ATOM   2080  CZ  PHE A 128      73.120  56.270  24.620  1.00  0.00            
ATOM   2081  HZ  PHE A 128      73.450  55.350  25.080  1.00  0.00            
ATOM   2082  CE2 PHE A 128      72.880  56.270  23.240  1.00  0.00            
ATOM   2083  HE2 PHE A 128      73.100  55.320  22.770  1.00  0.00            
ATOM   2084  CD2 PHE A 128      72.280  57.330  22.610  1.00  0.00            
ATOM   2085  HD2 PHE A 128      72.030  57.280  21.560  1.00  0.00            
ATOM   2086  C   PHE A 128      70.690  62.080  22.660  1.00  0.00            
ATOM   2087  O   PHE A 128      71.640  62.860  22.550  1.00  0.00            
ATOM   2088  N   ARG A 129      69.510  62.300  22.010  1.00  0.00            
ATOM   2089  H   ARG A 129      68.820  61.560  21.990  1.00  0.00            
ATOM   2090  CA  ARG A 129      69.350  63.530  21.160  1.00  0.00            
ATOM   2091  HA  ARG A 129      70.250  63.660  20.570  1.00  0.00            
ATOM   2092  CB  ARG A 129      68.200  63.410  20.190  1.00  0.00            
ATOM   2093  HB1 ARG A 129      67.920  64.430  19.940  1.00  0.00            
ATOM   2094  HB2 ARG A 129      67.310  63.150  20.760  1.00  0.00            
ATOM   2095  CG  ARG A 129      68.450  62.410  19.070  1.00  0.00            
ATOM   2096  HG1 ARG A 129      68.510  61.390  19.450  1.00  0.00            
ATOM   2097  HG2 ARG A 129      69.300  62.700  18.450  1.00  0.00            
ATOM   2098  CD  ARG A 129      67.200  62.570  18.130  1.00  0.00            
ATOM   2099  HD1 ARG A 129      67.480  62.090  17.190  1.00  0.00            
ATOM   2100  HD2 ARG A 129      67.070  63.640  17.980  1.00  0.00            
ATOM   2101  NE  ARG A 129      65.880  61.960  18.700  1.00  0.00            
ATOM   2102  HE  ARG A 129      65.850  60.950  18.640  1.00  0.00            
ATOM   2103  CZ  ARG A 129      64.700  62.520  19.010  1.00  0.00            
ATOM   2104  NH1 ARG A 129      64.660  63.830  18.950  1.00  0.00            
ATOM   2105 1HH1 ARG A 129      65.330  64.430  18.490  1.00  0.00            
ATOM   2106 2HH1 ARG A 129      63.700  64.080  19.150  1.00  0.00            
ATOM   2107  NH2 ARG A 129      63.680  61.850  19.500  1.00  0.00            
ATOM   2108 1HH2 ARG A 129      63.720  60.840  19.570  1.00  0.00            
ATOM   2109 2HH2 ARG A 129      62.850  62.410  19.640  1.00  0.00            
ATOM   2110  C   ARG A 129      69.350  64.730  22.110  1.00  0.00            
ATOM   2111  O   ARG A 129      70.020  65.770  21.790  1.00  0.00            
ATOM   2112  N   CYS A 130      68.770  64.620  23.300  1.00  0.00            
ATOM   2113  H   CYS A 130      68.220  63.820  23.560  1.00  0.00            
ATOM   2114  CA  CYS A 130      68.960  65.700  24.290  1.00  0.00            
ATOM   2115  HA  CYS A 130      68.690  66.680  23.900  1.00  0.00            
ATOM   2116  CB  CYS A 130      68.040  65.490  25.430  1.00  0.00            
ATOM   2117  HB1 CYS A 130      68.340  66.120  26.270  1.00  0.00            
ATOM   2118  HB2 CYS A 130      68.260  64.460  25.720  1.00  0.00            
ATOM   2119  SG  CYS A 130      66.340  65.520  25.040  1.00  0.00            
ATOM   2120  HG  CYS A 130      66.190  66.840  25.120  1.00  0.00            
ATOM   2121  C   CYS A 130      70.310  65.820  24.820  1.00  0.00            
ATOM   2122  O   CYS A 130      70.760  66.930  24.970  1.00  0.00            
ATOM   2123  N   GLU A 131      71.060  64.790  24.960  1.00  0.00            
ATOM   2124  H   GLU A 131      70.610  63.890  24.940  1.00  0.00            
ATOM   2125  CA  GLU A 131      72.440  64.840  25.480  1.00  0.00            
ATOM   2126  HA  GLU A 131      72.410  65.530  26.320  1.00  0.00            
ATOM   2127  CB  GLU A 131      72.970  63.460  25.850  1.00  0.00            
ATOM   2128  HB1 GLU A 131      73.050  62.840  24.960  1.00  0.00            
ATOM   2129  HB2 GLU A 131      72.320  63.070  26.630  1.00  0.00            
ATOM   2130  CG  GLU A 131      74.420  63.440  26.460  1.00  0.00            
ATOM   2131  HG1 GLU A 131      74.600  64.350  27.020  1.00  0.00            
ATOM   2132  HG2 GLU A 131      75.090  63.500  25.600  1.00  0.00            
ATOM   2133  CD  GLU A 131      74.660  62.210  27.320  1.00  0.00            
ATOM   2134  OE1 GLU A 131      74.150  61.150  26.890  1.00  0.00            
ATOM   2135  OE2 GLU A 131      75.300  62.300  28.420  1.00  0.00            
ATOM   2136  C   GLU A 131      73.360  65.540  24.510  1.00  0.00            
ATOM   2137  O   GLU A 131      74.240  66.250  24.930  1.00  0.00            
ATOM   2138  N   GLN A 132      73.120  65.360  23.210  1.00  0.00            
ATOM   2139  H   GLN A 132      72.430  64.710  22.860  1.00  0.00            
ATOM   2140  CA  GLN A 132      73.840  66.000  22.160  1.00  0.00            
ATOM   2141  HA  GLN A 132      74.890  65.840  22.410  1.00  0.00            
ATOM   2142  CB  GLN A 132      73.610  65.310  20.760  1.00  0.00            
ATOM   2143  HB1 GLN A 132      74.030  65.920  19.960  1.00  0.00            
ATOM   2144  HB2 GLN A 132      72.550  65.370  20.500  1.00  0.00            
ATOM   2145  CG  GLN A 132      74.190  63.850  20.550  1.00  0.00            
ATOM   2146  HG1 GLN A 132      74.310  63.590  19.500  1.00  0.00            
ATOM   2147  HG2 GLN A 132      73.550  63.120  21.060  1.00  0.00            
ATOM   2148  CD  GLN A 132      75.590  63.740  21.120  1.00  0.00            
ATOM   2149  OE1 GLN A 132      76.560  64.210  20.550  1.00  0.00            
ATOM   2150  NE2 GLN A 132      75.730  63.120  22.330  1.00  0.00            
ATOM   2151 1HE2 GLN A 132      75.000  62.530  22.690  1.00  0.00            
ATOM   2152 2HE2 GLN A 132      76.670  63.120  22.700  1.00  0.00            
ATOM   2153  C   GLN A 132      73.600  67.490  22.090  1.00  0.00            
ATOM   2154  O   GLN A 132      74.590  68.230  22.130  1.00  0.00            
ATOM   2155  N   LYS A 133      72.300  67.910  22.100  1.00  0.00            
ATOM   2156  H   LYS A 133      71.640  67.150  22.220  1.00  0.00            
ATOM   2157  CA  LYS A 133      71.860  69.330  22.290  1.00  0.00            
ATOM   2158  HA  LYS A 133      72.210  69.880  21.420  1.00  0.00            
ATOM   2159  CB  LYS A 133      70.330  69.410  22.210  1.00  0.00            
ATOM   2160  HB1 LYS A 133      69.850  69.200  23.160  1.00  0.00            
ATOM   2161  HB2 LYS A 133      69.930  68.780  21.420  1.00  0.00            
ATOM   2162  CG  LYS A 133      69.920  70.800  21.790  1.00  0.00            
ATOM   2163  HG1 LYS A 133      70.550  71.020  20.930  1.00  0.00            
ATOM   2164  HG2 LYS A 133      70.110  71.450  22.650  1.00  0.00            
ATOM   2165  CD  LYS A 133      68.420  71.040  21.620  1.00  0.00            
ATOM   2166  HD1 LYS A 133      68.160  72.100  21.690  1.00  0.00            
ATOM   2167  HD2 LYS A 133      67.910  70.450  22.390  1.00  0.00            
ATOM   2168  CE  LYS A 133      67.910  70.550  20.240  1.00  0.00            
ATOM   2169  HE1 LYS A 133      68.170  69.490  20.220  1.00  0.00            
ATOM   2170  HE2 LYS A 133      68.290  71.180  19.440  1.00  0.00            
ATOM   2171  NZ  LYS A 133      66.450  70.690  20.150  1.00  0.00            
ATOM   2172  HZ1 LYS A 133      66.100  70.370  19.260  1.00  0.00            
ATOM   2173  HZ2 LYS A 133      65.990  70.170  20.890  1.00  0.00            
ATOM   2174  HZ3 LYS A 133      66.230  71.670  20.250  1.00  0.00            
ATOM   2175  C   LYS A 133      72.420  69.920  23.580  1.00  0.00            
ATOM   2176  O   LYS A 133      72.970  70.990  23.530  1.00  0.00            
ATOM   2177  N   ALA A 134      72.300  69.200  24.710  1.00  0.00            
ATOM   2178  H   ALA A 134      71.580  68.490  24.740  1.00  0.00            
ATOM   2179  CA  ALA A 134      72.970  69.680  25.940  1.00  0.00            
ATOM   2180  HA  ALA A 134      72.520  70.640  26.210  1.00  0.00            
ATOM   2181  CB  ALA A 134      72.650  68.680  27.050  1.00  0.00            
ATOM   2182  HB1 ALA A 134      72.880  67.620  26.920  1.00  0.00            
ATOM   2183  HB2 ALA A 134      73.140  69.090  27.930  1.00  0.00            
ATOM   2184  HB3 ALA A 134      71.580  68.630  27.260  1.00  0.00            
ATOM   2185  C   ALA A 134      74.480  69.920  25.790  1.00  0.00            
ATOM   2186  O   ALA A 134      74.990  71.050  26.080  1.00  0.00            
ATOM   2187  N   ALA A 135      75.230  68.900  25.260  1.00  0.00            
ATOM   2188  H   ALA A 135      74.830  67.990  25.100  1.00  0.00            
ATOM   2189  CA  ALA A 135      76.670  69.050  25.100  1.00  0.00            
ATOM   2190  HA  ALA A 135      77.160  69.460  25.980  1.00  0.00            
ATOM   2191  CB  ALA A 135      77.220  67.710  24.740  1.00  0.00            
ATOM   2192  HB1 ALA A 135      76.690  66.970  25.340  1.00  0.00            
ATOM   2193  HB2 ALA A 135      77.060  67.580  23.670  1.00  0.00            
ATOM   2194  HB3 ALA A 135      78.250  67.690  25.080  1.00  0.00            
ATOM   2195  C   ALA A 135      76.950  70.140  24.020  1.00  0.00            
ATOM   2196  O   ALA A 135      77.910  70.890  24.160  1.00  0.00            
ATOM   2197  N   SER A 136      76.170  70.280  23.000  1.00  0.00            
ATOM   2198  H   SER A 136      75.540  69.500  22.870  1.00  0.00            
ATOM   2199  CA  SER A 136      76.290  71.300  21.990  1.00  0.00            
ATOM   2200  HA  SER A 136      77.260  71.190  21.510  1.00  0.00            
ATOM   2201  CB  SER A 136      75.240  71.160  20.860  1.00  0.00            
ATOM   2202  HB1 SER A 136      75.340  71.890  20.050  1.00  0.00            
ATOM   2203  HB2 SER A 136      74.240  71.340  21.260  1.00  0.00            
ATOM   2204  OG  SER A 136      75.410  69.880  20.350  1.00  0.00            
ATOM   2205  HG  SER A 136      75.100  69.220  20.970  1.00  0.00            
ATOM   2206  C   SER A 136      76.360  72.710  22.530  1.00  0.00            
ATOM   2207  O   SER A 136      77.370  73.430  22.270  1.00  0.00            
ATOM   2208  N   ARG A 137      75.370  73.000  23.390  1.00  0.00            
ATOM   2209  H   ARG A 137      74.650  72.300  23.430  1.00  0.00            
ATOM   2210  CA  ARG A 137      75.270  74.310  24.080  1.00  0.00            
ATOM   2211  HA  ARG A 137      75.510  75.180  23.470  1.00  0.00            
ATOM   2212  CB  ARG A 137      73.840  74.350  24.660  1.00  0.00            
ATOM   2213  HB1 ARG A 137      73.770  75.200  25.340  1.00  0.00            
ATOM   2214  HB2 ARG A 137      73.650  73.480  25.280  1.00  0.00            
ATOM   2215  CG  ARG A 137      72.820  74.460  23.460  1.00  0.00            
ATOM   2216  HG1 ARG A 137      72.530  73.570  22.900  1.00  0.00            
ATOM   2217  HG2 ARG A 137      73.260  75.160  22.750  1.00  0.00            
ATOM   2218  CD  ARG A 137      71.470  74.970  24.020  1.00  0.00            
ATOM   2219  HD1 ARG A 137      70.830  74.940  23.140  1.00  0.00            
ATOM   2220  HD2 ARG A 137      71.500  75.960  24.470  1.00  0.00            
ATOM   2221  NE  ARG A 137      70.890  74.120  25.070  1.00  0.00            
ATOM   2222  HE  ARG A 137      71.480  73.930  25.870  1.00  0.00            
ATOM   2223  CZ  ARG A 137      69.750  73.500  25.100  1.00  0.00            
ATOM   2224  NH1 ARG A 137      68.760  73.470  24.210  1.00  0.00            
ATOM   2225 1HH1 ARG A 137      68.800  74.150  23.470  1.00  0.00            
ATOM   2226 2HH1 ARG A 137      67.880  73.100  24.530  1.00  0.00            
ATOM   2227  NH2 ARG A 137      69.500  72.790  26.180  1.00  0.00            
ATOM   2228 1HH2 ARG A 137      70.170  72.790  26.930  1.00  0.00            
ATOM   2229 2HH2 ARG A 137      68.780  72.090  26.080  1.00  0.00            
ATOM   2230  C   ARG A 137      76.290  74.430  25.250  1.00  0.00            
ATOM   2231  O   ARG A 137      76.890  75.510  25.370  1.00  0.00            
ATOM   2232  N   SER A 138      76.610  73.410  26.020  1.00  0.00            
ATOM   2233  H   SER A 138      76.280  72.500  25.720  1.00  0.00            
ATOM   2234  CA  SER A 138      77.170  73.480  27.380  1.00  0.00            
ATOM   2235  HA  SER A 138      77.550  74.500  27.430  1.00  0.00            
ATOM   2236  CB  SER A 138      76.000  73.400  28.360  1.00  0.00            
ATOM   2237  HB1 SER A 138      76.390  73.550  29.370  1.00  0.00            
ATOM   2238  HB2 SER A 138      75.400  72.500  28.190  1.00  0.00            
ATOM   2239  OG  SER A 138      75.050  74.500  28.190  1.00  0.00            
ATOM   2240  HG  SER A 138      74.250  74.200  27.760  1.00  0.00            
ATOM   2241  C   SER A 138      78.320  72.450  27.740  1.00  0.00            
ATOM   2242  O   SER A 138      78.730  72.420  28.930  1.00  0.00            
ATOM   2243  N   TYR A 139      79.030  72.000  26.780  1.00  0.00            
ATOM   2244  H   TYR A 139      78.750  72.070  25.810  1.00  0.00            
ATOM   2245  CA  TYR A 139      80.390  71.370  26.910  1.00  0.00            
ATOM   2246  HA  TYR A 139      80.340  70.700  27.760  1.00  0.00            
ATOM   2247  CB  TYR A 139      80.700  70.590  25.670  1.00  0.00            
ATOM   2248  HB1 TYR A 139      80.630  71.180  24.760  1.00  0.00            
ATOM   2249  HB2 TYR A 139      79.910  69.860  25.510  1.00  0.00            
ATOM   2250  CG  TYR A 139      81.970  69.870  25.690  1.00  0.00            
ATOM   2251  CD1 TYR A 139      82.060  68.700  26.490  1.00  0.00            
ATOM   2252  HD1 TYR A 139      81.240  68.310  27.080  1.00  0.00            
ATOM   2253  CE1 TYR A 139      83.290  68.060  26.570  1.00  0.00            
ATOM   2254  HE1 TYR A 139      83.420  67.100  27.050  1.00  0.00            
ATOM   2255  CZ  TYR A 139      84.420  68.490  25.790  1.00  0.00            
ATOM   2256  OH  TYR A 139      85.590  67.900  25.990  1.00  0.00            
ATOM   2257  HH  TYR A 139      86.110  68.250  25.270  1.00  0.00            
ATOM   2258  CE2 TYR A 139      84.280  69.680  25.040  1.00  0.00            
ATOM   2259  HE2 TYR A 139      85.130  70.130  24.550  1.00  0.00            
ATOM   2260  CD2 TYR A 139      83.060  70.350  24.920  1.00  0.00            
ATOM   2261  HD2 TYR A 139      83.010  71.250  24.320  1.00  0.00            
ATOM   2262  C   TYR A 139      81.420  72.420  27.270  1.00  0.00            
ATOM   2263  O   TYR A 139      82.380  72.140  27.990  1.00  0.00            
ATOM   2264  N   ARG A 140      81.190  73.690  26.840  1.00  0.00            
ATOM   2265  H   ARG A 140      80.410  73.860  26.220  1.00  0.00            
ATOM   2266  CA  ARG A 140      81.850  74.920  27.270  1.00  0.00            
ATOM   2267  HA  ARG A 140      82.890  74.620  27.340  1.00  0.00            
ATOM   2268  CB  ARG A 140      81.840  75.910  26.090  1.00  0.00            
ATOM   2269  HB1 ARG A 140      82.060  75.460  25.120  1.00  0.00            
ATOM   2270  HB2 ARG A 140      82.580  76.690  26.230  1.00  0.00            
ATOM   2271  CG  ARG A 140      80.510  76.650  25.780  1.00  0.00            
ATOM   2272  HG1 ARG A 140      80.130  77.200  26.640  1.00  0.00            
ATOM   2273  HG2 ARG A 140      79.690  76.000  25.470  1.00  0.00            
ATOM   2274  CD  ARG A 140      80.730  77.640  24.650  1.00  0.00            
ATOM   2275  HD1 ARG A 140      81.670  78.180  24.710  1.00  0.00            
ATOM   2276  HD2 ARG A 140      79.950  78.400  24.590  1.00  0.00            
ATOM   2277  NE  ARG A 140      80.700  76.930  23.320  1.00  0.00            
ATOM   2278  HE  ARG A 140      81.600  76.920  22.850  1.00  0.00            
ATOM   2279  CZ  ARG A 140      79.740  76.370  22.690  1.00  0.00            
ATOM   2280  NH1 ARG A 140      78.530  76.280  23.090  1.00  0.00            
ATOM   2281 1HH1 ARG A 140      78.360  76.320  24.090  1.00  0.00            
ATOM   2282 2HH1 ARG A 140      77.890  75.740  22.530  1.00  0.00            
ATOM   2283  NH2 ARG A 140      79.910  75.990  21.470  1.00  0.00            
ATOM   2284 1HH2 ARG A 140      80.880  76.070  21.190  1.00  0.00            
ATOM   2285 2HH2 ARG A 140      79.080  75.710  20.960  1.00  0.00            
ATOM   2286  C   ARG A 140      81.400  75.570  28.570  1.00  0.00            
ATOM   2287  O   ARG A 140      81.940  76.620  28.970  1.00  0.00            
ATOM   2288  N   THR A 141      80.420  74.980  29.190  1.00  0.00            
ATOM   2289  H   THR A 141      80.020  74.160  28.760  1.00  0.00            
ATOM   2290  CA  THR A 141      79.690  75.680  30.310  1.00  0.00            
ATOM   2291  HA  THR A 141      79.120  76.500  29.880  1.00  0.00            
ATOM   2292  CB  THR A 141      78.600  74.810  31.020  1.00  0.00            
ATOM   2293  HB  THR A 141      78.020  74.440  30.180  1.00  0.00            
ATOM   2294  CG2 THR A 141      79.160  73.710  31.880  1.00  0.00            
ATOM   2295 1HG2 THR A 141      79.340  74.060  32.900  1.00  0.00            
ATOM   2296 2HG2 THR A 141      78.330  73.000  31.910  1.00  0.00            
ATOM   2297 3HG2 THR A 141      80.020  73.230  31.420  1.00  0.00            
ATOM   2298  OG1 THR A 141      77.860  75.630  31.890  1.00  0.00            
ATOM   2299  HG1 THR A 141      77.200  75.970  31.290  1.00  0.00            
ATOM   2300  C   THR A 141      80.550  76.440  31.380  1.00  0.00            
ATOM   2301  O   THR A 141      81.500  75.820  31.920  1.00  0.00            
ATOM   2302  N   LEU A 142      80.220  77.650  31.670  1.00  0.00            
ATOM   2303  H   LEU A 142      79.430  77.920  31.110  1.00  0.00            
ATOM   2304  CA  LEU A 142      80.520  78.500  32.810  1.00  0.00            
ATOM   2305  HA  LEU A 142      80.420  79.550  32.530  1.00  0.00            
ATOM   2306  CB  LEU A 142      79.440  78.140  33.820  1.00  0.00            
ATOM   2307  HB1 LEU A 142      79.710  78.360  34.850  1.00  0.00            
ATOM   2308  HB2 LEU A 142      79.250  77.070  33.790  1.00  0.00            
ATOM   2309  CG  LEU A 142      78.100  78.980  33.610  1.00  0.00            
ATOM   2310  HG  LEU A 142      78.280  80.050  33.520  1.00  0.00            
ATOM   2311  CD1 LEU A 142      77.230  78.550  32.390  1.00  0.00            
ATOM   2312 1HD1 LEU A 142      76.740  77.600  32.610  1.00  0.00            
ATOM   2313 2HD1 LEU A 142      76.470  79.320  32.300  1.00  0.00            
ATOM   2314 3HD1 LEU A 142      77.810  78.430  31.470  1.00  0.00            
ATOM   2315  CD2 LEU A 142      77.190  78.910  34.870  1.00  0.00            
ATOM   2316 1HD2 LEU A 142      77.650  79.500  35.660  1.00  0.00            
ATOM   2317 2HD2 LEU A 142      76.230  79.390  34.670  1.00  0.00            
ATOM   2318 3HD2 LEU A 142      77.150  77.850  35.110  1.00  0.00            
ATOM   2319  C   LEU A 142      81.970  78.400  33.270  1.00  0.00            
ATOM   2320  O   LEU A 142      82.910  78.490  32.430  1.00  0.00            
ATOM   2321  N   GLY A 143      82.130  78.180  34.570  1.00  0.00            
ATOM   2322  H   GLY A 143      81.310  78.060  35.140  1.00  0.00            
ATOM   2323  CA  GLY A 143      83.350  77.650  35.190  1.00  0.00            
ATOM   2324  HA1 GLY A 143      83.480  78.360  36.000  1.00  0.00            
ATOM   2325  HA2 GLY A 143      84.170  77.630  34.480  1.00  0.00            
ATOM   2326  C   GLY A 143      83.120  76.240  35.630  1.00  0.00            
ATOM   2327  O   GLY A 143      83.170  75.890  36.830  1.00  0.00            
ATOM   2328  N   ASP A 144      82.850  75.340  34.700  1.00  0.00            
ATOM   2329  H   ASP A 144      82.650  75.700  33.780  1.00  0.00            
ATOM   2330  CA  ASP A 144      82.590  73.940  34.860  1.00  0.00            
ATOM   2331  HA  ASP A 144      81.980  73.600  34.020  1.00  0.00            
ATOM   2332  CB  ASP A 144      83.810  73.050  34.770  1.00  0.00            
ATOM   2333  HB1 ASP A 144      84.120  73.170  33.730  1.00  0.00            
ATOM   2334  HB2 ASP A 144      83.350  72.070  34.840  1.00  0.00            
ATOM   2335  CG  ASP A 144      85.010  73.360  35.750  1.00  0.00            
ATOM   2336  OD1 ASP A 144      85.030  72.870  36.890  1.00  0.00            
ATOM   2337  OD2 ASP A 144      85.940  74.110  35.410  1.00  0.00            
ATOM   2338  C   ASP A 144      81.610  73.640  36.040  1.00  0.00            
ATOM   2339  O   ASP A 144      81.810  72.690  36.770  1.00  0.00            
ATOM   2340  N   MET A 145      80.490  74.370  36.060  1.00  0.00            
ATOM   2341  H   MET A 145      80.420  74.930  35.230  1.00  0.00            
ATOM   2342  CA  MET A 145      79.500  74.520  37.170  1.00  0.00            
ATOM   2343  HA  MET A 145      79.900  75.180  37.930  1.00  0.00            
ATOM   2344  CB  MET A 145      78.260  75.220  36.600  1.00  0.00            
ATOM   2345  HB1 MET A 145      77.660  74.570  35.960  1.00  0.00            
ATOM   2346  HB2 MET A 145      78.400  76.010  35.870  1.00  0.00            
ATOM   2347  CG  MET A 145      77.390  75.820  37.700  1.00  0.00            
ATOM   2348  HG1 MET A 145      77.980  76.650  38.090  1.00  0.00            
ATOM   2349  HG2 MET A 145      77.140  75.130  38.500  1.00  0.00            
ATOM   2350  SD  MET A 145      75.820  76.530  37.030  1.00  0.00            
ATOM   2351  CE  MET A 145      75.130  77.090  38.650  1.00  0.00            
ATOM   2352  HE1 MET A 145      75.220  76.310  39.400  1.00  0.00            
ATOM   2353  HE2 MET A 145      75.840  77.810  39.060  1.00  0.00            
ATOM   2354  HE3 MET A 145      74.120  77.450  38.470  1.00  0.00            
ATOM   2355  C   MET A 145      79.190  73.220  37.930  1.00  0.00            
ATOM   2356  O   MET A 145      78.380  72.390  37.570  1.00  0.00            
ATOM   2357  N   SER A 146      79.850  73.080  39.080  1.00  0.00            
ATOM   2358  H   SER A 146      80.540  73.780  39.290  1.00  0.00            
ATOM   2359  CA  SER A 146      79.700  71.990  39.990  1.00  0.00            
ATOM   2360  HA  SER A 146      79.060  71.210  39.560  1.00  0.00            
ATOM   2361  CB  SER A 146      81.000  71.350  40.220  1.00  0.00            
ATOM   2362  HB1 SER A 146      80.890  70.420  40.780  1.00  0.00            
ATOM   2363  HB2 SER A 146      81.720  72.020  40.680  1.00  0.00            
ATOM   2364  OG  SER A 146      81.460  70.880  38.950  1.00  0.00            
ATOM   2365  HG  SER A 146      81.490  71.640  38.360  1.00  0.00            
ATOM   2366  C   SER A 146      79.020  72.510  41.210  1.00  0.00            
ATOM   2367  O   SER A 146      79.250  72.050  42.340  1.00  0.00            
ATOM   2368  N   HIS A 147      78.050  73.480  41.030  1.00  0.00            
ATOM   2369  H   HIS A 147      77.830  73.810  40.100  1.00  0.00            
ATOM   2370  CA  HIS A 147      77.340  74.080  42.130  1.00  0.00            
ATOM   2371  HA  HIS A 147      78.050  74.680  42.700  1.00  0.00            
ATOM   2372  CB  HIS A 147      76.340  75.010  41.580  1.00  0.00            
ATOM   2373  HB1 HIS A 147      75.540  74.470  41.070  1.00  0.00            
ATOM   2374  HB2 HIS A 147      76.900  75.590  40.850  1.00  0.00            
ATOM   2375  CG  HIS A 147      75.620  75.870  42.590  1.00  0.00            
ATOM   2376  ND1 HIS A 147      74.730  75.400  43.610  1.00  0.00            
ATOM   2377  CE1 HIS A 147      74.250  76.490  44.270  1.00  0.00            
ATOM   2378  HE1 HIS A 147      73.440  76.500  44.990  1.00  0.00            
ATOM   2379  NE2 HIS A 147      74.710  77.580  43.630  1.00  0.00            
ATOM   2380  HE2 HIS A 147      74.460  78.520  43.880  1.00  0.00            
ATOM   2381  CD2 HIS A 147      75.470  77.260  42.550  1.00  0.00            
ATOM   2382  HD2 HIS A 147      75.940  77.920  41.830  1.00  0.00            
ATOM   2383  C   HIS A 147      76.720  72.980  42.990  1.00  0.00            
ATOM   2384  O   HIS A 147      76.000  72.120  42.460  1.00  0.00            
ATOM   2385  N   PRO A 148      76.930  73.000  44.340  1.00  0.00            
ATOM   2386  CD  PRO A 148      77.870  73.930  45.000  1.00  0.00            
ATOM   2387  HD1 PRO A 148      77.540  74.940  45.220  1.00  0.00            
ATOM   2388  HD2 PRO A 148      78.790  74.070  44.440  1.00  0.00            
ATOM   2389  CG  PRO A 148      78.260  73.300  46.400  1.00  0.00            
ATOM   2390  HG1 PRO A 148      78.290  74.090  47.160  1.00  0.00            
ATOM   2391  HG2 PRO A 148      79.190  72.740  46.340  1.00  0.00            
ATOM   2392  CB  PRO A 148      77.020  72.420  46.720  1.00  0.00            
ATOM   2393  HB1 PRO A 148      76.310  73.090  47.210  1.00  0.00            
ATOM   2394  HB2 PRO A 148      77.240  71.510  47.280  1.00  0.00            
ATOM   2395  CA  PRO A 148      76.580  72.030  45.360  1.00  0.00            
ATOM   2396  HA  PRO A 148      77.090  71.130  45.030  1.00  0.00            
ATOM   2397  C   PRO A 148      75.060  71.740  45.350  1.00  0.00            
ATOM   2398  O   PRO A 148      74.700  70.570  45.710  1.00  0.00            
ATOM   2399  N   GLN A 149      74.110  72.670  45.130  1.00  0.00            
ATOM   2400  H   GLN A 149      74.490  73.590  44.970  1.00  0.00            
ATOM   2401  CA  GLN A 149      72.650  72.460  45.030  1.00  0.00            
ATOM   2402  HA  GLN A 149      72.380  71.770  45.830  1.00  0.00            
ATOM   2403  CB  GLN A 149      71.870  73.780  45.190  1.00  0.00            
ATOM   2404  HB1 GLN A 149      70.810  73.540  45.110  1.00  0.00            
ATOM   2405  HB2 GLN A 149      72.180  74.430  44.370  1.00  0.00            
ATOM   2406  CG  GLN A 149      72.100  74.550  46.460  1.00  0.00            
ATOM   2407  HG1 GLN A 149      73.140  74.870  46.510  1.00  0.00            
ATOM   2408  HG2 GLN A 149      72.010  73.940  47.360  1.00  0.00            
ATOM   2409  CD  GLN A 149      71.170  75.710  46.650  1.00  0.00            
ATOM   2410  OE1 GLN A 149      71.640  76.780  46.940  1.00  0.00            
ATOM   2411  NE2 GLN A 149      69.890  75.490  46.530  1.00  0.00            
ATOM   2412 1HE2 GLN A 149      69.640  74.530  46.340  1.00  0.00            
ATOM   2413 2HE2 GLN A 149      69.320  76.320  46.620  1.00  0.00            
ATOM   2414  C   GLN A 149      72.210  71.900  43.700  1.00  0.00            
ATOM   2415  O   GLN A 149      71.200  71.280  43.690  1.00  0.00            
ATOM   2416  N   GLY A 150      73.040  71.930  42.640  1.00  0.00            
ATOM   2417  H   GLY A 150      73.970  72.310  42.720  1.00  0.00            
ATOM   2418  CA  GLY A 150      72.550  71.700  41.250  1.00  0.00            
ATOM   2419  HA1 GLY A 150      71.470  71.560  41.150  1.00  0.00            
ATOM   2420  HA2 GLY A 150      72.960  70.760  40.870  1.00  0.00            
ATOM   2421  C   GLY A 150      72.680  72.940  40.420  1.00  0.00            
ATOM   2422  O   GLY A 150      72.800  74.080  40.900  1.00  0.00            
ATOM   2423  N   ILE A 151      72.880  72.750  39.060  1.00  0.00            
ATOM   2424  H   ILE A 151      72.780  71.790  38.750  1.00  0.00            
ATOM   2425  CA  ILE A 151      72.880  73.730  37.980  1.00  0.00            
ATOM   2426  HA  ILE A 151      73.690  74.430  38.220  1.00  0.00            
ATOM   2427  CB  ILE A 151      73.100  73.080  36.600  1.00  0.00            
ATOM   2428  HB  ILE A 151      72.340  72.300  36.550  1.00  0.00            
ATOM   2429  CG2 ILE A 151      72.910  74.080  35.370  1.00  0.00            
ATOM   2430 1HG2 ILE A 151      71.850  74.260  35.200  1.00  0.00            
ATOM   2431 2HG2 ILE A 151      73.280  75.060  35.650  1.00  0.00            
ATOM   2432 3HG2 ILE A 151      73.280  73.690  34.420  1.00  0.00            
ATOM   2433  CG1 ILE A 151      74.450  72.390  36.610  1.00  0.00            
ATOM   2434 1HG1 ILE A 151      74.480  71.700  37.450  1.00  0.00            
ATOM   2435 2HG1 ILE A 151      75.220  73.150  36.720  1.00  0.00            
ATOM   2436  CD  ILE A 151      74.650  71.590  35.350  1.00  0.00            
ATOM   2437  HD1 ILE A 151      73.800  70.930  35.190  1.00  0.00            
ATOM   2438  HD2 ILE A 151      74.880  72.190  34.470  1.00  0.00            
ATOM   2439  HD3 ILE A 151      75.500  70.930  35.520  1.00  0.00            
ATOM   2440  C   ILE A 151      71.600  74.550  38.190  1.00  0.00            
ATOM   2441  O   ILE A 151      70.590  73.970  38.440  1.00  0.00            
ATOM   2442  N   TYR A 152      71.560  75.880  38.100  1.00  0.00            
ATOM   2443  H   TYR A 152      72.450  76.280  37.850  1.00  0.00            
ATOM   2444  CA  TYR A 152      70.370  76.720  38.230  1.00  0.00            
ATOM   2445  HA  TYR A 152      69.800  76.610  39.150  1.00  0.00            
ATOM   2446  CB  TYR A 152      70.720  78.210  38.210  1.00  0.00            
ATOM   2447  HB1 TYR A 152      71.130  78.380  37.210  1.00  0.00            
ATOM   2448  HB2 TYR A 152      71.490  78.370  38.970  1.00  0.00            
ATOM   2449  CG  TYR A 152      69.530  79.130  38.430  1.00  0.00            
ATOM   2450  CD1 TYR A 152      69.090  79.290  39.740  1.00  0.00            
ATOM   2451  HD1 TYR A 152      69.570  78.780  40.560  1.00  0.00            
ATOM   2452  CE1 TYR A 152      67.970  80.090  40.010  1.00  0.00            
ATOM   2453  HE1 TYR A 152      67.600  80.240  41.010  1.00  0.00            
ATOM   2454  CZ  TYR A 152      67.310  80.760  38.960  1.00  0.00            
ATOM   2455  OH  TYR A 152      66.080  81.310  39.290  1.00  0.00            
ATOM   2456  HH  TYR A 152      65.810  81.870  38.550  1.00  0.00            
ATOM   2457  CE2 TYR A 152      67.670  80.570  37.610  1.00  0.00            
ATOM   2458  HE2 TYR A 152      67.150  81.110  36.830  1.00  0.00            
ATOM   2459  CD2 TYR A 152      68.830  79.740  37.360  1.00  0.00            
ATOM   2460  HD2 TYR A 152      69.110  79.650  36.320  1.00  0.00            
ATOM   2461  C   TYR A 152      69.320  76.460  37.190  1.00  0.00            
ATOM   2462  O   TYR A 152      68.160  76.260  37.510  1.00  0.00            
ATOM   2463  N   GLU A 153      69.730  76.400  35.870  1.00  0.00            
ATOM   2464  H   GLU A 153      70.700  76.550  35.620  1.00  0.00            
ATOM   2465  CA  GLU A 153      68.880  76.240  34.700  1.00  0.00            
ATOM   2466  HA  GLU A 153      68.170  77.070  34.680  1.00  0.00            
ATOM   2467  CB  GLU A 153      69.650  76.420  33.360  1.00  0.00            
ATOM   2468  HB1 GLU A 153      69.100  76.130  32.460  1.00  0.00            
ATOM   2469  HB2 GLU A 153      70.530  75.790  33.280  1.00  0.00            
ATOM   2470  CG  GLU A 153      70.170  77.860  33.190  1.00  0.00            
ATOM   2471  HG1 GLU A 153      69.400  78.620  33.290  1.00  0.00            
ATOM   2472  HG2 GLU A 153      70.500  77.920  32.150  1.00  0.00            
ATOM   2473  CD  GLU A 153      71.440  78.270  34.060  1.00  0.00            
ATOM   2474  OE1 GLU A 153      72.100  77.350  34.700  1.00  0.00            
ATOM   2475  OE2 GLU A 153      71.820  79.500  34.120  1.00  0.00            
ATOM   2476  C   GLU A 153      68.230  74.810  34.750  1.00  0.00            
ATOM   2477  O   GLU A 153      67.060  74.640  34.340  1.00  0.00            
ATOM   2478  N   VAL A 154      68.920  73.840  35.400  1.00  0.00            
ATOM   2479  H   VAL A 154      69.870  74.020  35.690  1.00  0.00            
ATOM   2480  CA  VAL A 154      68.330  72.520  35.710  1.00  0.00            
ATOM   2481  HA  VAL A 154      67.790  72.160  34.840  1.00  0.00            
ATOM   2482  CB  VAL A 154      69.350  71.430  35.990  1.00  0.00            
ATOM   2483  HB  VAL A 154      69.860  71.680  36.920  1.00  0.00            
ATOM   2484  CG1 VAL A 154      68.640  70.030  36.240  1.00  0.00            
ATOM   2485 1HG1 VAL A 154      67.870  69.730  35.530  1.00  0.00            
ATOM   2486 2HG1 VAL A 154      69.400  69.240  36.220  1.00  0.00            
ATOM   2487 3HG1 VAL A 154      68.370  70.070  37.290  1.00  0.00            
ATOM   2488  CG2 VAL A 154      70.420  71.340  34.840  1.00  0.00            
ATOM   2489 1HG2 VAL A 154      71.280  70.740  35.140  1.00  0.00            
ATOM   2490 2HG2 VAL A 154      70.110  70.690  34.020  1.00  0.00            
ATOM   2491 3HG2 VAL A 154      70.530  72.310  34.350  1.00  0.00            
ATOM   2492  C   VAL A 154      67.390  72.560  36.880  1.00  0.00            
ATOM   2493  O   VAL A 154      66.250  72.050  36.800  1.00  0.00            
ATOM   2494  N   ARG A 155      67.730  73.210  37.990  1.00  0.00            
ATOM   2495  H   ARG A 155      68.680  73.550  38.060  1.00  0.00            
ATOM   2496  CA  ARG A 155      66.830  73.410  39.090  1.00  0.00            
ATOM   2497  HA  ARG A 155      66.460  72.440  39.420  1.00  0.00            
ATOM   2498  CB  ARG A 155      67.440  74.180  40.230  1.00  0.00            
ATOM   2499  HB1 ARG A 155      66.670  74.450  40.950  1.00  0.00            
ATOM   2500  HB2 ARG A 155      68.070  75.010  39.920  1.00  0.00            
ATOM   2501  CG  ARG A 155      68.330  73.170  40.990  1.00  0.00            
ATOM   2502  HG1 ARG A 155      69.040  72.700  40.300  1.00  0.00            
ATOM   2503  HG2 ARG A 155      67.750  72.320  41.350  1.00  0.00            
ATOM   2504  CD  ARG A 155      69.020  73.790  42.230  1.00  0.00            
ATOM   2505  HD1 ARG A 155      69.330  73.050  42.970  1.00  0.00            
ATOM   2506  HD2 ARG A 155      68.340  74.410  42.820  1.00  0.00            
ATOM   2507  NE  ARG A 155      70.190  74.650  41.930  1.00  0.00            
ATOM   2508  HE  ARG A 155      70.930  74.150  41.460  1.00  0.00            
ATOM   2509  CZ  ARG A 155      70.480  75.930  42.280  1.00  0.00            
ATOM   2510  NH1 ARG A 155      69.560  76.670  42.780  1.00  0.00            
ATOM   2511 1HH1 ARG A 155      68.700  76.310  43.170  1.00  0.00            
ATOM   2512 2HH1 ARG A 155      69.900  77.620  42.880  1.00  0.00            
ATOM   2513  NH2 ARG A 155      71.670  76.380  41.950  1.00  0.00            
ATOM   2514 1HH2 ARG A 155      72.360  75.740  41.570  1.00  0.00            
ATOM   2515 2HH2 ARG A 155      71.890  77.360  42.050  1.00  0.00            
ATOM   2516  C   ARG A 155      65.560  74.130  38.590  1.00  0.00            
ATOM   2517  O   ARG A 155      64.430  73.800  38.890  1.00  0.00            
ATOM   2518  N   ALA A 156      65.730  75.080  37.590  1.00  0.00            
ATOM   2519  H   ALA A 156      66.660  75.360  37.320  1.00  0.00            
ATOM   2520  CA  ALA A 156      64.620  75.840  37.020  1.00  0.00            
ATOM   2521  HA  ALA A 156      63.980  76.230  37.810  1.00  0.00            
ATOM   2522  CB  ALA A 156      65.200  77.100  36.390  1.00  0.00            
ATOM   2523  HB1 ALA A 156      65.870  76.860  35.560  1.00  0.00            
ATOM   2524  HB2 ALA A 156      64.340  77.640  36.000  1.00  0.00            
ATOM   2525  HB3 ALA A 156      65.780  77.750  37.040  1.00  0.00            
ATOM   2526  C   ALA A 156      63.780  74.980  36.040  1.00  0.00            
ATOM   2527  O   ALA A 156      62.580  75.240  36.060  1.00  0.00            
ATOM   2528  N   ALA A 157      64.270  74.050  35.230  1.00  0.00            
ATOM   2529  H   ALA A 157      65.270  73.960  35.150  1.00  0.00            
ATOM   2530  CA  ALA A 157      63.390  73.090  34.560  1.00  0.00            
ATOM   2531  HA  ALA A 157      62.620  73.640  34.020  1.00  0.00            
ATOM   2532  CB  ALA A 157      64.070  72.330  33.460  1.00  0.00            
ATOM   2533  HB1 ALA A 157      64.560  73.010  32.760  1.00  0.00            
ATOM   2534  HB2 ALA A 157      64.830  71.830  34.070  1.00  0.00            
ATOM   2535  HB3 ALA A 157      63.420  71.580  33.010  1.00  0.00            
ATOM   2536  C   ALA A 157      62.640  72.140  35.560  1.00  0.00            
ATOM   2537  O   ALA A 157      61.440  71.920  35.400  1.00  0.00            
ATOM   2538  N   ILE A 158      63.230  71.680  36.630  1.00  0.00            
ATOM   2539  H   ILE A 158      64.240  71.700  36.700  1.00  0.00            
ATOM   2540  CA  ILE A 158      62.550  70.790  37.580  1.00  0.00            
ATOM   2541  HA  ILE A 158      61.840  70.140  37.070  1.00  0.00            
ATOM   2542  CB  ILE A 158      63.590  70.120  38.540  1.00  0.00            
ATOM   2543  HB  ILE A 158      64.010  70.920  39.150  1.00  0.00            
ATOM   2544  CG2 ILE A 158      62.820  69.280  39.590  1.00  0.00            
ATOM   2545 1HG2 ILE A 158      63.450  68.720  40.280  1.00  0.00            
ATOM   2546 2HG2 ILE A 158      62.120  69.950  40.080  1.00  0.00            
ATOM   2547 3HG2 ILE A 158      62.230  68.460  39.170  1.00  0.00            
ATOM   2548  CG1 ILE A 158      64.610  69.270  37.900  1.00  0.00            
ATOM   2549 1HG1 ILE A 158      65.150  69.810  37.130  1.00  0.00            
ATOM   2550 2HG1 ILE A 158      64.130  68.410  37.420  1.00  0.00            
ATOM   2551  CD  ILE A 158      65.660  68.730  38.990  1.00  0.00            
ATOM   2552  HD1 ILE A 158      65.230  67.950  39.620  1.00  0.00            
ATOM   2553  HD2 ILE A 158      66.530  68.370  38.450  1.00  0.00            
ATOM   2554  HD3 ILE A 158      65.910  69.630  39.560  1.00  0.00            
ATOM   2555  C   ILE A 158      61.470  71.680  38.290  1.00  0.00            
ATOM   2556  O   ILE A 158      60.350  71.260  38.500  1.00  0.00            
ATOM   2557  N   THR A 159      61.750  72.940  38.630  1.00  0.00            
ATOM   2558  H   THR A 159      62.710  73.200  38.450  1.00  0.00            
ATOM   2559  CA  THR A 159      60.820  73.950  39.280  1.00  0.00            
ATOM   2560  HA  THR A 159      60.540  73.610  40.280  1.00  0.00            
ATOM   2561  CB  THR A 159      61.640  75.190  39.550  1.00  0.00            
ATOM   2562  HB  THR A 159      62.070  75.630  38.650  1.00  0.00            
ATOM   2563  CG2 THR A 159      60.880  76.390  40.270  1.00  0.00            
ATOM   2564 1HG2 THR A 159      61.480  77.300  40.240  1.00  0.00            
ATOM   2565 2HG2 THR A 159      59.990  76.650  39.700  1.00  0.00            
ATOM   2566 3HG2 THR A 159      60.700  76.140  41.320  1.00  0.00            
ATOM   2567  OG1 THR A 159      62.750  74.970  40.480  1.00  0.00            
ATOM   2568  HG1 THR A 159      63.340  74.370  40.010  1.00  0.00            
ATOM   2569  C   THR A 159      59.590  74.180  38.520  1.00  0.00            
ATOM   2570  O   THR A 159      58.580  74.200  39.150  1.00  0.00            
ATOM   2571  N   ARG A 160      59.650  74.360  37.220  1.00  0.00            
ATOM   2572  H   ARG A 160      60.540  74.250  36.750  1.00  0.00            
ATOM   2573  CA  ARG A 160      58.480  74.550  36.350  1.00  0.00            
ATOM   2574  HA  ARG A 160      57.820  75.270  36.830  1.00  0.00            
ATOM   2575  CB  ARG A 160      58.800  75.200  35.070  1.00  0.00            
ATOM   2576  HB1 ARG A 160      57.940  75.170  34.400  1.00  0.00            
ATOM   2577  HB2 ARG A 160      59.570  74.650  34.520  1.00  0.00            
ATOM   2578  CG  ARG A 160      59.190  76.680  35.080  1.00  0.00            
ATOM   2579  HG1 ARG A 160      59.820  76.930  35.930  1.00  0.00            
ATOM   2580  HG2 ARG A 160      58.330  77.350  35.140  1.00  0.00            
ATOM   2581  CD  ARG A 160      59.890  76.980  33.730  1.00  0.00            
ATOM   2582  HD1 ARG A 160      59.360  77.820  33.290  1.00  0.00            
ATOM   2583  HD2 ARG A 160      59.600  76.260  32.960  1.00  0.00            
ATOM   2584  NE  ARG A 160      61.370  77.140  33.760  1.00  0.00            
ATOM   2585  HE  ARG A 160      61.710  77.910  34.320  1.00  0.00            
ATOM   2586  CZ  ARG A 160      62.260  76.420  33.110  1.00  0.00            
ATOM   2587  NH1 ARG A 160      62.020  75.420  32.420  1.00  0.00            
ATOM   2588 1HH1 ARG A 160      61.090  75.030  32.410  1.00  0.00            
ATOM   2589 2HH1 ARG A 160      62.750  75.000  31.870  1.00  0.00            
ATOM   2590  NH2 ARG A 160      63.500  76.690  33.190  1.00  0.00            
ATOM   2591 1HH2 ARG A 160      63.770  77.590  33.560  1.00  0.00            
ATOM   2592 2HH2 ARG A 160      64.210  76.220  32.650  1.00  0.00            
ATOM   2593  C   ARG A 160      57.750  73.180  36.180  1.00  0.00            
ATOM   2594  O   ARG A 160      56.580  73.080  36.330  1.00  0.00            
ATOM   2595  N   LEU A 161      58.420  72.060  36.100  1.00  0.00            
ATOM   2596  H   LEU A 161      59.430  72.090  36.120  1.00  0.00            
ATOM   2597  CA  LEU A 161      57.790  70.680  35.980  1.00  0.00            
ATOM   2598  HA  LEU A 161      57.070  70.700  35.160  1.00  0.00            
ATOM   2599  CB  LEU A 161      58.910  69.640  35.640  1.00  0.00            
ATOM   2600  HB1 LEU A 161      59.410  69.570  36.610  1.00  0.00            
ATOM   2601  HB2 LEU A 161      59.590  70.050  34.890  1.00  0.00            
ATOM   2602  CG  LEU A 161      58.280  68.270  35.330  1.00  0.00            
ATOM   2603  HG  LEU A 161      57.500  68.070  36.060  1.00  0.00            
ATOM   2604  CD1 LEU A 161      57.730  68.190  33.950  1.00  0.00            
ATOM   2605 1HD1 LEU A 161      58.560  68.240  33.240  1.00  0.00            
ATOM   2606 2HD1 LEU A 161      57.160  67.290  33.750  1.00  0.00            
ATOM   2607 3HD1 LEU A 161      57.060  69.040  33.810  1.00  0.00            
ATOM   2608  CD2 LEU A 161      59.380  67.280  35.680  1.00  0.00            
ATOM   2609 1HD2 LEU A 161      58.960  66.270  35.660  1.00  0.00            
ATOM   2610 2HD2 LEU A 161      60.200  67.330  34.960  1.00  0.00            
ATOM   2611 3HD2 LEU A 161      59.810  67.560  36.640  1.00  0.00            
ATOM   2612  C   LEU A 161      57.010  70.310  37.240  1.00  0.00            
ATOM   2613  O   LEU A 161      55.980  69.640  37.170  1.00  0.00            
ATOM   2614  N   ILE A 162      57.400  70.770  38.470  1.00  0.00            
ATOM   2615  H   ILE A 162      58.290  71.240  38.540  1.00  0.00            
ATOM   2616  CA  ILE A 162      56.700  70.430  39.690  1.00  0.00            
ATOM   2617  HA  ILE A 162      56.150  69.490  39.640  1.00  0.00            
ATOM   2618  CB  ILE A 162      57.510  70.190  40.860  1.00  0.00            
ATOM   2619  HB  ILE A 162      56.820  69.920  41.660  1.00  0.00            
ATOM   2620  CG2 ILE A 162      58.400  69.020  40.520  1.00  0.00            
ATOM   2621 1HG2 ILE A 162      59.140  69.340  39.780  1.00  0.00            
ATOM   2622 2HG2 ILE A 162      59.040  68.720  41.350  1.00  0.00            
ATOM   2623 3HG2 ILE A 162      57.890  68.120  40.160  1.00  0.00            
ATOM   2624  CG1 ILE A 162      58.340  71.430  41.300  1.00  0.00            
ATOM   2625 1HG1 ILE A 162      57.650  72.220  41.610  1.00  0.00            
ATOM   2626 2HG1 ILE A 162      58.900  71.950  40.530  1.00  0.00            
ATOM   2627  CD  ILE A 162      59.300  71.090  42.450  1.00  0.00            
ATOM   2628  HD1 ILE A 162      58.830  70.370  43.120  1.00  0.00            
ATOM   2629  HD2 ILE A 162      60.230  70.670  42.070  1.00  0.00            
ATOM   2630  HD3 ILE A 162      59.390  72.050  42.950  1.00  0.00            
ATOM   2631  C   ILE A 162      55.650  71.580  39.980  1.00  0.00            
ATOM   2632  O   ILE A 162      54.590  71.230  40.500  1.00  0.00            
ATOM   2633  N   SER A 163      55.970  72.800  39.580  1.00  0.00            
ATOM   2634  H   SER A 163      56.720  72.950  38.920  1.00  0.00            
ATOM   2635  CA  SER A 163      54.860  73.760  39.590  1.00  0.00            
ATOM   2636  HA  SER A 163      54.640  73.830  40.650  1.00  0.00            
ATOM   2637  CB  SER A 163      55.420  75.060  39.080  1.00  0.00            
ATOM   2638  HB1 SER A 163      55.500  75.000  37.990  1.00  0.00            
ATOM   2639  HB2 SER A 163      56.380  75.190  39.570  1.00  0.00            
ATOM   2640  OG  SER A 163      54.560  76.130  39.630  1.00  0.00            
ATOM   2641  HG  SER A 163      53.760  76.120  39.110  1.00  0.00            
ATOM   2642  C   SER A 163      53.600  73.410  38.810  1.00  0.00            
ATOM   2643  O   SER A 163      52.500  73.460  39.350  1.00  0.00            
ATOM   2644  N   LEU A 164      53.770  72.940  37.570  1.00  0.00            
ATOM   2645  H   LEU A 164      54.710  72.690  37.310  1.00  0.00            
ATOM   2646  CA  LEU A 164      52.780  72.450  36.710  1.00  0.00            
ATOM   2647  HA  LEU A 164      51.970  73.180  36.790  1.00  0.00            
ATOM   2648  CB  LEU A 164      53.330  72.430  35.220  1.00  0.00            
ATOM   2649  HB1 LEU A 164      52.490  71.960  34.710  1.00  0.00            
ATOM   2650  HB2 LEU A 164      54.310  71.980  35.070  1.00  0.00            
ATOM   2651  CG  LEU A 164      53.560  73.810  34.580  1.00  0.00            
ATOM   2652  HG  LEU A 164      54.290  74.370  35.160  1.00  0.00            
ATOM   2653  CD1 LEU A 164      54.250  73.640  33.210  1.00  0.00            
ATOM   2654 1HD1 LEU A 164      54.690  74.620  33.050  1.00  0.00            
ATOM   2655 2HD1 LEU A 164      55.060  72.910  33.210  1.00  0.00            
ATOM   2656 3HD1 LEU A 164      53.500  73.400  32.450  1.00  0.00            
ATOM   2657  CD2 LEU A 164      52.240  74.650  34.460  1.00  0.00            
ATOM   2658 1HD2 LEU A 164      51.570  74.140  33.780  1.00  0.00            
ATOM   2659 2HD2 LEU A 164      51.690  74.830  35.390  1.00  0.00            
ATOM   2660 3HD2 LEU A 164      52.410  75.580  33.920  1.00  0.00            
ATOM   2661  C   LEU A 164      52.310  71.090  37.200  1.00  0.00            
ATOM   2662  O   LEU A 164      51.100  71.010  37.440  1.00  0.00            
ATOM   2663  N   THR A 165      53.060  70.020  37.230  1.00  0.00            
ATOM   2664  H   THR A 165      53.990  70.000  36.840  1.00  0.00            
ATOM   2665  CA  THR A 165      52.580  68.660  37.520  1.00  0.00            
ATOM   2666  HA  THR A 165      51.620  68.620  37.000  1.00  0.00            
ATOM   2667  CB  THR A 165      53.540  67.630  36.760  1.00  0.00            
ATOM   2668  HB  THR A 165      52.930  66.730  36.710  1.00  0.00            
ATOM   2669  CG2 THR A 165      53.720  67.980  35.310  1.00  0.00            
ATOM   2670 1HG2 THR A 165      52.890  68.580  34.930  1.00  0.00            
ATOM   2671 2HG2 THR A 165      54.720  68.370  35.110  1.00  0.00            
ATOM   2672 3HG2 THR A 165      53.670  67.090  34.690  1.00  0.00            
ATOM   2673  OG1 THR A 165      54.760  67.460  37.440  1.00  0.00            
ATOM   2674  HG1 THR A 165      55.290  68.210  37.150  1.00  0.00            
ATOM   2675  C   THR A 165      52.200  68.260  38.930  1.00  0.00            
ATOM   2676  O   THR A 165      51.510  67.240  39.110  1.00  0.00            
ATOM   2677  N   ARG A 166      52.740  69.060  39.920  1.00  0.00            
ATOM   2678  H   ARG A 166      53.360  69.830  39.700  1.00  0.00            
ATOM   2679  CA  ARG A 166      52.610  68.690  41.330  1.00  0.00            
ATOM   2680  HA  ARG A 166      51.900  67.870  41.330  1.00  0.00            
ATOM   2681  CB  ARG A 166      53.900  68.230  41.950  1.00  0.00            
ATOM   2682  HB1 ARG A 166      53.650  67.820  42.930  1.00  0.00            
ATOM   2683  HB2 ARG A 166      54.530  69.100  42.100  1.00  0.00            
ATOM   2684  CG  ARG A 166      54.710  67.180  41.160  1.00  0.00            
ATOM   2685  HG1 ARG A 166      55.540  66.920  41.810  1.00  0.00            
ATOM   2686  HG2 ARG A 166      55.000  67.440  40.140  1.00  0.00            
ATOM   2687  CD  ARG A 166      53.990  65.830  41.030  1.00  0.00            
ATOM   2688  HD1 ARG A 166      54.660  65.120  40.560  1.00  0.00            
ATOM   2689  HD2 ARG A 166      53.230  65.930  40.250  1.00  0.00            
ATOM   2690  NE  ARG A 166      53.480  65.240  42.320  1.00  0.00            
ATOM   2691  HE  ARG A 166      54.140  64.890  43.000  1.00  0.00            
ATOM   2692  CZ  ARG A 166      52.220  65.100  42.680  1.00  0.00            
ATOM   2693  NH1 ARG A 166      51.300  65.250  41.790  1.00  0.00            
ATOM   2694 1HH1 ARG A 166      51.610  65.220  40.830  1.00  0.00            
ATOM   2695 2HH1 ARG A 166      50.340  65.230  42.120  1.00  0.00            
ATOM   2696  NH2 ARG A 166      51.920  64.830  43.890  1.00  0.00            
ATOM   2697 1HH2 ARG A 166      52.640  64.400  44.450  1.00  0.00            
ATOM   2698 2HH2 ARG A 166      50.950  64.640  44.110  1.00  0.00            
ATOM   2699  C   ARG A 166      51.920  69.840  42.180  1.00  0.00            
ATOM   2700  O   ARG A 166      51.580  69.680  43.340  1.00  0.00            
ATOM   2701  N   GLY A 167      51.770  71.030  41.580  1.00  0.00            
ATOM   2702  H   GLY A 167      52.170  71.220  40.670  1.00  0.00            
ATOM   2703  CA  GLY A 167      51.390  72.260  42.270  1.00  0.00            
ATOM   2704  HA1 GLY A 167      50.500  71.980  42.840  1.00  0.00            
ATOM   2705  HA2 GLY A 167      51.270  73.020  41.500  1.00  0.00            
ATOM   2706  C   GLY A 167      52.440  72.750  43.230  1.00  0.00            
ATOM   2707  O   GLY A 167      52.040  73.470  44.160  1.00  0.00            
ATOM   2708  N   VAL A 168      53.740  72.300  43.160  1.00  0.00            
ATOM   2709  H   VAL A 168      54.020  71.710  42.390  1.00  0.00            
ATOM   2710  CA  VAL A 168      54.740  72.660  44.130  1.00  0.00            
ATOM   2711  HA  VAL A 168      54.300  72.760  45.120  1.00  0.00            
ATOM   2712  CB  VAL A 168      55.920  71.620  44.160  1.00  0.00            
ATOM   2713  HB  VAL A 168      56.240  71.290  43.170  1.00  0.00            
ATOM   2714  CG1 VAL A 168      57.090  72.020  45.040  1.00  0.00            
ATOM   2715 1HG1 VAL A 168      57.880  71.270  45.120  1.00  0.00            
ATOM   2716 2HG1 VAL A 168      57.540  72.920  44.630  1.00  0.00            
ATOM   2717 3HG1 VAL A 168      56.740  72.250  46.050  1.00  0.00            
ATOM   2718  CG2 VAL A 168      55.450  70.270  44.810  1.00  0.00            
ATOM   2719 1HG2 VAL A 168      55.020  70.420  45.800  1.00  0.00            
ATOM   2720 2HG2 VAL A 168      54.750  69.810  44.120  1.00  0.00            
ATOM   2721 3HG2 VAL A 168      56.340  69.630  44.820  1.00  0.00            
ATOM   2722  C   VAL A 168      55.370  74.000  43.720  1.00  0.00            
ATOM   2723  O   VAL A 168      56.070  74.020  42.730  1.00  0.00            
ATOM   2724  N   LYS A 169      54.990  75.090  44.370  1.00  0.00            
ATOM   2725  H   LYS A 169      54.510  74.870  45.230  1.00  0.00            
ATOM   2726  CA  LYS A 169      55.410  76.520  44.040  1.00  0.00            
ATOM   2727  HA  LYS A 169      55.690  76.520  42.990  1.00  0.00            
ATOM   2728  CB  LYS A 169      54.130  77.330  44.090  1.00  0.00            
ATOM   2729  HB1 LYS A 169      53.790  77.280  45.120  1.00  0.00            
ATOM   2730  HB2 LYS A 169      53.390  76.920  43.390  1.00  0.00            
ATOM   2731  CG  LYS A 169      54.310  78.840  43.770  1.00  0.00            
ATOM   2732  HG1 LYS A 169      54.770  79.350  44.610  1.00  0.00            
ATOM   2733  HG2 LYS A 169      53.310  79.260  43.660  1.00  0.00            
ATOM   2734  CD  LYS A 169      55.090  79.200  42.480  1.00  0.00            
ATOM   2735  HD1 LYS A 169      56.080  78.750  42.520  1.00  0.00            
ATOM   2736  HD2 LYS A 169      55.150  80.290  42.430  1.00  0.00            
ATOM   2737  CE  LYS A 169      54.230  78.730  41.360  1.00  0.00            
ATOM   2738  HE1 LYS A 169      53.300  79.310  41.380  1.00  0.00            
ATOM   2739  HE2 LYS A 169      53.980  77.680  41.510  1.00  0.00            
ATOM   2740  NZ  LYS A 169      54.920  78.890  39.980  1.00  0.00            
ATOM   2741  HZ1 LYS A 169      55.690  78.260  39.830  1.00  0.00            
ATOM   2742  HZ2 LYS A 169      54.230  78.580  39.320  1.00  0.00            
ATOM   2743  HZ3 LYS A 169      55.260  79.820  39.790  1.00  0.00            
ATOM   2744  C   LYS A 169      56.560  77.000  44.880  1.00  0.00            
ATOM   2745  O   LYS A 169      56.300  77.120  46.070  1.00  0.00            
ATOM   2746  N   CYS A 170      57.750  77.260  44.290  1.00  0.00            
ATOM   2747  H   CYS A 170      57.910  77.060  43.310  1.00  0.00            
ATOM   2748  CA  CYS A 170      58.940  77.770  45.010  1.00  0.00            
ATOM   2749  HA  CYS A 170      58.690  78.420  45.850  1.00  0.00            
ATOM   2750  CB  CYS A 170      59.760  76.470  45.530  1.00  0.00            
ATOM   2751  HB1 CYS A 170      59.100  75.960  46.230  1.00  0.00            
ATOM   2752  HB2 CYS A 170      60.590  76.680  46.200  1.00  0.00            
ATOM   2753  SG  CYS A 170      60.350  75.360  44.140  1.00  0.00            
ATOM   2754  HG  CYS A 170      59.180  75.500  43.500  1.00  0.00            
ATOM   2755  C   CYS A 170      59.880  78.560  44.090  1.00  0.00            
ATOM   2756  O   CYS A 170      59.560  78.750  42.900  1.00  0.00            
ATOM   2757  N   ARG A 171      61.050  78.970  44.540  1.00  0.00            
ATOM   2758  H   ARG A 171      61.380  78.670  45.440  1.00  0.00            
ATOM   2759  CA  ARG A 171      62.170  79.470  43.710  1.00  0.00            
ATOM   2760  HA  ARG A 171      61.800  79.750  42.720  1.00  0.00            
ATOM   2761  CB  ARG A 171      62.890  80.700  44.230  1.00  0.00            
ATOM   2762  HB1 ARG A 171      63.700  80.900  43.530  1.00  0.00            
ATOM   2763  HB2 ARG A 171      63.200  80.440  45.240  1.00  0.00            
ATOM   2764  CG  ARG A 171      62.100  82.030  44.450  1.00  0.00            
ATOM   2765  HG1 ARG A 171      61.430  81.880  45.300  1.00  0.00            
ATOM   2766  HG2 ARG A 171      61.450  82.140  43.580  1.00  0.00            
ATOM   2767  CD  ARG A 171      62.980  83.200  44.650  1.00  0.00            
ATOM   2768  HD1 ARG A 171      64.020  82.880  44.730  1.00  0.00            
ATOM   2769  HD2 ARG A 171      62.790  83.620  45.640  1.00  0.00            
ATOM   2770  NE  ARG A 171      62.860  84.240  43.700  1.00  0.00            
ATOM   2771  HE  ARG A 171      63.630  84.320  43.050  1.00  0.00            
ATOM   2772  CZ  ARG A 171      61.890  85.150  43.580  1.00  0.00            
ATOM   2773  NH1 ARG A 171      60.750  85.010  44.150  1.00  0.00            
ATOM   2774 1HH1 ARG A 171      60.340  84.150  44.490  1.00  0.00            
ATOM   2775 2HH1 ARG A 171      60.160  85.800  43.930  1.00  0.00            
ATOM   2776  NH2 ARG A 171      62.070  86.220  42.860  1.00  0.00            
ATOM   2777 1HH2 ARG A 171      62.820  86.320  42.200  1.00  0.00            
ATOM   2778 2HH2 ARG A 171      61.420  86.970  43.020  1.00  0.00            
ATOM   2779  C   ARG A 171      63.190  78.340  43.510  1.00  0.00            
ATOM   2780  O   ARG A 171      63.480  77.630  44.480  1.00  0.00            
ATOM   2781  N   PRO A 172      63.860  78.190  42.330  1.00  0.00            
ATOM   2782  CD  PRO A 172      63.660  78.980  41.130  1.00  0.00            
ATOM   2783  HD1 PRO A 172      64.240  79.900  41.110  1.00  0.00            
ATOM   2784  HD2 PRO A 172      62.620  79.200  40.870  1.00  0.00            
ATOM   2785  CG  PRO A 172      64.340  78.230  39.990  1.00  0.00            
ATOM   2786  HG1 PRO A 172      64.850  78.930  39.330  1.00  0.00            
ATOM   2787  HG2 PRO A 172      63.630  77.600  39.450  1.00  0.00            
ATOM   2788  CB  PRO A 172      65.380  77.360  40.660  1.00  0.00            
ATOM   2789  HB1 PRO A 172      66.360  77.840  40.660  1.00  0.00            
ATOM   2790  HB2 PRO A 172      65.460  76.370  40.210  1.00  0.00            
ATOM   2791  CA  PRO A 172      64.920  77.250  42.170  1.00  0.00            
ATOM   2792  HA  PRO A 172      64.480  76.250  42.210  1.00  0.00            
ATOM   2793  C   PRO A 172      66.060  77.230  43.190  1.00  0.00            
ATOM   2794  O   PRO A 172      66.700  76.160  43.400  1.00  0.00            
ATOM   2795  N   GLU A 173      66.380  78.310  43.870  1.00  0.00            
ATOM   2796  H   GLU A 173      65.930  79.160  43.560  1.00  0.00            
ATOM   2797  CA  GLU A 173      67.220  78.500  45.060  1.00  0.00            
ATOM   2798  HA  GLU A 173      68.260  78.360  44.780  1.00  0.00            
ATOM   2799  CB  GLU A 173      67.270  79.960  45.580  1.00  0.00            
ATOM   2800  HB1 GLU A 173      67.830  80.010  46.510  1.00  0.00            
ATOM   2801  HB2 GLU A 173      66.220  80.240  45.710  1.00  0.00            
ATOM   2802  CG  GLU A 173      67.910  80.910  44.620  1.00  0.00            
ATOM   2803  HG1 GLU A 173      68.560  80.340  43.960  1.00  0.00            
ATOM   2804  HG2 GLU A 173      68.560  81.660  45.060  1.00  0.00            
ATOM   2805  CD  GLU A 173      66.840  81.650  43.810  1.00  0.00            
ATOM   2806  OE1 GLU A 173      66.700  82.890  43.890  1.00  0.00            
ATOM   2807  OE2 GLU A 173      66.080  81.060  42.970  1.00  0.00            
ATOM   2808  C   GLU A 173      66.920  77.620  46.260  1.00  0.00            
ATOM   2809  O   GLU A 173      67.800  77.240  47.030  1.00  0.00            
ATOM   2810  N   GLN A 174      65.640  77.250  46.520  1.00  0.00            
ATOM   2811  H   GLN A 174      64.890  77.740  46.060  1.00  0.00            
ATOM   2812  CA  GLN A 174      65.170  76.290  47.530  1.00  0.00            
ATOM   2813  HA  GLN A 174      65.640  76.510  48.490  1.00  0.00            
ATOM   2814  CB  GLN A 174      63.610  76.480  47.570  1.00  0.00            
ATOM   2815  HB1 GLN A 174      63.290  75.660  48.210  1.00  0.00            
ATOM   2816  HB2 GLN A 174      63.150  76.360  46.590  1.00  0.00            
ATOM   2817  CG  GLN A 174      63.370  77.870  48.210  1.00  0.00            
ATOM   2818  HG1 GLN A 174      63.550  78.700  47.530  1.00  0.00            
ATOM   2819  HG2 GLN A 174      63.920  77.910  49.150  1.00  0.00            
ATOM   2820  CD  GLN A 174      61.880  77.970  48.490  1.00  0.00            
ATOM   2821  OE1 GLN A 174      61.060  78.690  47.860  1.00  0.00            
ATOM   2822  NE2 GLN A 174      61.470  77.270  49.520  1.00  0.00            
ATOM   2823 1HE2 GLN A 174      62.140  76.640  49.930  1.00  0.00            
ATOM   2824 2HE2 GLN A 174      60.520  77.350  49.860  1.00  0.00            
ATOM   2825  C   GLN A 174      65.460  74.780  47.270  1.00  0.00            
ATOM   2826  O   GLN A 174      65.200  73.970  48.200  1.00  0.00            
ATOM   2827  N   MET A 175      65.890  74.440  46.070  1.00  0.00            
ATOM   2828  H   MET A 175      66.040  75.200  45.420  1.00  0.00            
ATOM   2829  CA  MET A 175      66.000  73.070  45.570  1.00  0.00            
ATOM   2830  HA  MET A 175      65.410  72.500  46.290  1.00  0.00            
ATOM   2831  CB  MET A 175      65.430  72.970  44.180  1.00  0.00            
ATOM   2832  HB1 MET A 175      65.970  73.710  43.600  1.00  0.00            
ATOM   2833  HB2 MET A 175      64.370  73.230  44.240  1.00  0.00            
ATOM   2834  CG  MET A 175      65.500  71.570  43.550  1.00  0.00            
ATOM   2835  HG1 MET A 175      64.830  71.000  44.200  1.00  0.00            
ATOM   2836  HG2 MET A 175      66.460  71.060  43.450  1.00  0.00            
ATOM   2837  SD  MET A 175      64.900  71.420  41.830  1.00  0.00            
ATOM   2838  CE  MET A 175      63.160  71.920  41.910  1.00  0.00            
ATOM   2839  HE1 MET A 175      62.700  71.260  42.640  1.00  0.00            
ATOM   2840  HE2 MET A 175      63.010  72.950  42.220  1.00  0.00            
ATOM   2841  HE3 MET A 175      62.720  71.820  40.920  1.00  0.00            
ATOM   2842  C   MET A 175      67.440  72.590  45.670  1.00  0.00            
ATOM   2843  O   MET A 175      68.440  73.310  45.450  1.00  0.00            
ATOM   2844  N   ILE A 176      67.610  71.330  46.000  1.00  0.00            
ATOM   2845  H   ILE A 176      66.840  70.810  46.390  1.00  0.00            
ATOM   2846  CA  ILE A 176      68.900  70.550  46.060  1.00  0.00            
ATOM   2847  HA  ILE A 176      69.740  71.100  45.630  1.00  0.00            
ATOM   2848  CB  ILE A 176      69.340  70.290  47.510  1.00  0.00            
ATOM   2849  HB  ILE A 176      68.550  69.680  47.950  1.00  0.00            
ATOM   2850  CG2 ILE A 176      70.630  69.450  47.670  1.00  0.00            
ATOM   2851 1HG2 ILE A 176      71.520  70.060  47.560  1.00  0.00            
ATOM   2852 2HG2 ILE A 176      70.690  68.970  48.650  1.00  0.00            
ATOM   2853 3HG2 ILE A 176      70.680  68.600  46.990  1.00  0.00            
ATOM   2854  CG1 ILE A 176      69.470  71.530  48.360  1.00  0.00            
ATOM   2855 1HG1 ILE A 176      68.500  72.000  48.510  1.00  0.00            
ATOM   2856 2HG1 ILE A 176      70.120  72.200  47.800  1.00  0.00            
ATOM   2857  CD  ILE A 176      70.090  71.550  49.700  1.00  0.00            
ATOM   2858  HD1 ILE A 176      70.220  72.600  49.940  1.00  0.00            
ATOM   2859  HD2 ILE A 176      69.450  71.030  50.410  1.00  0.00            
ATOM   2860  HD3 ILE A 176      71.100  71.160  49.780  1.00  0.00            
ATOM   2861  C   ILE A 176      68.740  69.170  45.350  1.00  0.00            
ATOM   2862  O   ILE A 176      67.970  68.240  45.620  1.00  0.00            
ATOM   2863  N   ILE A 177      69.680  69.020  44.410  1.00  0.00            
ATOM   2864  H   ILE A 177      70.300  69.790  44.190  1.00  0.00            
ATOM   2865  CA  ILE A 177      69.960  67.800  43.650  1.00  0.00            
ATOM   2866  HA  ILE A 177      69.120  67.110  43.740  1.00  0.00            
ATOM   2867  CB  ILE A 177      70.260  68.160  42.240  1.00  0.00            
ATOM   2868  HB  ILE A 177      71.160  68.770  42.300  1.00  0.00            
ATOM   2869  CG2 ILE A 177      70.510  66.900  41.330  1.00  0.00            
ATOM   2870 1HG2 ILE A 177      69.570  66.360  41.280  1.00  0.00            
ATOM   2871 2HG2 ILE A 177      70.800  67.290  40.350  1.00  0.00            
ATOM   2872 3HG2 ILE A 177      71.200  66.150  41.710  1.00  0.00            
ATOM   2873  CG1 ILE A 177      69.080  69.050  41.660  1.00  0.00            
ATOM   2874 1HG1 ILE A 177      68.930  69.980  42.210  1.00  0.00            
ATOM   2875 2HG1 ILE A 177      68.150  68.530  41.890  1.00  0.00            
ATOM   2876  CD  ILE A 177      69.200  69.350  40.170  1.00  0.00            
ATOM   2877  HD1 ILE A 177      70.160  69.830  40.010  1.00  0.00            
ATOM   2878  HD2 ILE A 177      69.070  68.510  39.490  1.00  0.00            
ATOM   2879  HD3 ILE A 177      68.410  70.050  39.870  1.00  0.00            
ATOM   2880  C   ILE A 177      71.160  67.010  44.260  1.00  0.00            
ATOM   2881  O   ILE A 177      72.040  67.580  44.900  1.00  0.00            
ATOM   2882  N   GLY A 178      71.260  65.700  44.300  1.00  0.00            
ATOM   2883  H   GLY A 178      72.100  65.380  44.760  1.00  0.00            
ATOM   2884  CA  GLY A 178      70.240  64.650  44.020  1.00  0.00            
ATOM   2885  HA1 GLY A 178      69.860  64.710  43.000  1.00  0.00            
ATOM   2886  HA2 GLY A 178      69.370  64.820  44.650  1.00  0.00            
ATOM   2887  C   GLY A 178      70.800  63.220  44.120  1.00  0.00            
ATOM   2888  O   GLY A 178      71.190  62.790  45.190  1.00  0.00            
ATOM   2889  N   ALA A 179      70.870  62.490  43.030  1.00  0.00            
ATOM   2890  H   ALA A 179      70.730  62.940  42.130  1.00  0.00            
ATOM   2891  CA  ALA A 179      71.510  61.130  42.880  1.00  0.00            
ATOM   2892  HA  ALA A 179      71.360  60.910  41.820  1.00  0.00            
ATOM   2893  CB  ALA A 179      73.020  61.300  43.260  1.00  0.00            
ATOM   2894  HB1 ALA A 179      73.620  60.580  42.700  1.00  0.00            
ATOM   2895  HB2 ALA A 179      73.280  62.320  42.960  1.00  0.00            
ATOM   2896  HB3 ALA A 179      73.150  61.150  44.330  1.00  0.00            
ATOM   2897  C   ALA A 179      70.860  59.960  43.670  1.00  0.00            
ATOM   2898  O   ALA A 179      71.280  58.840  43.550  1.00  0.00            
ATOM   2899  N   GLY A 180      69.890  60.210  44.590  1.00  0.00            
ATOM   2900  H   GLY A 180      69.890  61.200  44.800  1.00  0.00            
ATOM   2901  CA  GLY A 180      69.070  59.290  45.410  1.00  0.00            
ATOM   2902  HA1 GLY A 180      69.790  58.590  45.840  1.00  0.00            
ATOM   2903  HA2 GLY A 180      68.320  58.720  44.860  1.00  0.00            
ATOM   2904  C   GLY A 180      68.430  60.040  46.540  1.00  0.00            
ATOM   2905  O   GLY A 180      68.900  61.110  46.900  1.00  0.00            
ATOM   2906  N   THR A 181      67.330  59.470  47.100  1.00  0.00            
ATOM   2907  H   THR A 181      66.960  58.610  46.720  1.00  0.00            
ATOM   2908  CA  THR A 181      66.630  60.100  48.260  1.00  0.00            
ATOM   2909  HA  THR A 181      66.690  61.170  48.090  1.00  0.00            
ATOM   2910  CB  THR A 181      65.140  59.760  48.260  1.00  0.00            
ATOM   2911  HB  THR A 181      64.950  58.770  48.680  1.00  0.00            
ATOM   2912  CG2 THR A 181      64.230  60.690  49.030  1.00  0.00            
ATOM   2913 1HG2 THR A 181      64.430  61.720  48.740  1.00  0.00            
ATOM   2914 2HG2 THR A 181      63.210  60.340  48.880  1.00  0.00            
ATOM   2915 3HG2 THR A 181      64.500  60.670  50.090  1.00  0.00            
ATOM   2916  OG1 THR A 181      64.650  59.840  46.930  1.00  0.00            
ATOM   2917  HG1 THR A 181      63.730  59.590  47.030  1.00  0.00            
ATOM   2918  C   THR A 181      67.430  59.890  49.560  1.00  0.00            
ATOM   2919  O   THR A 181      67.290  60.800  50.420  1.00  0.00            
ATOM   2920  N   GLN A 182      68.320  58.910  49.700  1.00  0.00            
ATOM   2921  H   GLN A 182      68.430  58.350  48.860  1.00  0.00            
ATOM   2922  CA  GLN A 182      68.940  58.570  50.990  1.00  0.00            
ATOM   2923  HA  GLN A 182      68.150  58.570  51.740  1.00  0.00            
ATOM   2924  CB  GLN A 182      69.430  57.170  50.890  1.00  0.00            
ATOM   2925  HB1 GLN A 182      70.010  57.100  51.810  1.00  0.00            
ATOM   2926  HB2 GLN A 182      70.210  57.200  50.120  1.00  0.00            
ATOM   2927  CG  GLN A 182      68.420  56.050  50.400  1.00  0.00            
ATOM   2928  HG1 GLN A 182      68.980  55.120  50.490  1.00  0.00            
ATOM   2929  HG2 GLN A 182      68.080  56.240  49.380  1.00  0.00            
ATOM   2930  CD  GLN A 182      67.150  55.930  51.240  1.00  0.00            
ATOM   2931  OE1 GLN A 182      65.990  56.080  50.790  1.00  0.00            
ATOM   2932  NE2 GLN A 182      67.330  55.430  52.440  1.00  0.00            
ATOM   2933 1HE2 GLN A 182      68.270  55.190  52.730  1.00  0.00            
ATOM   2934 2HE2 GLN A 182      66.650  55.430  53.180  1.00  0.00            
ATOM   2935  C   GLN A 182      69.970  59.720  51.380  1.00  0.00            
ATOM   2936  O   GLN A 182      70.040  60.230  52.500  1.00  0.00            
ATOM   2937  N   VAL A 183      70.810  60.050  50.360  1.00  0.00            
ATOM   2938  H   VAL A 183      70.570  59.540  49.520  1.00  0.00            
ATOM   2939  CA  VAL A 183      71.860  61.150  50.450  1.00  0.00            
ATOM   2940  HA  VAL A 183      72.480  60.870  51.300  1.00  0.00            
ATOM   2941  CB  VAL A 183      72.740  61.120  49.210  1.00  0.00            
ATOM   2942  HB  VAL A 183      73.080  60.090  49.090  1.00  0.00            
ATOM   2943  CG1 VAL A 183      71.980  61.450  47.870  1.00  0.00            
ATOM   2944 1HG1 VAL A 183      71.690  62.500  47.880  1.00  0.00            
ATOM   2945 2HG1 VAL A 183      72.700  61.240  47.080  1.00  0.00            
ATOM   2946 3HG1 VAL A 183      71.110  60.800  47.750  1.00  0.00            
ATOM   2947  CG2 VAL A 183      73.970  61.970  49.280  1.00  0.00            
ATOM   2948 1HG2 VAL A 183      73.680  62.980  49.560  1.00  0.00            
ATOM   2949 2HG2 VAL A 183      74.590  61.530  50.060  1.00  0.00            
ATOM   2950 3HG2 VAL A 183      74.490  61.910  48.320  1.00  0.00            
ATOM   2951  C   VAL A 183      71.170  62.440  50.700  1.00  0.00            
ATOM   2952  O   VAL A 183      71.730  63.230  51.460  1.00  0.00            
ATOM   2953  N   LEU A 184      70.010  62.640  50.200  1.00  0.00            
ATOM   2954  H   LEU A 184      69.580  61.820  49.800  1.00  0.00            
ATOM   2955  CA  LEU A 184      69.220  63.880  50.540  1.00  0.00            
ATOM   2956  HA  LEU A 184      69.900  64.720  50.430  1.00  0.00            
ATOM   2957  CB  LEU A 184      68.050  64.040  49.480  1.00  0.00            
ATOM   2958  HB1 LEU A 184      67.330  64.770  49.830  1.00  0.00            
ATOM   2959  HB2 LEU A 184      67.470  63.140  49.280  1.00  0.00            
ATOM   2960  CG  LEU A 184      68.390  64.480  48.080  1.00  0.00            
ATOM   2961  HG  LEU A 184      68.990  63.710  47.610  1.00  0.00            
ATOM   2962  CD1 LEU A 184      67.160  64.670  47.290  1.00  0.00            
ATOM   2963 1HD1 LEU A 184      66.590  63.740  47.230  1.00  0.00            
ATOM   2964 2HD1 LEU A 184      66.560  65.460  47.740  1.00  0.00            
ATOM   2965 3HD1 LEU A 184      67.460  64.940  46.280  1.00  0.00            
ATOM   2966  CD2 LEU A 184      69.260  65.720  47.970  1.00  0.00            
ATOM   2967 1HD2 LEU A 184      69.400  65.990  46.920  1.00  0.00            
ATOM   2968 2HD2 LEU A 184      68.840  66.610  48.450  1.00  0.00            
ATOM   2969 3HD2 LEU A 184      70.250  65.460  48.350  1.00  0.00            
ATOM   2970  C   LEU A 184      68.580  63.920  51.950  1.00  0.00            
ATOM   2971  O   LEU A 184      68.690  64.890  52.660  1.00  0.00            
ATOM   2972  N   MET A 185      68.040  62.840  52.460  1.00  0.00            
ATOM   2973  H   MET A 185      67.950  62.150  51.730  1.00  0.00            
ATOM   2974  CA  MET A 185      67.650  62.640  53.880  1.00  0.00            
ATOM   2975  HA  MET A 185      66.930  63.440  54.080  1.00  0.00            
ATOM   2976  CB  MET A 185      67.010  61.280  53.980  1.00  0.00            
ATOM   2977  HB1 MET A 185      67.040  60.970  55.030  1.00  0.00            
ATOM   2978  HB2 MET A 185      67.470  60.600  53.270  1.00  0.00            
ATOM   2979  CG  MET A 185      65.520  61.420  53.600  1.00  0.00            
ATOM   2980  HG1 MET A 185      65.170  60.390  53.680  1.00  0.00            
ATOM   2981  HG2 MET A 185      65.370  61.790  52.590  1.00  0.00            
ATOM   2982  SD  MET A 185      64.360  62.490  54.610  1.00  0.00            
ATOM   2983  CE  MET A 185      64.700  62.030  56.310  1.00  0.00            
ATOM   2984  HE1 MET A 185      64.010  62.570  56.970  1.00  0.00            
ATOM   2985  HE2 MET A 185      64.570  60.960  56.440  1.00  0.00            
ATOM   2986  HE3 MET A 185      65.760  62.240  56.480  1.00  0.00            
ATOM   2987  C   MET A 185      68.810  62.720  54.910  1.00  0.00            
ATOM   2988  O   MET A 185      68.730  63.230  56.030  1.00  0.00            
ATOM   2989  N   GLN A 186      69.960  62.270  54.420  1.00  0.00            
ATOM   2990  H   GLN A 186      69.930  61.820  53.520  1.00  0.00            
ATOM   2991  CA  GLN A 186      71.190  62.340  55.190  1.00  0.00            
ATOM   2992  HA  GLN A 186      70.910  61.960  56.170  1.00  0.00            
ATOM   2993  CB  GLN A 186      72.230  61.400  54.550  1.00  0.00            
ATOM   2994  HB1 GLN A 186      72.590  61.690  53.560  1.00  0.00            
ATOM   2995  HB2 GLN A 186      71.680  60.470  54.420  1.00  0.00            
ATOM   2996  CG  GLN A 186      73.510  61.230  55.400  1.00  0.00            
ATOM   2997  HG1 GLN A 186      74.180  62.090  55.420  1.00  0.00            
ATOM   2998  HG2 GLN A 186      74.190  60.550  54.900  1.00  0.00            
ATOM   2999  CD  GLN A 186      73.280  60.610  56.790  1.00  0.00            
ATOM   3000  OE1 GLN A 186      72.800  59.550  57.020  1.00  0.00            
ATOM   3001  NE2 GLN A 186      73.740  61.290  57.780  1.00  0.00            
ATOM   3002 1HE2 GLN A 186      74.150  62.200  57.620  1.00  0.00            
ATOM   3003 2HE2 GLN A 186      73.790  60.840  58.680  1.00  0.00            
ATOM   3004  C   GLN A 186      71.570  63.770  55.400  1.00  0.00            
ATOM   3005  O   GLN A 186      71.920  64.200  56.460  1.00  0.00            
ATOM   3006  N   LEU A 187      71.570  64.550  54.290  1.00  0.00            
ATOM   3007  H   LEU A 187      71.470  64.160  53.360  1.00  0.00            
ATOM   3008  CA  LEU A 187      71.860  66.020  54.320  1.00  0.00            
ATOM   3009  HA  LEU A 187      72.800  66.260  54.810  1.00  0.00            
ATOM   3010  CB  LEU A 187      71.720  66.550  52.890  1.00  0.00            
ATOM   3011  HB1 LEU A 187      70.730  66.240  52.560  1.00  0.00            
ATOM   3012  HB2 LEU A 187      72.580  66.200  52.320  1.00  0.00            
ATOM   3013  CG  LEU A 187      71.770  68.080  52.900  1.00  0.00            
ATOM   3014  HG  LEU A 187      70.920  68.590  53.350  1.00  0.00            
ATOM   3015  CD1 LEU A 187      73.040  68.640  53.530  1.00  0.00            
ATOM   3016 1HD1 LEU A 187      73.040  68.550  54.620  1.00  0.00            
ATOM   3017 2HD1 LEU A 187      73.960  68.130  53.240  1.00  0.00            
ATOM   3018 3HD1 LEU A 187      73.220  69.690  53.310  1.00  0.00            
ATOM   3019  CD2 LEU A 187      71.870  68.630  51.510  1.00  0.00            
ATOM   3020 1HD2 LEU A 187      71.710  69.710  51.550  1.00  0.00            
ATOM   3021 2HD2 LEU A 187      72.790  68.350  51.000  1.00  0.00            
ATOM   3022 3HD2 LEU A 187      71.030  68.300  50.890  1.00  0.00            
ATOM   3023  C   LEU A 187      70.790  66.640  55.250  1.00  0.00            
ATOM   3024  O   LEU A 187      71.100  67.410  56.110  1.00  0.00            
ATOM   3025  N   LEU A 188      69.490  66.340  55.080  1.00  0.00            
ATOM   3026  H   LEU A 188      69.360  65.810  54.230  1.00  0.00            
ATOM   3027  CA  LEU A 188      68.430  66.990  55.750  1.00  0.00            
ATOM   3028  HA  LEU A 188      68.580  68.070  55.740  1.00  0.00            
ATOM   3029  CB  LEU A 188      67.120  66.650  55.020  1.00  0.00            
ATOM   3030  HB1 LEU A 188      66.940  65.580  54.930  1.00  0.00            
ATOM   3031  HB2 LEU A 188      67.170  66.920  53.960  1.00  0.00            
ATOM   3032  CG  LEU A 188      65.820  67.150  55.760  1.00  0.00            
ATOM   3033  HG  LEU A 188      65.860  66.630  56.720  1.00  0.00            
ATOM   3034  CD1 LEU A 188      65.770  68.630  56.080  1.00  0.00            
ATOM   3035 1HD1 LEU A 188      66.770  68.810  56.460  1.00  0.00            
ATOM   3036 2HD1 LEU A 188      65.580  69.220  55.180  1.00  0.00            
ATOM   3037 3HD1 LEU A 188      65.020  68.890  56.820  1.00  0.00            
ATOM   3038  CD2 LEU A 188      64.590  66.610  54.930  1.00  0.00            
ATOM   3039 1HD2 LEU A 188      64.520  65.520  54.870  1.00  0.00            
ATOM   3040 2HD2 LEU A 188      63.670  67.040  55.330  1.00  0.00            
ATOM   3041 3HD2 LEU A 188      64.680  67.150  53.990  1.00  0.00            
ATOM   3042  C   LEU A 188      68.430  66.660  57.250  1.00  0.00            
ATOM   3043  O   LEU A 188      68.150  67.520  58.080  1.00  0.00            
ATOM   3044  N   THR A 189      68.740  65.420  57.630  1.00  0.00            
ATOM   3045  H   THR A 189      68.770  64.730  56.900  1.00  0.00            
ATOM   3046  CA  THR A 189      68.940  65.020  59.050  1.00  0.00            
ATOM   3047  HA  THR A 189      68.030  65.310  59.570  1.00  0.00            
ATOM   3048  CB  THR A 189      69.110  63.490  59.240  1.00  0.00            
ATOM   3049  HB  THR A 189      69.410  63.300  60.270  1.00  0.00            
ATOM   3050  CG2 THR A 189      67.830  62.690  58.950  1.00  0.00            
ATOM   3051 1HG2 THR A 189      68.180  61.660  58.870  1.00  0.00            
ATOM   3052 2HG2 THR A 189      67.100  62.750  59.760  1.00  0.00            
ATOM   3053 3HG2 THR A 189      67.330  62.960  58.020  1.00  0.00            
ATOM   3054  OG1 THR A 189      70.100  62.940  58.380  1.00  0.00            
ATOM   3055  HG1 THR A 189      69.600  63.010  57.570  1.00  0.00            
ATOM   3056  C   THR A 189      70.080  65.730  59.810  1.00  0.00            
ATOM   3057  O   THR A 189      70.290  65.530  61.010  1.00  0.00            
ATOM   3058  N   GLU A 190      70.950  66.530  59.160  1.00  0.00            
ATOM   3059  H   GLU A 190      70.880  66.650  58.160  1.00  0.00            
ATOM   3060  CA  GLU A 190      71.990  67.440  59.630  1.00  0.00            
ATOM   3061  HA  GLU A 190      72.360  67.040  60.580  1.00  0.00            
ATOM   3062  CB  GLU A 190      73.300  67.130  58.760  1.00  0.00            
ATOM   3063  HB1 GLU A 190      74.080  67.870  58.950  1.00  0.00            
ATOM   3064  HB2 GLU A 190      72.920  67.150  57.740  1.00  0.00            
ATOM   3065  CG  GLU A 190      73.890  65.740  59.110  1.00  0.00            
ATOM   3066  HG1 GLU A 190      73.120  64.970  59.070  1.00  0.00            
ATOM   3067  HG2 GLU A 190      74.380  65.860  60.080  1.00  0.00            
ATOM   3068  CD  GLU A 190      74.900  65.170  58.070  1.00  0.00            
ATOM   3069  OE1 GLU A 190      75.610  65.920  57.370  1.00  0.00            
ATOM   3070  OE2 GLU A 190      75.010  63.940  57.960  1.00  0.00            
ATOM   3071  C   GLU A 190      71.550  68.940  59.530  1.00  0.00            
ATOM   3072  O   GLU A 190      72.270  69.780  60.170  1.00  0.00            
ATOM   3073  N   LEU A 191      70.490  69.270  58.710  1.00  0.00            
ATOM   3074  H   LEU A 191      70.100  68.520  58.150  1.00  0.00            
ATOM   3075  CA  LEU A 191      69.890  70.610  58.620  1.00  0.00            
ATOM   3076  HA  LEU A 191      70.600  71.430  58.730  1.00  0.00            
ATOM   3077  CB  LEU A 191      69.110  70.760  57.310  1.00  0.00            
ATOM   3078  HB1 LEU A 191      68.530  71.690  57.330  1.00  0.00            
ATOM   3079  HB2 LEU A 191      68.380  69.970  57.170  1.00  0.00            
ATOM   3080  CG  LEU A 191      69.990  70.750  56.060  1.00  0.00            
ATOM   3081  HG  LEU A 191      70.580  69.830  56.020  1.00  0.00            
ATOM   3082  CD1 LEU A 191      69.180  70.820  54.740  1.00  0.00            
ATOM   3083 1HD1 LEU A 191      69.850  70.600  53.910  1.00  0.00            
ATOM   3084 2HD1 LEU A 191      68.370  70.080  54.750  1.00  0.00            
ATOM   3085 3HD1 LEU A 191      68.660  71.760  54.570  1.00  0.00            
ATOM   3086  CD2 LEU A 191      71.060  71.920  55.960  1.00  0.00            
ATOM   3087 1HD2 LEU A 191      71.600  71.800  55.020  1.00  0.00            
ATOM   3088 2HD2 LEU A 191      70.610  72.910  55.900  1.00  0.00            
ATOM   3089 3HD2 LEU A 191      71.670  71.700  56.840  1.00  0.00            
ATOM   3090  C   LEU A 191      68.860  70.780  59.730  1.00  0.00            
ATOM   3091  O   LEU A 191      68.890  71.750  60.480  1.00  0.00            
ATOM   3092  N   LEU A 192      68.000  69.780  59.920  1.00  0.00            
ATOM   3093  H   LEU A 192      68.100  68.960  59.350  1.00  0.00            
ATOM   3094  CA  LEU A 192      67.100  69.740  61.060  1.00  0.00            
ATOM   3095  HA  LEU A 192      66.480  70.630  60.960  1.00  0.00            
ATOM   3096  CB  LEU A 192      66.160  68.510  60.990  1.00  0.00            
ATOM   3097  HB1 LEU A 192      65.670  68.330  61.940  1.00  0.00            
ATOM   3098  HB2 LEU A 192      66.830  67.680  60.740  1.00  0.00            
ATOM   3099  CG  LEU A 192      65.070  68.680  59.860  1.00  0.00            
ATOM   3100  HG  LEU A 192      65.500  69.090  58.950  1.00  0.00            
ATOM   3101  CD1 LEU A 192      64.540  67.250  59.540  1.00  0.00            
ATOM   3102 1HD1 LEU A 192      64.250  66.740  60.460  1.00  0.00            
ATOM   3103 2HD1 LEU A 192      63.740  67.300  58.800  1.00  0.00            
ATOM   3104 3HD1 LEU A 192      65.450  66.750  59.210  1.00  0.00            
ATOM   3105  CD2 LEU A 192      63.900  69.550  60.090  1.00  0.00            
ATOM   3106 1HD2 LEU A 192      63.180  69.310  59.300  1.00  0.00            
ATOM   3107 2HD2 LEU A 192      63.430  69.370  61.050  1.00  0.00            
ATOM   3108 3HD2 LEU A 192      64.230  70.590  60.020  1.00  0.00            
ATOM   3109  C   LEU A 192      67.920  69.770  62.390  1.00  0.00            
ATOM   3110  O   LEU A 192      69.100  69.330  62.460  1.00  0.00            
ATOM   3111  N   PRO A 193      67.280  70.200  63.520  1.00  0.00            
ATOM   3112  CD  PRO A 193      65.860  70.800  63.570  1.00  0.00            
ATOM   3113  HD1 PRO A 193      65.110  70.030  63.370  1.00  0.00            
ATOM   3114  HD2 PRO A 193      65.690  71.600  62.860  1.00  0.00            
ATOM   3115  CG  PRO A 193      65.790  71.380  64.990  1.00  0.00            
ATOM   3116  HG1 PRO A 193      64.760  71.190  65.300  1.00  0.00            
ATOM   3117  HG2 PRO A 193      66.210  72.380  65.010  1.00  0.00            
ATOM   3118  CB  PRO A 193      66.670  70.590  65.850  1.00  0.00            
ATOM   3119  HB1 PRO A 193      65.990  69.880  66.310  1.00  0.00            
ATOM   3120  HB2 PRO A 193      67.030  71.220  66.660  1.00  0.00            
ATOM   3121  CA  PRO A 193      67.800  70.150  64.890  1.00  0.00            
ATOM   3122  HA  PRO A 193      68.600  70.890  64.900  1.00  0.00            
ATOM   3123  C   PRO A 193      68.240  68.720  65.250  1.00  0.00            
ATOM   3124  O   PRO A 193      67.530  67.790  64.910  1.00  0.00            
ATOM   3125  N   LYS A 194      69.380  68.650  65.950  1.00  0.00            
ATOM   3126  H   LYS A 194      69.680  69.480  66.440  1.00  0.00            
ATOM   3127  CA  LYS A 194      70.000  67.360  66.280  1.00  0.00            
ATOM   3128  HA  LYS A 194      70.110  66.920  65.290  1.00  0.00            
ATOM   3129  CB  LYS A 194      71.390  67.650  66.710  1.00  0.00            
ATOM   3130  HB1 LYS A 194      71.380  68.170  67.670  1.00  0.00            
ATOM   3131  HB2 LYS A 194      71.900  68.350  66.040  1.00  0.00            
ATOM   3132  CG  LYS A 194      72.290  66.350  66.820  1.00  0.00            
ATOM   3133  HG1 LYS A 194      73.340  66.600  66.660  1.00  0.00            
ATOM   3134  HG2 LYS A 194      72.000  65.660  66.020  1.00  0.00            
ATOM   3135  CD  LYS A 194      72.080  65.540  68.130  1.00  0.00            
ATOM   3136  HD1 LYS A 194      71.060  65.240  68.350  1.00  0.00            
ATOM   3137  HD2 LYS A 194      72.230  66.310  68.890  1.00  0.00            
ATOM   3138  CE  LYS A 194      73.150  64.480  68.440  1.00  0.00            
ATOM   3139  HE1 LYS A 194      74.170  64.850  68.370  1.00  0.00            
ATOM   3140  HE2 LYS A 194      73.130  63.670  67.710  1.00  0.00            
ATOM   3141  NZ  LYS A 194      72.870  63.800  69.750  1.00  0.00            
ATOM   3142  HZ1 LYS A 194      73.460  62.990  69.920  1.00  0.00            
ATOM   3143  HZ2 LYS A 194      72.880  64.430  70.540  1.00  0.00            
ATOM   3144  HZ3 LYS A 194      71.920  63.480  69.840  1.00  0.00            
ATOM   3145  C   LYS A 194      69.110  66.340  67.070  1.00  0.00            
ATOM   3146  O   LYS A 194      69.050  65.150  66.780  1.00  0.00            
ATOM   3147  N   GLU A 195      68.290  66.890  68.000  1.00  0.00            
ATOM   3148  H   GLU A 195      68.300  67.900  68.100  1.00  0.00            
ATOM   3149  CA  GLU A 195      67.490  66.100  68.920  1.00  0.00            
ATOM   3150  HA  GLU A 195      67.840  65.070  68.930  1.00  0.00            
ATOM   3151  CB  GLU A 195      67.650  66.630  70.340  1.00  0.00            
ATOM   3152  HB1 GLU A 195      66.920  66.160  71.010  1.00  0.00            
ATOM   3153  HB2 GLU A 195      67.430  67.700  70.360  1.00  0.00            
ATOM   3154  CG  GLU A 195      69.050  66.420  70.870  1.00  0.00            
ATOM   3155  HG1 GLU A 195      69.200  66.960  71.800  1.00  0.00            
ATOM   3156  HG2 GLU A 195      69.780  66.900  70.220  1.00  0.00            
ATOM   3157  CD  GLU A 195      69.350  64.930  71.040  1.00  0.00            
ATOM   3158  OE1 GLU A 195      68.710  64.330  71.920  1.00  0.00            
ATOM   3159  OE2 GLU A 195      70.120  64.280  70.290  1.00  0.00            
ATOM   3160  C   GLU A 195      66.040  66.000  68.540  1.00  0.00            
ATOM   3161  O   GLU A 195      65.270  65.320  69.200  1.00  0.00            
ATOM   3162  N   ALA A 196      65.640  66.560  67.430  1.00  0.00            
ATOM   3163  H   ALA A 196      66.370  67.060  66.950  1.00  0.00            
ATOM   3164  CA  ALA A 196      64.310  66.430  66.810  1.00  0.00            
ATOM   3165  HA  ALA A 196      63.620  67.020  67.410  1.00  0.00            
ATOM   3166  CB  ALA A 196      64.330  67.090  65.440  1.00  0.00            
ATOM   3167  HB1 ALA A 196      65.110  66.600  64.860  1.00  0.00            
ATOM   3168  HB2 ALA A 196      63.420  66.860  64.880  1.00  0.00            
ATOM   3169  HB3 ALA A 196      64.480  68.160  65.560  1.00  0.00            
ATOM   3170  C   ALA A 196      63.730  65.020  66.910  1.00  0.00            
ATOM   3171  O   ALA A 196      64.360  64.050  66.500  1.00  0.00            
ATOM   3172  N   VAL A 197      62.430  64.870  67.250  1.00  0.00            
ATOM   3173  H   VAL A 197      61.890  65.640  67.610  1.00  0.00            
ATOM   3174  CA  VAL A 197      61.850  63.510  67.310  1.00  0.00            
ATOM   3175  HA  VAL A 197      62.680  62.800  67.330  1.00  0.00            
ATOM   3176  CB  VAL A 197      60.920  63.400  68.530  1.00  0.00            
ATOM   3177  HB  VAL A 197      60.190  64.210  68.440  1.00  0.00            
ATOM   3178  CG1 VAL A 197      60.240  62.070  68.680  1.00  0.00            
ATOM   3179 1HG1 VAL A 197      59.650  62.010  69.600  1.00  0.00            
ATOM   3180 2HG1 VAL A 197      59.600  61.850  67.830  1.00  0.00            
ATOM   3181 3HG1 VAL A 197      60.860  61.180  68.810  1.00  0.00            
ATOM   3182  CG2 VAL A 197      61.640  63.520  69.850  1.00  0.00            
ATOM   3183 1HG2 VAL A 197      62.450  62.790  69.900  1.00  0.00            
ATOM   3184 2HG2 VAL A 197      61.880  64.560  70.090  1.00  0.00            
ATOM   3185 3HG2 VAL A 197      60.930  63.290  70.650  1.00  0.00            
ATOM   3186  C   VAL A 197      61.050  63.170  66.090  1.00  0.00            
ATOM   3187  O   VAL A 197      60.000  63.780  65.720  1.00  0.00            
ATOM   3188  N   TYR A 198      61.710  62.300  65.310  1.00  0.00            
ATOM   3189  H   TYR A 198      62.500  61.780  65.660  1.00  0.00            
ATOM   3190  CA  TYR A 198      61.110  61.830  64.040  1.00  0.00            
ATOM   3191  HA  TYR A 198      60.760  62.690  63.460  1.00  0.00            
ATOM   3192  CB  TYR A 198      62.110  61.060  63.220  1.00  0.00            
ATOM   3193  HB1 TYR A 198      61.620  60.660  62.330  1.00  0.00            
ATOM   3194  HB2 TYR A 198      62.470  60.160  63.720  1.00  0.00            
ATOM   3195  CG  TYR A 198      63.320  61.930  62.730  1.00  0.00            
ATOM   3196  CD1 TYR A 198      64.300  62.430  63.540  1.00  0.00            
ATOM   3197  HD1 TYR A 198      64.390  62.080  64.560  1.00  0.00            
ATOM   3198  CE1 TYR A 198      65.140  63.510  63.100  1.00  0.00            
ATOM   3199  HE1 TYR A 198      65.830  63.920  63.820  1.00  0.00            
ATOM   3200  CZ  TYR A 198      65.160  63.830  61.750  1.00  0.00            
ATOM   3201  OH  TYR A 198      66.030  64.820  61.340  1.00  0.00            
ATOM   3202  HH  TYR A 198      65.810  65.170  60.480  1.00  0.00            
ATOM   3203  CE2 TYR A 198      64.230  63.310  60.830  1.00  0.00            
ATOM   3204  HE2 TYR A 198      64.220  63.760  59.850  1.00  0.00            
ATOM   3205  CD2 TYR A 198      63.310  62.330  61.350  1.00  0.00            
ATOM   3206  HD2 TYR A 198      62.510  61.940  60.740  1.00  0.00            
ATOM   3207  C   TYR A 198      59.860  60.920  64.290  1.00  0.00            
ATOM   3208  O   TYR A 198      59.820  60.020  65.170  1.00  0.00            
ATOM   3209  N   ALA A 199      58.880  61.040  63.460  1.00  0.00            
ATOM   3210  H   ALA A 199      58.920  61.770  62.770  1.00  0.00            
ATOM   3211  CA  ALA A 199      57.720  60.100  63.470  1.00  0.00            
ATOM   3212  HA  ALA A 199      57.840  59.220  64.100  1.00  0.00            
ATOM   3213  CB  ALA A 199      56.440  60.790  63.880  1.00  0.00            
ATOM   3214  HB1 ALA A 199      56.270  61.740  63.370  1.00  0.00            
ATOM   3215  HB2 ALA A 199      55.580  60.160  63.660  1.00  0.00            
ATOM   3216  HB3 ALA A 199      56.390  60.890  64.960  1.00  0.00            
ATOM   3217  C   ALA A 199      57.480  59.650  61.950  1.00  0.00            
ATOM   3218  O   ALA A 199      57.260  60.540  61.080  1.00  0.00            
ATOM   3219  N   MET A 200      57.430  58.360  61.640  1.00  0.00            
ATOM   3220  H   MET A 200      57.760  57.750  62.370  1.00  0.00            
ATOM   3221  CA  MET A 200      57.230  57.760  60.310  1.00  0.00            
ATOM   3222  HA  MET A 200      57.180  58.490  59.500  1.00  0.00            
ATOM   3223  CB  MET A 200      58.370  56.830  59.940  1.00  0.00            
ATOM   3224  HB1 MET A 200      58.250  56.350  58.970  1.00  0.00            
ATOM   3225  HB2 MET A 200      58.380  56.040  60.690  1.00  0.00            
ATOM   3226  CG  MET A 200      59.760  57.440  59.850  1.00  0.00            
ATOM   3227  HG1 MET A 200      59.980  57.840  60.840  1.00  0.00            
ATOM   3228  HG2 MET A 200      59.760  58.270  59.150  1.00  0.00            
ATOM   3229  SD  MET A 200      61.060  56.390  59.180  1.00  0.00            
ATOM   3230  CE  MET A 200      60.560  56.230  57.510  1.00  0.00            
ATOM   3231  HE1 MET A 200      59.590  55.730  57.470  1.00  0.00            
ATOM   3232  HE2 MET A 200      60.500  57.180  56.990  1.00  0.00            
ATOM   3233  HE3 MET A 200      61.310  55.620  57.010  1.00  0.00            
ATOM   3234  C   MET A 200      55.980  56.830  60.240  1.00  0.00            
ATOM   3235  O   MET A 200      55.550  56.390  61.320  1.00  0.00            
ATOM   3236  N   GLU A 201      55.420  56.530  59.060  1.00  0.00            
ATOM   3237  H   GLU A 201      55.870  56.890  58.230  1.00  0.00            
ATOM   3238  CA  GLU A 201      54.250  55.670  58.840  1.00  0.00            
ATOM   3239  HA  GLU A 201      53.420  56.050  59.440  1.00  0.00            
ATOM   3240  CB  GLU A 201      53.820  55.810  57.320  1.00  0.00            
ATOM   3241  HB1 GLU A 201      53.250  54.920  57.040  1.00  0.00            
ATOM   3242  HB2 GLU A 201      54.740  55.710  56.740  1.00  0.00            
ATOM   3243  CG  GLU A 201      53.060  57.150  57.000  1.00  0.00            
ATOM   3244  HG1 GLU A 201      53.550  57.980  57.510  1.00  0.00            
ATOM   3245  HG2 GLU A 201      52.080  57.090  57.480  1.00  0.00            
ATOM   3246  CD  GLU A 201      52.840  57.640  55.590  1.00  0.00            
ATOM   3247  OE1 GLU A 201      53.550  57.170  54.680  1.00  0.00            
ATOM   3248  OE2 GLU A 201      51.970  58.500  55.350  1.00  0.00            
ATOM   3249  C   GLU A 201      54.570  54.230  59.290  1.00  0.00            
ATOM   3250  O   GLU A 201      55.710  53.810  59.190  1.00  0.00            
ATOM   3251  N   GLU A 202      53.580  53.470  59.830  1.00  0.00            
ATOM   3252  H   GLU A 202      52.780  54.040  60.070  1.00  0.00            
ATOM   3253  CA  GLU A 202      53.650  52.070  60.310  1.00  0.00            
ATOM   3254  HA  GLU A 202      54.510  51.600  59.840  1.00  0.00            
ATOM   3255  CB  GLU A 202      53.820  52.020  61.860  1.00  0.00            
ATOM   3256  HB1 GLU A 202      52.890  52.420  62.260  1.00  0.00            
ATOM   3257  HB2 GLU A 202      54.730  52.590  62.060  1.00  0.00            
ATOM   3258  CG  GLU A 202      53.890  50.600  62.440  1.00  0.00            
ATOM   3259  HG1 GLU A 202      53.160  49.980  61.920  1.00  0.00            
ATOM   3260  HG2 GLU A 202      53.570  50.520  63.480  1.00  0.00            
ATOM   3261  CD  GLU A 202      55.320  50.080  62.280  1.00  0.00            
ATOM   3262  OE1 GLU A 202      56.180  50.300  63.200  1.00  0.00            
ATOM   3263  OE2 GLU A 202      55.500  49.210  61.370  1.00  0.00            
ATOM   3264  C   GLU A 202      52.490  51.160  59.760  1.00  0.00            
ATOM   3265  O   GLU A 202      51.400  51.250  60.270  1.00  0.00            
ATOM   3266  N   PRO A 203      52.610  50.480  58.580  1.00  0.00            
ATOM   3267  CD  PRO A 203      51.480  49.680  57.990  1.00  0.00            
ATOM   3268  HD1 PRO A 203      50.650  50.290  57.630  1.00  0.00            
ATOM   3269  HD2 PRO A 203      51.050  49.030  58.760  1.00  0.00            
ATOM   3270  CG  PRO A 203      52.140  48.820  56.910  1.00  0.00            
ATOM   3271  HG1 PRO A 203      51.770  49.280  55.990  1.00  0.00            
ATOM   3272  HG2 PRO A 203      51.870  47.770  57.020  1.00  0.00            
ATOM   3273  CB  PRO A 203      53.690  48.990  57.010  1.00  0.00            
ATOM   3274  HB1 PRO A 203      54.190  49.000  56.040  1.00  0.00            
ATOM   3275  HB2 PRO A 203      53.970  48.090  57.560  1.00  0.00            
ATOM   3276  CA  PRO A 203      53.850  50.270  57.820  1.00  0.00            
ATOM   3277  HA  PRO A 203      54.580  49.960  58.570  1.00  0.00            
ATOM   3278  C   PRO A 203      54.370  51.440  56.980  1.00  0.00            
ATOM   3279  O   PRO A 203      53.600  52.230  56.450  1.00  0.00            
ATOM   3280  N   GLY A 204      55.640  51.410  56.720  1.00  0.00            
ATOM   3281  H   GLY A 204      56.250  50.740  57.150  1.00  0.00            
ATOM   3282  CA  GLY A 204      56.400  52.530  56.090  1.00  0.00            
ATOM   3283  HA1 GLY A 204      56.650  53.200  56.910  1.00  0.00            
ATOM   3284  HA2 GLY A 204      55.890  53.240  55.440  1.00  0.00            
ATOM   3285  C   GLY A 204      57.720  52.100  55.360  1.00  0.00            
ATOM   3286  O   GLY A 204      58.030  50.950  55.210  1.00  0.00            
ATOM   3287  N   TYR A 205      58.360  53.180  54.830  1.00  0.00            
ATOM   3288  H   TYR A 205      57.850  54.050  54.860  1.00  0.00            
ATOM   3289  CA  TYR A 205      59.670  52.970  54.010  1.00  0.00            
ATOM   3290  HA  TYR A 205      59.320  52.150  53.380  1.00  0.00            
ATOM   3291  CB  TYR A 205      59.920  54.050  53.000  1.00  0.00            
ATOM   3292  HB1 TYR A 205      60.000  54.950  53.620  1.00  0.00            
ATOM   3293  HB2 TYR A 205      59.010  54.170  52.410  1.00  0.00            
ATOM   3294  CG  TYR A 205      61.160  53.910  52.120  1.00  0.00            
ATOM   3295  CD1 TYR A 205      61.430  52.590  51.600  1.00  0.00            
ATOM   3296  HD1 TYR A 205      60.790  51.730  51.730  1.00  0.00            
ATOM   3297  CE1 TYR A 205      62.390  52.510  50.620  1.00  0.00            
ATOM   3298  HE1 TYR A 205      62.700  51.560  50.200  1.00  0.00            
ATOM   3299  CZ  TYR A 205      63.080  53.620  50.180  1.00  0.00            
ATOM   3300  OH  TYR A 205      63.870  53.550  49.060  1.00  0.00            
ATOM   3301  HH  TYR A 205      64.150  54.420  48.760  1.00  0.00            
ATOM   3302  CE2 TYR A 205      63.010  54.820  50.840  1.00  0.00            
ATOM   3303  HE2 TYR A 205      63.650  55.630  50.520  1.00  0.00            
ATOM   3304  CD2 TYR A 205      62.050  54.950  51.840  1.00  0.00            
ATOM   3305  HD2 TYR A 205      61.900  55.940  52.250  1.00  0.00            
ATOM   3306  C   TYR A 205      60.900  52.610  54.860  1.00  0.00            
ATOM   3307  O   TYR A 205      61.710  53.500  55.160  1.00  0.00            
ATOM   3308  N   ARG A 206      61.060  51.380  55.270  1.00  0.00            
ATOM   3309  H   ARG A 206      60.180  50.890  55.170  1.00  0.00            
ATOM   3310  CA  ARG A 206      62.160  50.870  56.150  1.00  0.00            
ATOM   3311  HA  ARG A 206      62.070  51.310  57.140  1.00  0.00            
ATOM   3312  CB  ARG A 206      62.110  49.320  56.380  1.00  0.00            
ATOM   3313  HB1 ARG A 206      62.530  48.840  55.490  1.00  0.00            
ATOM   3314  HB2 ARG A 206      61.080  49.070  56.620  1.00  0.00            
ATOM   3315  CG  ARG A 206      63.010  48.970  57.520  1.00  0.00            
ATOM   3316  HG1 ARG A 206      62.800  49.650  58.350  1.00  0.00            
ATOM   3317  HG2 ARG A 206      64.060  49.180  57.330  1.00  0.00            
ATOM   3318  CD  ARG A 206      62.860  47.520  57.920  1.00  0.00            
ATOM   3319  HD1 ARG A 206      63.090  46.860  57.080  1.00  0.00            
ATOM   3320  HD2 ARG A 206      61.820  47.360  58.190  1.00  0.00            
ATOM   3321  NE  ARG A 206      63.710  47.170  59.040  1.00  0.00            
ATOM   3322  HE  ARG A 206      64.600  46.760  58.810  1.00  0.00            
ATOM   3323  CZ  ARG A 206      63.460  47.270  60.360  1.00  0.00            
ATOM   3324  NH1 ARG A 206      62.270  47.570  60.820  1.00  0.00            
ATOM   3325 1HH1 ARG A 206      61.510  47.630  60.150  1.00  0.00            
ATOM   3326 2HH1 ARG A 206      62.040  47.560  61.800  1.00  0.00            
ATOM   3327  NH2 ARG A 206      64.330  47.040  61.240  1.00  0.00            
ATOM   3328 1HH2 ARG A 206      65.300  46.940  60.990  1.00  0.00            
ATOM   3329 2HH2 ARG A 206      64.030  46.860  62.190  1.00  0.00            
ATOM   3330  C   ARG A 206      63.590  51.290  55.690  1.00  0.00            
ATOM   3331  O   ARG A 206      64.420  51.420  56.570  1.00  0.00            
ATOM   3332  N   ARG A 207      63.920  51.540  54.430  1.00  0.00            
ATOM   3333  H   ARG A 207      63.180  51.460  53.750  1.00  0.00            
ATOM   3334  CA  ARG A 207      65.190  52.160  54.130  1.00  0.00            
ATOM   3335  HA  ARG A 207      65.960  51.460  54.440  1.00  0.00            
ATOM   3336  CB  ARG A 207      65.330  52.090  52.610  1.00  0.00            
ATOM   3337  HB1 ARG A 207      66.190  52.720  52.410  1.00  0.00            
ATOM   3338  HB2 ARG A 207      64.450  52.550  52.150  1.00  0.00            
ATOM   3339  CG  ARG A 207      65.510  50.640  52.090  1.00  0.00            
ATOM   3340  HG1 ARG A 207      64.570  50.100  52.170  1.00  0.00            
ATOM   3341  HG2 ARG A 207      66.350  50.310  52.690  1.00  0.00            
ATOM   3342  CD  ARG A 207      65.790  50.850  50.630  1.00  0.00            
ATOM   3343  HD1 ARG A 207      66.140  51.870  50.450  1.00  0.00            
ATOM   3344  HD2 ARG A 207      64.860  50.680  50.090  1.00  0.00            
ATOM   3345  NE  ARG A 207      66.810  50.010  50.080  1.00  0.00            
ATOM   3346  HE  ARG A 207      67.760  50.280  50.300  1.00  0.00            
ATOM   3347  CZ  ARG A 207      66.600  48.860  49.460  1.00  0.00            
ATOM   3348  NH1 ARG A 207      65.500  48.230  49.390  1.00  0.00            
ATOM   3349 1HH1 ARG A 207      64.620  48.550  49.760  1.00  0.00            
ATOM   3350 2HH1 ARG A 207      65.470  47.340  48.900  1.00  0.00            
ATOM   3351  NH2 ARG A 207      67.630  48.230  48.970  1.00  0.00            
ATOM   3352 1HH2 ARG A 207      68.520  48.700  48.960  1.00  0.00            
ATOM   3353 2HH2 ARG A 207      67.480  47.340  48.520  1.00  0.00            
ATOM   3354  C   ARG A 207      65.450  53.600  54.730  1.00  0.00            
ATOM   3355  O   ARG A 207      66.560  53.870  55.120  1.00  0.00            
ATOM   3356  N   MET A 208      64.500  54.420  54.740  1.00  0.00            
ATOM   3357  H   MET A 208      63.600  54.090  54.420  1.00  0.00            
ATOM   3358  CA  MET A 208      64.570  55.730  55.400  1.00  0.00            
ATOM   3359  HA  MET A 208      65.500  56.260  55.220  1.00  0.00            
ATOM   3360  CB  MET A 208      63.420  56.630  54.880  1.00  0.00            
ATOM   3361  HB1 MET A 208      62.430  56.310  55.200  1.00  0.00            
ATOM   3362  HB2 MET A 208      63.580  56.710  53.810  1.00  0.00            
ATOM   3363  CG  MET A 208      63.550  58.060  55.470  1.00  0.00            
ATOM   3364  HG1 MET A 208      64.520  58.470  55.190  1.00  0.00            
ATOM   3365  HG2 MET A 208      63.430  58.130  56.550  1.00  0.00            
ATOM   3366  SD  MET A 208      62.220  59.220  55.020  1.00  0.00            
ATOM   3367  CE  MET A 208      62.400  59.340  53.200  1.00  0.00            
ATOM   3368  HE1 MET A 208      62.730  58.380  52.810  1.00  0.00            
ATOM   3369  HE2 MET A 208      61.490  59.730  52.750  1.00  0.00            
ATOM   3370  HE3 MET A 208      63.160  60.070  52.900  1.00  0.00            
ATOM   3371  C   MET A 208      64.510  55.600  56.950  1.00  0.00            
ATOM   3372  O   MET A 208      65.200  56.410  57.600  1.00  0.00            
ATOM   3373  N   TYR A 209      63.900  54.440  57.450  1.00  0.00            
ATOM   3374  H   TYR A 209      63.480  53.720  56.880  1.00  0.00            
ATOM   3375  CA  TYR A 209      63.940  54.110  58.920  1.00  0.00            
ATOM   3376  HA  TYR A 209      63.480  54.950  59.450  1.00  0.00            
ATOM   3377  CB  TYR A 209      63.060  52.960  59.270  1.00  0.00            
ATOM   3378  HB1 TYR A 209      63.500  52.050  58.860  1.00  0.00            
ATOM   3379  HB2 TYR A 209      62.120  53.190  58.760  1.00  0.00            
ATOM   3380  CG  TYR A 209      62.790  52.660  60.730  1.00  0.00            
ATOM   3381  CD1 TYR A 209      62.020  53.510  61.560  1.00  0.00            
ATOM   3382  HD1 TYR A 209      61.530  54.380  61.150  1.00  0.00            
ATOM   3383  CE1 TYR A 209      61.900  53.180  62.920  1.00  0.00            
ATOM   3384  HE1 TYR A 209      61.240  53.740  63.560  1.00  0.00            
ATOM   3385  CZ  TYR A 209      62.510  52.000  63.440  1.00  0.00            
ATOM   3386  OH  TYR A 209      62.360  51.800  64.780  1.00  0.00            
ATOM   3387  HH  TYR A 209      62.600  50.910  65.060  1.00  0.00            
ATOM   3388  CE2 TYR A 209      63.230  51.120  62.630  1.00  0.00            
ATOM   3389  HE2 TYR A 209      63.580  50.150  62.950  1.00  0.00            
ATOM   3390  CD2 TYR A 209      63.380  51.500  61.290  1.00  0.00            
ATOM   3391  HD2 TYR A 209      63.790  50.780  60.600  1.00  0.00            
ATOM   3392  C   TYR A 209      65.370  53.930  59.450  1.00  0.00            
ATOM   3393  O   TYR A 209      65.880  54.680  60.280  1.00  0.00            
ATOM   3394  N   GLN A 210      66.020  52.970  58.740  1.00  0.00            
ATOM   3395  H   GLN A 210      65.480  52.330  58.190  1.00  0.00            
ATOM   3396  CA  GLN A 210      67.410  52.610  59.030  1.00  0.00            
ATOM   3397  HA  GLN A 210      67.500  52.250  60.050  1.00  0.00            
ATOM   3398  CB  GLN A 210      67.820  51.450  58.040  1.00  0.00            
ATOM   3399  HB1 GLN A 210      68.870  51.210  58.210  1.00  0.00            
ATOM   3400  HB2 GLN A 210      67.650  51.850  57.040  1.00  0.00            
ATOM   3401  CG  GLN A 210      66.930  50.170  58.170  1.00  0.00            
ATOM   3402  HG1 GLN A 210      67.190  49.540  57.320  1.00  0.00            
ATOM   3403  HG2 GLN A 210      65.890  50.450  58.340  1.00  0.00            
ATOM   3404  CD  GLN A 210      67.290  49.290  59.300  1.00  0.00            
ATOM   3405  OE1 GLN A 210      68.000  49.700  60.160  1.00  0.00            
ATOM   3406  NE2 GLN A 210      66.930  48.020  59.300  1.00  0.00            
ATOM   3407 1HE2 GLN A 210      66.480  47.660  58.470  1.00  0.00            
ATOM   3408 2HE2 GLN A 210      67.340  47.420  60.000  1.00  0.00            
ATOM   3409  C   GLN A 210      68.280  53.920  59.000  1.00  0.00            
ATOM   3410  O   GLN A 210      69.080  54.200  59.900  1.00  0.00            
ATOM   3411  N   LEU A 211      68.100  54.860  58.090  1.00  0.00            
ATOM   3412  H   LEU A 211      67.470  54.640  57.330  1.00  0.00            
ATOM   3413  CA  LEU A 211      68.880  56.070  57.880  1.00  0.00            
ATOM   3414  HA  LEU A 211      69.920  55.760  57.800  1.00  0.00            
ATOM   3415  CB  LEU A 211      68.500  56.610  56.500  1.00  0.00            
ATOM   3416  HB1 LEU A 211      67.490  57.020  56.580  1.00  0.00            
ATOM   3417  HB2 LEU A 211      68.540  55.770  55.810  1.00  0.00            
ATOM   3418  CG  LEU A 211      69.490  57.680  56.000  1.00  0.00            
ATOM   3419  HG  LEU A 211      70.510  57.470  56.340  1.00  0.00            
ATOM   3420  CD1 LEU A 211      69.720  57.640  54.520  1.00  0.00            
ATOM   3421 1HD1 LEU A 211      70.550  58.310  54.310  1.00  0.00            
ATOM   3422 2HD1 LEU A 211      69.810  56.610  54.180  1.00  0.00            
ATOM   3423 3HD1 LEU A 211      68.820  57.940  53.980  1.00  0.00            
ATOM   3424  CD2 LEU A 211      69.270  59.170  56.470  1.00  0.00            
ATOM   3425 1HD2 LEU A 211      69.280  59.280  57.550  1.00  0.00            
ATOM   3426 2HD2 LEU A 211      70.130  59.670  56.020  1.00  0.00            
ATOM   3427 3HD2 LEU A 211      68.290  59.500  56.140  1.00  0.00            
ATOM   3428  C   LEU A 211      68.810  56.940  59.110  1.00  0.00            
ATOM   3429  O   LEU A 211      69.780  57.370  59.680  1.00  0.00            
ATOM   3430  N   LEU A 212      67.630  57.140  59.720  1.00  0.00            
ATOM   3431  H   LEU A 212      66.850  56.650  59.300  1.00  0.00            
ATOM   3432  CA  LEU A 212      67.410  57.860  60.950  1.00  0.00            
ATOM   3433  HA  LEU A 212      68.050  58.750  60.930  1.00  0.00            
ATOM   3434  CB  LEU A 212      65.890  58.190  60.960  1.00  0.00            
ATOM   3435  HB1 LEU A 212      65.650  58.390  62.000  1.00  0.00            
ATOM   3436  HB2 LEU A 212      65.290  57.340  60.640  1.00  0.00            
ATOM   3437  CG  LEU A 212      65.430  59.410  60.190  1.00  0.00            
ATOM   3438  HG  LEU A 212      65.770  60.330  60.680  1.00  0.00            
ATOM   3439  CD1 LEU A 212      65.990  59.470  58.740  1.00  0.00            
ATOM   3440 1HD1 LEU A 212      67.070  59.620  58.750  1.00  0.00            
ATOM   3441 2HD1 LEU A 212      65.760  58.550  58.190  1.00  0.00            
ATOM   3442 3HD1 LEU A 212      65.450  60.280  58.240  1.00  0.00            
ATOM   3443  CD2 LEU A 212      63.900  59.340  60.110  1.00  0.00            
ATOM   3444 1HD2 LEU A 212      63.480  59.480  61.110  1.00  0.00            
ATOM   3445 2HD2 LEU A 212      63.540  60.230  59.600  1.00  0.00            
ATOM   3446 3HD2 LEU A 212      63.640  58.380  59.670  1.00  0.00            
ATOM   3447  C   LEU A 212      67.860  57.120  62.180  1.00  0.00            
ATOM   3448  O   LEU A 212      68.600  57.640  62.990  1.00  0.00            
ATOM   3449  N   LYS A 213      67.650  55.790  62.270  1.00  0.00            
ATOM   3450  H   LYS A 213      67.030  55.390  61.590  1.00  0.00            
ATOM   3451  CA  LYS A 213      68.150  54.980  63.410  1.00  0.00            
ATOM   3452  HA  LYS A 213      67.930  55.460  64.370  1.00  0.00            
ATOM   3453  CB  LYS A 213      67.600  53.510  63.430  1.00  0.00            
ATOM   3454  HB1 LYS A 213      67.980  53.030  64.330  1.00  0.00            
ATOM   3455  HB2 LYS A 213      67.950  52.970  62.550  1.00  0.00            
ATOM   3456  CG  LYS A 213      66.050  53.460  63.410  1.00  0.00            
ATOM   3457  HG1 LYS A 213      65.670  52.580  62.890  1.00  0.00            
ATOM   3458  HG2 LYS A 213      65.660  54.250  62.770  1.00  0.00            
ATOM   3459  CD  LYS A 213      65.450  53.570  64.800  1.00  0.00            
ATOM   3460  HD1 LYS A 213      64.360  53.610  64.810  1.00  0.00            
ATOM   3461  HD2 LYS A 213      65.700  54.540  65.240  1.00  0.00            
ATOM   3462  CE  LYS A 213      65.840  52.440  65.860  1.00  0.00            
ATOM   3463  HE1 LYS A 213      66.930  52.410  65.890  1.00  0.00            
ATOM   3464  HE2 LYS A 213      65.650  51.400  65.590  1.00  0.00            
ATOM   3465  NZ  LYS A 213      65.320  52.750  67.200  1.00  0.00            
ATOM   3466  HZ1 LYS A 213      64.720  52.050  67.610  1.00  0.00            
ATOM   3467  HZ2 LYS A 213      66.050  52.680  67.900  1.00  0.00            
ATOM   3468  HZ3 LYS A 213      65.090  53.730  67.270  1.00  0.00            
ATOM   3469  C   LYS A 213      69.630  54.840  63.460  1.00  0.00            
ATOM   3470  O   LYS A 213      70.210  54.530  64.480  1.00  0.00            
ATOM   3471  N   ASN A 214      70.280  55.020  62.320  1.00  0.00            
ATOM   3472  H   ASN A 214      69.700  55.120  61.500  1.00  0.00            
ATOM   3473  CA  ASN A 214      71.770  55.090  62.090  1.00  0.00            
ATOM   3474  HA  ASN A 214      72.360  54.440  62.730  1.00  0.00            
ATOM   3475  CB  ASN A 214      72.180  54.640  60.690  1.00  0.00            
ATOM   3476  HB1 ASN A 214      73.270  54.640  60.620  1.00  0.00            
ATOM   3477  HB2 ASN A 214      71.780  55.350  59.960  1.00  0.00            
ATOM   3478  CG  ASN A 214      71.770  53.180  60.410  1.00  0.00            
ATOM   3479  OD1 ASN A 214      71.580  52.410  61.370  1.00  0.00            
ATOM   3480  ND2 ASN A 214      71.760  52.770  59.110  1.00  0.00            
ATOM   3481 1HD2 ASN A 214      71.700  53.450  58.360  1.00  0.00            
ATOM   3482 2HD2 ASN A 214      71.590  51.780  59.090  1.00  0.00            
ATOM   3483  C   ASN A 214      72.360  56.490  62.380  1.00  0.00            
ATOM   3484  O   ASN A 214      73.530  56.670  62.810  1.00  0.00            
ATOM   3485  N   ALA A 215      71.540  57.520  62.110  1.00  0.00            
ATOM   3486  H   ALA A 215      70.630  57.400  61.690  1.00  0.00            
ATOM   3487  CA  ALA A 215      71.870  58.940  62.380  1.00  0.00            
ATOM   3488  HA  ALA A 215      72.930  59.100  62.190  1.00  0.00            
ATOM   3489  CB  ALA A 215      71.070  59.930  61.420  1.00  0.00            
ATOM   3490  HB1 ALA A 215      71.460  59.730  60.420  1.00  0.00            
ATOM   3491  HB2 ALA A 215      70.000  59.740  61.410  1.00  0.00            
ATOM   3492  HB3 ALA A 215      71.340  60.970  61.620  1.00  0.00            
ATOM   3493  C   ALA A 215      71.810  59.290  63.870  1.00  0.00            
ATOM   3494  O   ALA A 215      71.620  60.440  64.270  1.00  0.00            
ATOM   3495  N   GLY A 216      71.750  58.270  64.750  1.00  0.00            
ATOM   3496  H   GLY A 216      71.740  57.340  64.350  1.00  0.00            
ATOM   3497  CA  GLY A 216      71.500  58.390  66.170  1.00  0.00            
ATOM   3498  HA1 GLY A 216      72.270  59.000  66.630  1.00  0.00            
ATOM   3499  HA2 GLY A 216      71.640  57.450  66.710  1.00  0.00            
ATOM   3500  C   GLY A 216      70.040  58.830  66.550  1.00  0.00            
ATOM   3501  O   GLY A 216      69.680  58.840  67.740  1.00  0.00            
ATOM   3502  N   LYS A 217      69.170  59.210  65.590  1.00  0.00            
ATOM   3503  H   LYS A 217      69.540  59.170  64.650  1.00  0.00            
ATOM   3504  CA  LYS A 217      67.890  59.880  65.810  1.00  0.00            
ATOM   3505  HA  LYS A 217      68.060  60.800  66.370  1.00  0.00            
ATOM   3506  CB  LYS A 217      67.210  60.460  64.520  1.00  0.00            
ATOM   3507  HB1 LYS A 217      66.430  61.150  64.830  1.00  0.00            
ATOM   3508  HB2 LYS A 217      66.730  59.660  63.950  1.00  0.00            
ATOM   3509  CG  LYS A 217      68.120  61.220  63.500  1.00  0.00            
ATOM   3510  HG1 LYS A 217      67.540  61.550  62.630  1.00  0.00            
ATOM   3511  HG2 LYS A 217      68.920  60.650  63.030  1.00  0.00            
ATOM   3512  CD  LYS A 217      68.840  62.480  64.110  1.00  0.00            
ATOM   3513  HD1 LYS A 217      69.430  62.100  64.950  1.00  0.00            
ATOM   3514  HD2 LYS A 217      68.050  63.190  64.350  1.00  0.00            
ATOM   3515  CE  LYS A 217      69.710  63.230  63.140  1.00  0.00            
ATOM   3516  HE1 LYS A 217      69.120  63.700  62.350  1.00  0.00            
ATOM   3517  HE2 LYS A 217      70.410  62.520  62.690  1.00  0.00            
ATOM   3518  NZ  LYS A 217      70.420  64.400  63.780  1.00  0.00            
ATOM   3519  HZ1 LYS A 217      69.650  64.970  64.090  1.00  0.00            
ATOM   3520  HZ2 LYS A 217      70.970  64.150  64.590  1.00  0.00            
ATOM   3521  HZ3 LYS A 217      71.070  64.820  63.130  1.00  0.00            
ATOM   3522  C   LYS A 217      66.860  58.910  66.530  1.00  0.00            
ATOM   3523  O   LYS A 217      66.840  57.690  66.280  1.00  0.00            
ATOM   3524  N   GLN A 218      65.960  59.510  67.230  1.00  0.00            
ATOM   3525  H   GLN A 218      66.210  60.480  67.310  1.00  0.00            
ATOM   3526  CA  GLN A 218      64.800  58.990  67.950  1.00  0.00            
ATOM   3527  HA  GLN A 218      65.060  57.990  68.290  1.00  0.00            
ATOM   3528  CB  GLN A 218      64.440  59.960  69.150  1.00  0.00            
ATOM   3529  HB1 GLN A 218      64.040  60.940  68.900  1.00  0.00            
ATOM   3530  HB2 GLN A 218      65.330  59.960  69.780  1.00  0.00            
ATOM   3531  CG  GLN A 218      63.380  59.210  69.930  1.00  0.00            
ATOM   3532  HG1 GLN A 218      63.680  58.200  70.210  1.00  0.00            
ATOM   3533  HG2 GLN A 218      62.500  59.080  69.290  1.00  0.00            
ATOM   3534  CD  GLN A 218      62.980  60.100  71.150  1.00  0.00            
ATOM   3535  OE1 GLN A 218      61.890  60.760  71.180  1.00  0.00            
ATOM   3536  NE2 GLN A 218      63.800  60.150  72.190  1.00  0.00            
ATOM   3537 1HE2 GLN A 218      64.740  59.790  72.090  1.00  0.00            
ATOM   3538 2HE2 GLN A 218      63.660  60.820  72.930  1.00  0.00            
ATOM   3539  C   GLN A 218      63.590  58.930  67.000  1.00  0.00            
ATOM   3540  O   GLN A 218      63.180  60.010  66.510  1.00  0.00            
ATOM   3541  N   VAL A 219      63.050  57.780  66.710  1.00  0.00            
ATOM   3542  H   VAL A 219      63.550  56.970  67.050  1.00  0.00            
ATOM   3543  CA  VAL A 219      62.100  57.480  65.610  1.00  0.00            
ATOM   3544  HA  VAL A 219      61.740  58.420  65.190  1.00  0.00            
ATOM   3545  CB  VAL A 219      62.670  56.650  64.390  1.00  0.00            
ATOM   3546  HB  VAL A 219      62.770  55.590  64.640  1.00  0.00            
ATOM   3547  CG1 VAL A 219      61.720  56.820  63.250  1.00  0.00            
ATOM   3548 1HG1 VAL A 219      62.140  56.240  62.420  1.00  0.00            
ATOM   3549 2HG1 VAL A 219      60.700  56.450  63.370  1.00  0.00            
ATOM   3550 3HG1 VAL A 219      61.550  57.850  62.950  1.00  0.00            
ATOM   3551  CG2 VAL A 219      63.980  57.310  63.910  1.00  0.00            
ATOM   3552 1HG2 VAL A 219      63.930  58.390  64.010  1.00  0.00            
ATOM   3553 2HG2 VAL A 219      64.770  56.960  64.580  1.00  0.00            
ATOM   3554 3HG2 VAL A 219      64.190  57.030  62.880  1.00  0.00            
ATOM   3555  C   VAL A 219      60.830  56.800  66.170  1.00  0.00            
ATOM   3556  O   VAL A 219      60.960  55.610  66.490  1.00  0.00            
ATOM   3557  N   LYS A 220      59.720  57.530  66.430  1.00  0.00            
ATOM   3558  H   LYS A 220      59.610  58.490  66.150  1.00  0.00            
ATOM   3559  CA  LYS A 220      58.460  56.960  66.780  1.00  0.00            
ATOM   3560  HA  LYS A 220      58.680  56.060  67.360  1.00  0.00            
ATOM   3561  CB  LYS A 220      57.500  57.800  67.640  1.00  0.00            
ATOM   3562  HB1 LYS A 220      56.610  57.200  67.860  1.00  0.00            
ATOM   3563  HB2 LYS A 220      57.180  58.670  67.070  1.00  0.00            
ATOM   3564  CG  LYS A 220      58.340  58.270  68.890  1.00  0.00            
ATOM   3565  HG1 LYS A 220      59.170  58.860  68.510  1.00  0.00            
ATOM   3566  HG2 LYS A 220      58.700  57.460  69.520  1.00  0.00            
ATOM   3567  CD  LYS A 220      57.530  59.210  69.780  1.00  0.00            
ATOM   3568  HD1 LYS A 220      56.760  58.750  70.390  1.00  0.00            
ATOM   3569  HD2 LYS A 220      57.170  60.040  69.160  1.00  0.00            
ATOM   3570  CE  LYS A 220      58.290  59.890  70.920  1.00  0.00            
ATOM   3571  HE1 LYS A 220      57.580  60.620  71.330  1.00  0.00            
ATOM   3572  HE2 LYS A 220      59.150  60.390  70.460  1.00  0.00            
ATOM   3573  NZ  LYS A 220      58.690  58.950  71.960  1.00  0.00            
ATOM   3574  HZ1 LYS A 220      57.990  58.280  72.240  1.00  0.00            
ATOM   3575  HZ2 LYS A 220      59.500  58.380  71.740  1.00  0.00            
ATOM   3576  HZ3 LYS A 220      58.950  59.420  72.820  1.00  0.00            
ATOM   3577  C   LYS A 220      57.780  56.400  65.520  1.00  0.00            
ATOM   3578  O   LYS A 220      58.180  56.720  64.450  1.00  0.00            
ATOM   3579  N   THR A 221      56.750  55.650  65.750  1.00  0.00            
ATOM   3580  H   THR A 221      56.490  55.490  66.710  1.00  0.00            
ATOM   3581  CA  THR A 221      56.040  54.870  64.710  1.00  0.00            
ATOM   3582  HA  THR A 221      56.360  55.130  63.700  1.00  0.00            
ATOM   3583  CB  THR A 221      56.410  53.320  64.780  1.00  0.00            
ATOM   3584  HB  THR A 221      57.360  53.150  65.290  1.00  0.00            
ATOM   3585  CG2 THR A 221      55.390  52.320  65.350  1.00  0.00            
ATOM   3586 1HG2 THR A 221      55.970  51.410  65.500  1.00  0.00            
ATOM   3587 2HG2 THR A 221      54.990  52.680  66.300  1.00  0.00            
ATOM   3588 3HG2 THR A 221      54.600  52.160  64.610  1.00  0.00            
ATOM   3589  OG1 THR A 221      56.680  52.820  63.500  1.00  0.00            
ATOM   3590  HG1 THR A 221      56.450  51.890  63.430  1.00  0.00            
ATOM   3591  C   THR A 221      54.530  55.250  64.760  1.00  0.00            
ATOM   3592  O   THR A 221      53.910  55.310  65.820  1.00  0.00            
ATOM   3593  N   ILE A 222      53.920  55.560  63.600  1.00  0.00            
ATOM   3594  H   ILE A 222      54.380  55.440  62.710  1.00  0.00            
ATOM   3595  CA  ILE A 222      52.550  56.000  63.500  1.00  0.00            
ATOM   3596  HA  ILE A 222      52.160  56.010  64.520  1.00  0.00            
ATOM   3597  CB  ILE A 222      52.490  57.370  62.860  1.00  0.00            
ATOM   3598  HB  ILE A 222      52.760  57.200  61.820  1.00  0.00            
ATOM   3599  CG2 ILE A 222      51.080  57.930  62.980  1.00  0.00            
ATOM   3600 1HG2 ILE A 222      50.950  58.950  62.610  1.00  0.00            
ATOM   3601 2HG2 ILE A 222      50.260  57.430  62.460  1.00  0.00            
ATOM   3602 3HG2 ILE A 222      50.730  58.000  64.010  1.00  0.00            
ATOM   3603  CG1 ILE A 222      53.390  58.500  63.510  1.00  0.00            
ATOM   3604 1HG1 ILE A 222      53.350  59.390  62.880  1.00  0.00            
ATOM   3605 2HG1 ILE A 222      54.420  58.150  63.380  1.00  0.00            
ATOM   3606  CD  ILE A 222      53.150  58.900  64.920  1.00  0.00            
ATOM   3607  HD1 ILE A 222      53.840  59.670  65.260  1.00  0.00            
ATOM   3608  HD2 ILE A 222      52.210  59.430  65.050  1.00  0.00            
ATOM   3609  HD3 ILE A 222      53.190  58.050  65.610  1.00  0.00            
ATOM   3610  C   ILE A 222      51.670  55.070  62.770  1.00  0.00            
ATOM   3611  O   ILE A 222      51.890  54.900  61.590  1.00  0.00            
ATOM   3612  N   MET A 223      50.740  54.390  63.380  1.00  0.00            
ATOM   3613  H   MET A 223      50.470  54.590  64.330  1.00  0.00            
ATOM   3614  CA  MET A 223      49.750  53.550  62.680  1.00  0.00            
ATOM   3615  HA  MET A 223      50.270  52.790  62.100  1.00  0.00            
ATOM   3616  CB  MET A 223      48.840  52.760  63.640  1.00  0.00            
ATOM   3617  HB1 MET A 223      49.330  51.990  64.240  1.00  0.00            
ATOM   3618  HB2 MET A 223      48.130  52.150  63.090  1.00  0.00            
ATOM   3619  CG  MET A 223      48.170  53.800  64.620  1.00  0.00            
ATOM   3620  HG1 MET A 223      47.580  54.390  63.920  1.00  0.00            
ATOM   3621  HG2 MET A 223      48.870  54.350  65.240  1.00  0.00            
ATOM   3622  SD  MET A 223      47.100  52.980  65.830  1.00  0.00            
ATOM   3623  CE  MET A 223      45.810  52.280  64.730  1.00  0.00            
ATOM   3624  HE1 MET A 223      46.240  51.990  63.770  1.00  0.00            
ATOM   3625  HE2 MET A 223      45.350  51.370  65.120  1.00  0.00            
ATOM   3626  HE3 MET A 223      45.110  53.090  64.540  1.00  0.00            
ATOM   3627  C   MET A 223      48.940  54.300  61.640  1.00  0.00            
ATOM   3628  O   MET A 223      48.720  55.490  61.830  1.00  0.00            
ATOM   3629  N   LEU A 224      48.440  53.570  60.650  1.00  0.00            
ATOM   3630  H   LEU A 224      48.710  52.600  60.550  1.00  0.00            
ATOM   3631  CA  LEU A 224      47.430  54.110  59.730  1.00  0.00            
ATOM   3632  HA  LEU A 224      47.440  55.200  59.670  1.00  0.00            
ATOM   3633  CB  LEU A 224      47.620  53.540  58.350  1.00  0.00            
ATOM   3634  HB1 LEU A 224      46.680  53.690  57.820  1.00  0.00            
ATOM   3635  HB2 LEU A 224      47.850  52.480  58.500  1.00  0.00            
ATOM   3636  CG  LEU A 224      48.740  54.180  57.450  1.00  0.00            
ATOM   3637  HG  LEU A 224      48.670  55.230  57.180  1.00  0.00            
ATOM   3638  CD1 LEU A 224      50.180  54.170  58.090  1.00  0.00            
ATOM   3639 1HD1 LEU A 224      50.140  54.810  58.970  1.00  0.00            
ATOM   3640 2HD1 LEU A 224      50.630  53.180  58.170  1.00  0.00            
ATOM   3641 3HD1 LEU A 224      50.870  54.700  57.430  1.00  0.00            
ATOM   3642  CD2 LEU A 224      48.690  53.210  56.190  1.00  0.00            
ATOM   3643 1HD2 LEU A 224      47.770  53.360  55.620  1.00  0.00            
ATOM   3644 2HD2 LEU A 224      49.510  53.570  55.560  1.00  0.00            
ATOM   3645 3HD2 LEU A 224      48.870  52.160  56.420  1.00  0.00            
ATOM   3646  C   LEU A 224      46.010  53.810  60.280  1.00  0.00            
ATOM   3647  O   LEU A 224      45.780  52.740  60.920  1.00  0.00            
ATOM   3648  N   ASP A 225      45.140  54.760  60.110  1.00  0.00            
ATOM   3649  H   ASP A 225      45.440  55.680  59.810  1.00  0.00            
ATOM   3650  CA  ASP A 225      43.730  54.470  59.980  1.00  0.00            
ATOM   3651  HA  ASP A 225      43.540  53.460  60.360  1.00  0.00            
ATOM   3652  CB  ASP A 225      42.930  55.410  60.820  1.00  0.00            
ATOM   3653  HB1 ASP A 225      43.140  55.180  61.860  1.00  0.00            
ATOM   3654  HB2 ASP A 225      41.860  55.230  60.730  1.00  0.00            
ATOM   3655  CG  ASP A 225      43.170  56.890  60.600  1.00  0.00            
ATOM   3656  OD1 ASP A 225      43.100  57.420  59.480  1.00  0.00            
ATOM   3657  OD2 ASP A 225      43.290  57.640  61.590  1.00  0.00            
ATOM   3658  C   ASP A 225      43.300  54.410  58.530  1.00  0.00            
ATOM   3659  O   ASP A 225      44.120  54.300  57.600  1.00  0.00            
ATOM   3660  N   GLU A 226      42.000  54.480  58.220  1.00  0.00            
ATOM   3661  H   GLU A 226      41.350  54.340  58.980  1.00  0.00            
ATOM   3662  CA  GLU A 226      41.470  54.450  56.830  1.00  0.00            
ATOM   3663  HA  GLU A 226      41.930  53.550  56.430  1.00  0.00            
ATOM   3664  CB  GLU A 226      40.010  54.090  56.780  1.00  0.00            
ATOM   3665  HB1 GLU A 226      39.790  53.180  57.340  1.00  0.00            
ATOM   3666  HB2 GLU A 226      39.780  53.860  55.740  1.00  0.00            
ATOM   3667  CG  GLU A 226      39.070  55.260  57.180  1.00  0.00            
ATOM   3668  HG1 GLU A 226      38.080  54.890  56.930  1.00  0.00            
ATOM   3669  HG2 GLU A 226      39.290  56.160  56.610  1.00  0.00            
ATOM   3670  CD  GLU A 226      39.000  55.670  58.680  1.00  0.00            
ATOM   3671  OE1 GLU A 226      39.430  54.870  59.520  1.00  0.00            
ATOM   3672  OE2 GLU A 226      38.530  56.780  59.020  1.00  0.00            
ATOM   3673  C   GLU A 226      41.900  55.610  55.920  1.00  0.00            
ATOM   3674  O   GLU A 226      42.000  55.490  54.690  1.00  0.00            
ATOM   3675  N   LYS A 227      42.280  56.750  56.550  1.00  0.00            
ATOM   3676  H   LYS A 227      42.000  56.690  57.520  1.00  0.00            
ATOM   3677  CA  LYS A 227      42.820  57.990  55.980  1.00  0.00            
ATOM   3678  HA  LYS A 227      42.640  58.040  54.910  1.00  0.00            
ATOM   3679  CB  LYS A 227      42.130  59.150  56.720  1.00  0.00            
ATOM   3680  HB1 LYS A 227      42.400  60.110  56.290  1.00  0.00            
ATOM   3681  HB2 LYS A 227      42.390  59.160  57.780  1.00  0.00            
ATOM   3682  CG  LYS A 227      40.570  59.030  56.660  1.00  0.00            
ATOM   3683  HG1 LYS A 227      40.180  58.210  57.270  1.00  0.00            
ATOM   3684  HG2 LYS A 227      40.420  58.870  55.590  1.00  0.00            
ATOM   3685  CD  LYS A 227      39.830  60.320  57.180  1.00  0.00            
ATOM   3686  HD1 LYS A 227      39.990  61.200  56.550  1.00  0.00            
ATOM   3687  HD2 LYS A 227      40.240  60.530  58.170  1.00  0.00            
ATOM   3688  CE  LYS A 227      38.330  60.190  57.400  1.00  0.00            
ATOM   3689  HE1 LYS A 227      38.030  61.080  57.940  1.00  0.00            
ATOM   3690  HE2 LYS A 227      38.140  59.300  58.010  1.00  0.00            
ATOM   3691  NZ  LYS A 227      37.530  60.220  56.150  1.00  0.00            
ATOM   3692  HZ1 LYS A 227      36.550  60.090  56.340  1.00  0.00            
ATOM   3693  HZ2 LYS A 227      37.710  61.110  55.700  1.00  0.00            
ATOM   3694  HZ3 LYS A 227      37.850  59.470  55.560  1.00  0.00            
ATOM   3695  C   LYS A 227      44.350  58.060  55.940  1.00  0.00            
ATOM   3696  O   LYS A 227      44.980  59.110  55.700  1.00  0.00            
ATOM   3697  N   GLY A 228      44.930  56.970  56.350  1.00  0.00            
ATOM   3698  H   GLY A 228      44.320  56.210  56.600  1.00  0.00            
ATOM   3699  CA  GLY A 228      46.360  56.840  56.510  1.00  0.00            
ATOM   3700  HA1 GLY A 228      46.870  57.350  55.690  1.00  0.00            
ATOM   3701  HA2 GLY A 228      46.610  55.780  56.500  1.00  0.00            
ATOM   3702  C   GLY A 228      46.820  57.510  57.840  1.00  0.00            
ATOM   3703  O   GLY A 228      46.260  57.210  58.900  1.00  0.00            
ATOM   3704  N   MET A 229      47.950  58.240  57.790  1.00  0.00            
ATOM   3705  H   MET A 229      48.470  58.290  56.930  1.00  0.00            
ATOM   3706  CA  MET A 229      48.710  58.670  59.020  1.00  0.00            
ATOM   3707  HA  MET A 229      49.210  57.780  59.420  1.00  0.00            
ATOM   3708  CB  MET A 229      49.830  59.580  58.590  1.00  0.00            
ATOM   3709  HB1 MET A 229      49.390  60.560  58.390  1.00  0.00            
ATOM   3710  HB2 MET A 229      50.300  59.110  57.730  1.00  0.00            
ATOM   3711  CG  MET A 229      51.030  59.600  59.560  1.00  0.00            
ATOM   3712  HG1 MET A 229      51.240  58.580  59.870  1.00  0.00            
ATOM   3713  HG2 MET A 229      50.660  60.080  60.460  1.00  0.00            
ATOM   3714  SD  MET A 229      52.510  60.510  58.970  1.00  0.00            
ATOM   3715  CE  MET A 229      53.670  60.050  60.230  1.00  0.00            
ATOM   3716  HE1 MET A 229      53.610  58.980  60.430  1.00  0.00            
ATOM   3717  HE2 MET A 229      54.690  60.260  59.900  1.00  0.00            
ATOM   3718  HE3 MET A 229      53.500  60.600  61.150  1.00  0.00            
ATOM   3719  C   MET A 229      47.880  59.240  60.130  1.00  0.00            
ATOM   3720  O   MET A 229      47.430  60.370  60.110  1.00  0.00            
ATOM   3721  N   SER A 230      47.590  58.460  61.170  1.00  0.00            
ATOM   3722  H   SER A 230      47.860  57.490  61.160  1.00  0.00            
ATOM   3723  CA  SER A 230      46.690  58.960  62.250  1.00  0.00            
ATOM   3724  HA  SER A 230      45.740  59.140  61.740  1.00  0.00            
ATOM   3725  CB  SER A 230      46.360  57.780  63.160  1.00  0.00            
ATOM   3726  HB1 SER A 230      47.280  57.240  63.380  1.00  0.00            
ATOM   3727  HB2 SER A 230      45.750  57.000  62.700  1.00  0.00            
ATOM   3728  OG  SER A 230      45.710  58.210  64.320  1.00  0.00            
ATOM   3729  HG  SER A 230      45.250  57.420  64.620  1.00  0.00            
ATOM   3730  C   SER A 230      47.230  60.200  62.990  1.00  0.00            
ATOM   3731  O   SER A 230      48.250  60.150  63.590  1.00  0.00            
ATOM   3732  N   ILE A 231      46.380  61.230  63.020  1.00  0.00            
ATOM   3733  H   ILE A 231      45.430  61.020  62.750  1.00  0.00            
ATOM   3734  CA  ILE A 231      46.600  62.470  63.720  1.00  0.00            
ATOM   3735  HA  ILE A 231      47.670  62.650  63.650  1.00  0.00            
ATOM   3736  CB  ILE A 231      45.850  63.620  63.090  1.00  0.00            
ATOM   3737  HB  ILE A 231      46.210  63.700  62.060  1.00  0.00            
ATOM   3738  CG2 ILE A 231      44.230  63.330  63.120  1.00  0.00            
ATOM   3739 1HG2 ILE A 231      43.840  62.600  62.410  1.00  0.00            
ATOM   3740 2HG2 ILE A 231      44.000  63.010  64.140  1.00  0.00            
ATOM   3741 3HG2 ILE A 231      43.700  64.270  62.960  1.00  0.00            
ATOM   3742  CG1 ILE A 231      46.050  64.990  63.830  1.00  0.00            
ATOM   3743 1HG1 ILE A 231      45.710  64.750  64.840  1.00  0.00            
ATOM   3744 2HG1 ILE A 231      45.430  65.750  63.350  1.00  0.00            
ATOM   3745  CD  ILE A 231      47.490  65.550  63.770  1.00  0.00            
ATOM   3746  HD1 ILE A 231      47.730  65.860  62.750  1.00  0.00            
ATOM   3747  HD2 ILE A 231      47.690  66.390  64.430  1.00  0.00            
ATOM   3748  HD3 ILE A 231      48.170  64.770  64.120  1.00  0.00            
ATOM   3749  C   ILE A 231      46.340  62.340  65.210  1.00  0.00            
ATOM   3750  O   ILE A 231      47.020  62.960  66.010  1.00  0.00            
ATOM   3751  N   ALA A 232      45.430  61.410  65.610  1.00  0.00            
ATOM   3752  H   ALA A 232      44.790  61.020  64.930  1.00  0.00            
ATOM   3753  CA  ALA A 232      45.170  61.080  66.980  1.00  0.00            
ATOM   3754  HA  ALA A 232      44.920  62.040  67.430  1.00  0.00            
ATOM   3755  CB  ALA A 232      43.930  60.200  67.120  1.00  0.00            
ATOM   3756  HB1 ALA A 232      43.590  60.240  68.160  1.00  0.00            
ATOM   3757  HB2 ALA A 232      43.080  60.580  66.560  1.00  0.00            
ATOM   3758  HB3 ALA A 232      44.080  59.180  66.770  1.00  0.00            
ATOM   3759  C   ALA A 232      46.400  60.480  67.650  1.00  0.00            
ATOM   3760  O   ALA A 232      46.790  60.880  68.770  1.00  0.00            
ATOM   3761  N   GLU A 233      47.200  59.810  66.800  1.00  0.00            
ATOM   3762  H   GLU A 233      46.810  59.550  65.900  1.00  0.00            
ATOM   3763  CA  GLU A 233      48.500  59.160  67.110  1.00  0.00            
ATOM   3764  HA  GLU A 233      48.390  58.970  68.180  1.00  0.00            
ATOM   3765  CB  GLU A 233      48.650  57.810  66.420  1.00  0.00            
ATOM   3766  HB1 GLU A 233      49.670  57.490  66.230  1.00  0.00            
ATOM   3767  HB2 GLU A 233      48.300  57.900  65.390  1.00  0.00            
ATOM   3768  CG  GLU A 233      47.810  56.740  67.160  1.00  0.00            
ATOM   3769  HG1 GLU A 233      47.800  55.850  66.530  1.00  0.00            
ATOM   3770  HG2 GLU A 233      46.750  56.960  67.280  1.00  0.00            
ATOM   3771  CD  GLU A 233      48.400  56.430  68.500  1.00  0.00            
ATOM   3772  OE1 GLU A 233      47.740  56.660  69.530  1.00  0.00            
ATOM   3773  OE2 GLU A 233      49.560  55.840  68.540  1.00  0.00            
ATOM   3774  C   GLU A 233      49.770  59.970  66.960  1.00  0.00            
ATOM   3775  O   GLU A 233      50.630  59.770  67.840  1.00  0.00            
ATOM   3776  N   ILE A 234      49.790  60.940  66.100  1.00  0.00            
ATOM   3777  H   ILE A 234      49.080  60.900  65.390  1.00  0.00            
ATOM   3778  CA  ILE A 234      50.720  62.040  66.160  1.00  0.00            
ATOM   3779  HA  ILE A 234      51.760  61.710  66.190  1.00  0.00            
ATOM   3780  CB  ILE A 234      50.560  62.850  64.810  1.00  0.00            
ATOM   3781  HB  ILE A 234      49.550  63.200  64.610  1.00  0.00            
ATOM   3782  CG2 ILE A 234      51.330  64.120  64.890  1.00  0.00            
ATOM   3783 1HG2 ILE A 234      50.840  64.740  65.630  1.00  0.00            
ATOM   3784 2HG2 ILE A 234      52.320  63.790  65.190  1.00  0.00            
ATOM   3785 3HG2 ILE A 234      51.380  64.700  63.970  1.00  0.00            
ATOM   3786  CG1 ILE A 234      51.080  61.880  63.740  1.00  0.00            
ATOM   3787 1HG1 ILE A 234      50.610  60.900  63.750  1.00  0.00            
ATOM   3788 2HG1 ILE A 234      52.110  61.600  63.980  1.00  0.00            
ATOM   3789  CD  ILE A 234      50.850  62.380  62.290  1.00  0.00            
ATOM   3790  HD1 ILE A 234      50.980  63.460  62.240  1.00  0.00            
ATOM   3791  HD2 ILE A 234      51.600  61.950  61.630  1.00  0.00            
ATOM   3792  HD3 ILE A 234      49.800  62.310  61.990  1.00  0.00            
ATOM   3793  C   ILE A 234      50.550  62.910  67.450  1.00  0.00            
ATOM   3794  O   ILE A 234      51.520  63.030  68.220  1.00  0.00            
ATOM   3795  N   THR A 235      49.330  63.410  67.790  1.00  0.00            
ATOM   3796  H   THR A 235      48.560  63.180  67.170  1.00  0.00            
ATOM   3797  CA  THR A 235      49.190  64.380  68.830  1.00  0.00            
ATOM   3798  HA  THR A 235      49.970  65.130  68.730  1.00  0.00            
ATOM   3799  CB  THR A 235      47.890  65.250  68.770  1.00  0.00            
ATOM   3800  HB  THR A 235      47.830  65.980  69.580  1.00  0.00            
ATOM   3801  CG2 THR A 235      47.720  66.110  67.550  1.00  0.00            
ATOM   3802 1HG2 THR A 235      48.140  65.810  66.590  1.00  0.00            
ATOM   3803 2HG2 THR A 235      46.700  66.480  67.440  1.00  0.00            
ATOM   3804 3HG2 THR A 235      48.270  66.970  67.930  1.00  0.00            
ATOM   3805  OG1 THR A 235      46.780  64.390  68.810  1.00  0.00            
ATOM   3806  HG1 THR A 235      46.580  64.090  67.920  1.00  0.00            
ATOM   3807  C   THR A 235      49.390  63.590  70.180  1.00  0.00            
ATOM   3808  O   THR A 235      49.770  64.230  71.120  1.00  0.00            
ATOM   3809  N   ARG A 236      49.110  62.290  70.160  1.00  0.00            
ATOM   3810  H   ARG A 236      48.750  61.830  69.340  1.00  0.00            
ATOM   3811  CA  ARG A 236      49.380  61.490  71.370  1.00  0.00            
ATOM   3812  HA  ARG A 236      48.920  61.970  72.230  1.00  0.00            
ATOM   3813  CB  ARG A 236      48.840  60.010  71.290  1.00  0.00            
ATOM   3814  HB1 ARG A 236      49.300  59.420  70.500  1.00  0.00            
ATOM   3815  HB2 ARG A 236      47.760  59.970  71.190  1.00  0.00            
ATOM   3816  CG  ARG A 236      49.240  59.300  72.650  1.00  0.00            
ATOM   3817  HG1 ARG A 236      48.740  59.880  73.430  1.00  0.00            
ATOM   3818  HG2 ARG A 236      50.310  59.380  72.830  1.00  0.00            
ATOM   3819  CD  ARG A 236      48.710  57.880  72.580  1.00  0.00            
ATOM   3820  HD1 ARG A 236      47.650  57.770  72.360  1.00  0.00            
ATOM   3821  HD2 ARG A 236      48.730  57.330  73.520  1.00  0.00            
ATOM   3822  NE  ARG A 236      49.480  57.050  71.650  1.00  0.00            
ATOM   3823  HE  ARG A 236      49.030  56.880  70.760  1.00  0.00            
ATOM   3824  CZ  ARG A 236      50.550  56.330  71.860  1.00  0.00            
ATOM   3825  NH1 ARG A 236      51.250  56.330  72.970  1.00  0.00            
ATOM   3826 1HH1 ARG A 236      50.870  56.880  73.730  1.00  0.00            
ATOM   3827 2HH1 ARG A 236      51.850  55.530  73.090  1.00  0.00            
ATOM   3828  NH2 ARG A 236      50.980  55.520  70.900  1.00  0.00            
ATOM   3829 1HH2 ARG A 236      50.590  55.620  69.980  1.00  0.00            
ATOM   3830 2HH2 ARG A 236      51.810  54.940  70.920  1.00  0.00            
ATOM   3831  C   ARG A 236      50.930  61.530  71.620  1.00  0.00            
ATOM   3832  O   ARG A 236      51.410  61.770  72.720  1.00  0.00            
ATOM   3833  N   GLN A 237      51.780  61.300  70.580  1.00  0.00            
ATOM   3834  H   GLN A 237      51.440  61.450  69.640  1.00  0.00            
ATOM   3835  CA  GLN A 237      53.260  61.100  70.730  1.00  0.00            
ATOM   3836  HA  GLN A 237      53.440  60.820  71.770  1.00  0.00            
ATOM   3837  CB  GLN A 237      53.640  59.990  69.810  1.00  0.00            
ATOM   3838  HB1 GLN A 237      54.720  59.850  69.770  1.00  0.00            
ATOM   3839  HB2 GLN A 237      53.320  60.360  68.830  1.00  0.00            
ATOM   3840  CG  GLN A 237      52.860  58.630  70.040  1.00  0.00            
ATOM   3841  HG1 GLN A 237      51.810  58.670  70.340  1.00  0.00            
ATOM   3842  HG2 GLN A 237      53.300  58.290  70.980  1.00  0.00            
ATOM   3843  CD  GLN A 237      53.130  57.650  68.990  1.00  0.00            
ATOM   3844  OE1 GLN A 237      54.070  56.840  69.200  1.00  0.00            
ATOM   3845  NE2 GLN A 237      52.310  57.570  68.000  1.00  0.00            
ATOM   3846 1HE2 GLN A 237      51.560  58.240  67.880  1.00  0.00            
ATOM   3847 2HE2 GLN A 237      52.310  56.730  67.440  1.00  0.00            
ATOM   3848  C   GLN A 237      54.160  62.370  70.630  1.00  0.00            
ATOM   3849  O   GLN A 237      55.310  62.300  71.070  1.00  0.00            
ATOM   3850  N   GLN A 238      53.600  63.510  70.220  1.00  0.00            
ATOM   3851  H   GLN A 238      52.640  63.450  69.910  1.00  0.00            
ATOM   3852  CA  GLN A 238      54.310  64.820  70.160  1.00  0.00            
ATOM   3853  HA  GLN A 238      53.660  65.370  69.490  1.00  0.00            
ATOM   3854  CB  GLN A 238      54.270  65.520  71.520  1.00  0.00            
ATOM   3855  HB1 GLN A 238      54.710  66.510  71.410  1.00  0.00            
ATOM   3856  HB2 GLN A 238      54.840  64.890  72.200  1.00  0.00            
ATOM   3857  CG  GLN A 238      52.840  65.690  71.970  1.00  0.00            
ATOM   3858  HG1 GLN A 238      52.410  64.700  72.140  1.00  0.00            
ATOM   3859  HG2 GLN A 238      52.300  66.100  71.120  1.00  0.00            
ATOM   3860  CD  GLN A 238      52.780  66.700  73.210  1.00  0.00            
ATOM   3861  OE1 GLN A 238      52.780  67.880  73.010  1.00  0.00            
ATOM   3862  NE2 GLN A 238      52.810  66.190  74.420  1.00  0.00            
ATOM   3863 1HE2 GLN A 238      52.920  65.190  74.510  1.00  0.00            
ATOM   3864 2HE2 GLN A 238      52.580  66.720  75.250  1.00  0.00            
ATOM   3865  C   GLN A 238      55.740  64.760  69.490  1.00  0.00            
ATOM   3866  O   GLN A 238      56.730  65.110  70.200  1.00  0.00            
ATOM   3867  N   PRO A 239      55.850  64.450  68.150  1.00  0.00            
ATOM   3868  CD  PRO A 239      54.740  63.940  67.290  1.00  0.00            
ATOM   3869  HD1 PRO A 239      53.810  64.490  67.460  1.00  0.00            
ATOM   3870  HD2 PRO A 239      54.490  62.960  67.700  1.00  0.00            
ATOM   3871  CG  PRO A 239      55.360  63.900  65.850  1.00  0.00            
ATOM   3872  HG1 PRO A 239      55.060  64.780  65.270  1.00  0.00            
ATOM   3873  HG2 PRO A 239      55.080  63.010  65.280  1.00  0.00            
ATOM   3874  CB  PRO A 239      56.850  63.760  66.090  1.00  0.00            
ATOM   3875  HB1 PRO A 239      57.380  64.270  65.290  1.00  0.00            
ATOM   3876  HB2 PRO A 239      57.140  62.720  66.250  1.00  0.00            
ATOM   3877  CA  PRO A 239      57.120  64.590  67.400  1.00  0.00            
ATOM   3878  HA  PRO A 239      57.970  64.100  67.880  1.00  0.00            
ATOM   3879  C   PRO A 239      57.500  66.090  67.080  1.00  0.00            
ATOM   3880  O   PRO A 239      56.630  67.010  67.060  1.00  0.00            
ATOM   3881  N   ASP A 240      58.790  66.320  66.670  1.00  0.00            
ATOM   3882  H   ASP A 240      59.380  65.500  66.620  1.00  0.00            
ATOM   3883  CA  ASP A 240      59.190  67.500  65.920  1.00  0.00            
ATOM   3884  HA  ASP A 240      58.560  68.310  66.290  1.00  0.00            
ATOM   3885  CB  ASP A 240      60.620  67.890  66.350  1.00  0.00            
ATOM   3886  HB1 ASP A 240      61.060  68.780  65.900  1.00  0.00            
ATOM   3887  HB2 ASP A 240      61.230  67.020  66.110  1.00  0.00            
ATOM   3888  CG  ASP A 240      60.810  68.000  67.860  1.00  0.00            
ATOM   3889  OD1 ASP A 240      60.650  69.070  68.500  1.00  0.00            
ATOM   3890  OD2 ASP A 240      61.000  66.940  68.510  1.00  0.00            
ATOM   3891  C   ASP A 240      59.100  67.380  64.410  1.00  0.00            
ATOM   3892  O   ASP A 240      59.040  68.460  63.790  1.00  0.00            
ATOM   3893  N   VAL A 241      59.110  66.180  63.790  1.00  0.00            
ATOM   3894  H   VAL A 241      59.280  65.410  64.410  1.00  0.00            
ATOM   3895  CA  VAL A 241      59.000  66.060  62.320  1.00  0.00            
ATOM   3896  HA  VAL A 241      58.300  66.850  62.030  1.00  0.00            
ATOM   3897  CB  VAL A 241      60.350  66.440  61.680  1.00  0.00            
ATOM   3898  HB  VAL A 241      60.500  67.520  61.750  1.00  0.00            
ATOM   3899  CG1 VAL A 241      61.620  65.760  62.210  1.00  0.00            
ATOM   3900 1HG1 VAL A 241      62.000  66.180  63.140  1.00  0.00            
ATOM   3901 2HG1 VAL A 241      61.340  64.730  62.410  1.00  0.00            
ATOM   3902 3HG1 VAL A 241      62.380  65.750  61.430  1.00  0.00            
ATOM   3903  CG2 VAL A 241      60.410  66.210  60.180  1.00  0.00            
ATOM   3904 1HG2 VAL A 241      60.390  65.140  59.960  1.00  0.00            
ATOM   3905 2HG2 VAL A 241      59.510  66.590  59.690  1.00  0.00            
ATOM   3906 3HG2 VAL A 241      61.260  66.650  59.660  1.00  0.00            
ATOM   3907  C   VAL A 241      58.280  64.790  61.860  1.00  0.00            
ATOM   3908  O   VAL A 241      58.540  63.750  62.370  1.00  0.00            
ATOM   3909  N   LEU A 242      57.510  64.910  60.820  1.00  0.00            
ATOM   3910  H   LEU A 242      57.420  65.830  60.420  1.00  0.00            
ATOM   3911  CA  LEU A 242      56.870  63.810  60.150  1.00  0.00            
ATOM   3912  HA  LEU A 242      56.920  62.880  60.720  1.00  0.00            
ATOM   3913  CB  LEU A 242      55.430  64.260  59.960  1.00  0.00            
ATOM   3914  HB1 LEU A 242      54.880  63.500  59.390  1.00  0.00            
ATOM   3915  HB2 LEU A 242      55.560  65.170  59.380  1.00  0.00            
ATOM   3916  CG  LEU A 242      54.540  64.750  61.130  1.00  0.00            
ATOM   3917  HG  LEU A 242      54.890  65.760  61.340  1.00  0.00            
ATOM   3918  CD1 LEU A 242      53.090  64.960  60.670  1.00  0.00            
ATOM   3919 1HD1 LEU A 242      52.460  65.210  61.530  1.00  0.00            
ATOM   3920 2HD1 LEU A 242      53.090  65.720  59.890  1.00  0.00            
ATOM   3921 3HD1 LEU A 242      52.680  64.020  60.300  1.00  0.00            
ATOM   3922  CD2 LEU A 242      54.570  63.780  62.320  1.00  0.00            
ATOM   3923 1HD2 LEU A 242      53.880  64.120  63.090  1.00  0.00            
ATOM   3924 2HD2 LEU A 242      54.310  62.800  61.930  1.00  0.00            
ATOM   3925 3HD2 LEU A 242      55.550  63.700  62.800  1.00  0.00            
ATOM   3926  C   LEU A 242      57.530  63.410  58.770  1.00  0.00            
ATOM   3927  O   LEU A 242      58.130  64.230  58.170  1.00  0.00            
ATOM   3928  N   VAL A 243      57.400  62.130  58.350  1.00  0.00            
ATOM   3929  H   VAL A 243      56.980  61.450  58.960  1.00  0.00            
ATOM   3930  CA  VAL A 243      57.650  61.530  57.050  1.00  0.00            
ATOM   3931  HA  VAL A 243      57.900  62.260  56.280  1.00  0.00            
ATOM   3932  CB  VAL A 243      58.800  60.500  57.000  1.00  0.00            
ATOM   3933  HB  VAL A 243      58.640  59.830  57.840  1.00  0.00            
ATOM   3934  CG1 VAL A 243      58.880  59.620  55.750  1.00  0.00            
ATOM   3935 1HG1 VAL A 243      59.040  60.240  54.870  1.00  0.00            
ATOM   3936 2HG1 VAL A 243      59.770  58.990  55.810  1.00  0.00            
ATOM   3937 3HG1 VAL A 243      58.080  58.880  55.640  1.00  0.00            
ATOM   3938  CG2 VAL A 243      60.170  61.270  56.990  1.00  0.00            
ATOM   3939 1HG2 VAL A 243      60.350  61.770  56.040  1.00  0.00            
ATOM   3940 2HG2 VAL A 243      60.150  62.060  57.740  1.00  0.00            
ATOM   3941 3HG2 VAL A 243      61.030  60.680  57.310  1.00  0.00            
ATOM   3942  C   VAL A 243      56.370  60.800  56.610  1.00  0.00            
ATOM   3943  O   VAL A 243      55.970  59.800  57.200  1.00  0.00            
ATOM   3944  N   THR A 244      55.830  61.230  55.480  1.00  0.00            
ATOM   3945  H   THR A 244      56.360  61.920  54.970  1.00  0.00            
ATOM   3946  CA  THR A 244      54.500  60.750  54.960  1.00  0.00            
ATOM   3947  HA  THR A 244      54.190  59.840  55.480  1.00  0.00            
ATOM   3948  CB  THR A 244      53.360  61.730  55.360  1.00  0.00            
ATOM   3949  HB  THR A 244      53.440  61.750  56.450  1.00  0.00            
ATOM   3950  CG2 THR A 244      53.480  63.180  54.830  1.00  0.00            
ATOM   3951 1HG2 THR A 244      54.330  63.620  55.350  1.00  0.00            
ATOM   3952 2HG2 THR A 244      53.660  63.190  53.750  1.00  0.00            
ATOM   3953 3HG2 THR A 244      52.540  63.660  55.110  1.00  0.00            
ATOM   3954  OG1 THR A 244      52.090  61.230  55.080  1.00  0.00            
ATOM   3955  HG1 THR A 244      51.930  60.290  55.210  1.00  0.00            
ATOM   3956  C   THR A 244      54.590  60.400  53.460  1.00  0.00            
ATOM   3957  O   THR A 244      55.330  61.090  52.760  1.00  0.00            
ATOM   3958  N   THR A 245      53.840  59.440  52.950  1.00  0.00            
ATOM   3959  H   THR A 245      53.230  58.930  53.570  1.00  0.00            
ATOM   3960  CA  THR A 245      53.790  59.270  51.460  1.00  0.00            
ATOM   3961  HA  THR A 245      54.320  60.020  50.870  1.00  0.00            
ATOM   3962  CB  THR A 245      54.320  57.940  50.970  1.00  0.00            
ATOM   3963  HB  THR A 245      53.840  57.840  49.990  1.00  0.00            
ATOM   3964  CG2 THR A 245      55.870  57.780  50.920  1.00  0.00            
ATOM   3965 1HG2 THR A 245      56.360  58.120  51.840  1.00  0.00            
ATOM   3966 2HG2 THR A 245      56.100  56.770  50.600  1.00  0.00            
ATOM   3967 3HG2 THR A 245      56.260  58.410  50.120  1.00  0.00            
ATOM   3968  OG1 THR A 245      53.830  56.930  51.820  1.00  0.00            
ATOM   3969  HG1 THR A 245      54.180  57.070  52.700  1.00  0.00            
ATOM   3970  C   THR A 245      52.280  59.480  51.110  1.00  0.00            
ATOM   3971  O   THR A 245      51.450  58.560  50.980  1.00  0.00            
ATOM   3972  N   PRO A 246      51.840  60.790  50.970  1.00  0.00            
ATOM   3973  CD  PRO A 246      52.690  61.950  51.150  1.00  0.00            
ATOM   3974  HD1 PRO A 246      53.490  61.990  50.420  1.00  0.00            
ATOM   3975  HD2 PRO A 246      53.030  61.940  52.190  1.00  0.00            
ATOM   3976  CG  PRO A 246      51.730  63.120  50.840  1.00  0.00            
ATOM   3977  HG1 PRO A 246      51.630  63.290  49.770  1.00  0.00            
ATOM   3978  HG2 PRO A 246      52.080  63.980  51.410  1.00  0.00            
ATOM   3979  CB  PRO A 246      50.430  62.610  51.460  1.00  0.00            
ATOM   3980  HB1 PRO A 246      49.630  63.190  51.000  1.00  0.00            
ATOM   3981  HB2 PRO A 246      50.320  62.700  52.540  1.00  0.00            
ATOM   3982  CA  PRO A 246      50.410  61.200  50.910  1.00  0.00            
ATOM   3983  HA  PRO A 246      49.890  60.450  51.500  1.00  0.00            
ATOM   3984  C   PRO A 246      49.830  61.160  49.510  1.00  0.00            
ATOM   3985  O   PRO A 246      48.650  61.350  49.370  1.00  0.00            
ATOM   3986  N   SER A 247      50.660  60.880  48.440  1.00  0.00            
ATOM   3987  H   SER A 247      51.640  60.620  48.490  1.00  0.00            
ATOM   3988  CA  SER A 247      50.140  60.660  47.120  1.00  0.00            
ATOM   3989  HA  SER A 247      49.220  61.240  47.040  1.00  0.00            
ATOM   3990  CB  SER A 247      51.100  61.120  46.030  1.00  0.00            
ATOM   3991  HB1 SER A 247      50.750  60.750  45.070  1.00  0.00            
ATOM   3992  HB2 SER A 247      52.050  60.620  46.230  1.00  0.00            
ATOM   3993  OG  SER A 247      51.280  62.570  46.130  1.00  0.00            
ATOM   3994  HG  SER A 247      51.940  62.690  46.810  1.00  0.00            
ATOM   3995  C   SER A 247      49.610  59.270  46.920  1.00  0.00            
ATOM   3996  O   SER A 247      48.520  59.070  46.380  1.00  0.00            
ATOM   3997  N   HIS A 248      50.430  58.270  47.240  1.00  0.00            
ATOM   3998  H   HIS A 248      51.360  58.450  47.600  1.00  0.00            
ATOM   3999  CA  HIS A 248      49.880  56.870  47.300  1.00  0.00            
ATOM   4000  HA  HIS A 248      48.830  56.790  47.580  1.00  0.00            
ATOM   4001  CB  HIS A 248      50.160  56.090  45.960  1.00  0.00            
ATOM   4002  HB1 HIS A 248      51.170  56.310  45.630  1.00  0.00            
ATOM   4003  HB2 HIS A 248      49.400  56.450  45.260  1.00  0.00            
ATOM   4004  CG  HIS A 248      50.030  54.580  46.040  1.00  0.00            
ATOM   4005  ND1 HIS A 248      51.010  53.600  46.250  1.00  0.00            
ATOM   4006  HD1 HIS A 248      51.940  53.710  46.630  1.00  0.00            
ATOM   4007  CE1 HIS A 248      50.420  52.430  46.050  1.00  0.00            
ATOM   4008  HE1 HIS A 248      50.920  51.470  45.980  1.00  0.00            
ATOM   4009  NE2 HIS A 248      49.190  52.610  45.630  1.00  0.00            
ATOM   4010  CD2 HIS A 248      48.880  53.930  45.630  1.00  0.00            
ATOM   4011  HD2 HIS A 248      47.930  54.430  45.530  1.00  0.00            
ATOM   4012  C   HIS A 248      50.870  56.220  48.290  1.00  0.00            
ATOM   4013  O   HIS A 248      52.050  56.440  48.250  1.00  0.00            
ATOM   4014  N   GLN A 249      50.340  55.740  49.430  1.00  0.00            
ATOM   4015  H   GLN A 249      49.330  55.670  49.420  1.00  0.00            
ATOM   4016  CA  GLN A 249      51.220  55.190  50.520  1.00  0.00            
ATOM   4017  HA  GLN A 249      51.850  56.040  50.770  1.00  0.00            
ATOM   4018  CB  GLN A 249      50.300  54.950  51.730  1.00  0.00            
ATOM   4019  HB1 GLN A 249      50.030  53.900  51.670  1.00  0.00            
ATOM   4020  HB2 GLN A 249      49.360  55.510  51.690  1.00  0.00            
ATOM   4021  CG  GLN A 249      50.880  55.250  53.160  1.00  0.00            
ATOM   4022  HG1 GLN A 249      50.050  55.380  53.860  1.00  0.00            
ATOM   4023  HG2 GLN A 249      51.520  56.130  53.150  1.00  0.00            
ATOM   4024  CD  GLN A 249      51.750  54.110  53.710  1.00  0.00            
ATOM   4025  OE1 GLN A 249      51.480  52.920  53.490  1.00  0.00            
ATOM   4026  NE2 GLN A 249      52.760  54.340  54.490  1.00  0.00            
ATOM   4027 1HE2 GLN A 249      53.120  55.260  54.680  1.00  0.00            
ATOM   4028 2HE2 GLN A 249      53.050  53.520  55.000  1.00  0.00            
ATOM   4029  C   GLN A 249      52.110  53.960  50.220  1.00  0.00            
ATOM   4030  O   GLN A 249      51.700  53.010  49.620  1.00  0.00            
ATOM   4031  N   PHE A 250      53.360  54.070  50.650  1.00  0.00            
ATOM   4032  H   PHE A 250      53.540  54.960  51.100  1.00  0.00            
ATOM   4033  CA  PHE A 250      54.290  52.930  50.680  1.00  0.00            
ATOM   4034  HA  PHE A 250      53.880  52.190  49.990  1.00  0.00            
ATOM   4035  CB  PHE A 250      55.670  53.560  50.320  1.00  0.00            
ATOM   4036  HB1 PHE A 250      56.040  54.190  51.120  1.00  0.00            
ATOM   4037  HB2 PHE A 250      55.570  54.200  49.440  1.00  0.00            
ATOM   4038  CG  PHE A 250      56.650  52.440  50.080  1.00  0.00            
ATOM   4039  CD1 PHE A 250      56.570  51.800  48.820  1.00  0.00            
ATOM   4040  HD1 PHE A 250      56.050  52.280  48.000  1.00  0.00            
ATOM   4041  CE1 PHE A 250      57.360  50.690  48.510  1.00  0.00            
ATOM   4042  HE1 PHE A 250      57.310  50.210  47.540  1.00  0.00            
ATOM   4043  CZ  PHE A 250      58.180  50.160  49.530  1.00  0.00            
ATOM   4044  HZ  PHE A 250      58.800  49.310  49.290  1.00  0.00            
ATOM   4045  CE2 PHE A 250      58.200  50.670  50.850  1.00  0.00            
ATOM   4046  HE2 PHE A 250      58.710  50.190  51.680  1.00  0.00            
ATOM   4047  CD2 PHE A 250      57.430  51.880  51.170  1.00  0.00            
ATOM   4048  HD2 PHE A 250      57.460  52.440  52.090  1.00  0.00            
ATOM   4049  C   PHE A 250      54.270  52.340  52.140  1.00  0.00            
ATOM   4050  O   PHE A 250      54.770  53.030  53.040  1.00  0.00            
ATOM   4051  N   PRO A 251      53.900  51.000  52.330  1.00  0.00            
ATOM   4052  CD  PRO A 251      54.010  50.330  53.610  1.00  0.00            
ATOM   4053  HD1 PRO A 251      53.260  50.700  54.310  1.00  0.00            
ATOM   4054  HD2 PRO A 251      55.010  50.490  54.020  1.00  0.00            
ATOM   4055  CG  PRO A 251      53.810  48.890  53.240  1.00  0.00            
ATOM   4056  HG1 PRO A 251      52.770  48.570  53.350  1.00  0.00            
ATOM   4057  HG2 PRO A 251      54.480  48.240  53.810  1.00  0.00            
ATOM   4058  CB  PRO A 251      54.040  48.690  51.720  1.00  0.00            
ATOM   4059  HB1 PRO A 251      53.460  47.870  51.280  1.00  0.00            
ATOM   4060  HB2 PRO A 251      55.120  48.640  51.590  1.00  0.00            
ATOM   4061  CA  PRO A 251      53.530  50.040  51.290  1.00  0.00            
ATOM   4062  HA  PRO A 251      54.010  50.350  50.360  1.00  0.00            
ATOM   4063  C   PRO A 251      52.090  49.930  51.060  1.00  0.00            
ATOM   4064  O   PRO A 251      51.710  49.550  50.010  1.00  0.00            
ATOM   4065  N   SER A 252      51.230  50.410  51.990  1.00  0.00            
ATOM   4066  H   SER A 252      51.570  50.840  52.840  1.00  0.00            
ATOM   4067  CA  SER A 252      49.760  50.070  51.950  1.00  0.00            
ATOM   4068  HA  SER A 252      49.780  48.980  52.030  1.00  0.00            
ATOM   4069  CB  SER A 252      49.120  50.590  53.290  1.00  0.00            
ATOM   4070  HB1 SER A 252      49.790  50.330  54.110  1.00  0.00            
ATOM   4071  HB2 SER A 252      48.170  50.100  53.520  1.00  0.00            
ATOM   4072  OG  SER A 252      48.890  52.020  53.170  1.00  0.00            
ATOM   4073  HG  SER A 252      49.750  52.440  53.220  1.00  0.00            
ATOM   4074  C   SER A 252      48.880  50.540  50.750  1.00  0.00            
ATOM   4075  O   SER A 252      47.740  50.060  50.570  1.00  0.00            
ATOM   4076  N   GLY A 253      49.430  51.480  49.890  1.00  0.00            
ATOM   4077  H   GLY A 253      50.340  51.880  50.060  1.00  0.00            
ATOM   4078  CA  GLY A 253      48.600  52.050  48.790  1.00  0.00            
ATOM   4079  HA1 GLY A 253      48.260  51.300  48.070  1.00  0.00            
ATOM   4080  HA2 GLY A 253      49.340  52.710  48.330  1.00  0.00            
ATOM   4081  C   GLY A 253      47.390  52.930  49.130  1.00  0.00            
ATOM   4082  O   GLY A 253      46.590  53.280  48.280  1.00  0.00            
ATOM   4083  N   THR A 254      47.260  53.280  50.360  1.00  0.00            
ATOM   4084  H   THR A 254      47.890  52.900  51.050  1.00  0.00            
ATOM   4085  CA  THR A 254      46.250  54.270  50.830  1.00  0.00            
ATOM   4086  HA  THR A 254      45.220  53.930  50.680  1.00  0.00            
ATOM   4087  CB  THR A 254      46.470  54.450  52.380  1.00  0.00            
ATOM   4088  HB  THR A 254      47.470  54.850  52.520  1.00  0.00            
ATOM   4089  CG2 THR A 254      45.450  55.400  53.090  1.00  0.00            
ATOM   4090 1HG2 THR A 254      45.570  55.330  54.170  1.00  0.00            
ATOM   4091 2HG2 THR A 254      45.680  56.420  52.780  1.00  0.00            
ATOM   4092 3HG2 THR A 254      44.440  55.030  52.930  1.00  0.00            
ATOM   4093  OG1 THR A 254      46.260  53.200  53.030  1.00  0.00            
ATOM   4094  HG1 THR A 254      47.100  52.780  53.230  1.00  0.00            
ATOM   4095  C   THR A 254      46.490  55.600  50.140  1.00  0.00            
ATOM   4096  O   THR A 254      47.630  55.950  49.850  1.00  0.00            
ATOM   4097  N   ILE A 255      45.520  56.480  50.010  1.00  0.00            
ATOM   4098  H   ILE A 255      44.580  56.160  50.180  1.00  0.00            
ATOM   4099  CA  ILE A 255      45.650  57.870  49.530  1.00  0.00            
ATOM   4100  HA  ILE A 255      46.720  58.020  49.350  1.00  0.00            
ATOM   4101  CB  ILE A 255      44.950  58.050  48.220  1.00  0.00            
ATOM   4102  HB  ILE A 255      43.890  57.800  48.260  1.00  0.00            
ATOM   4103  CG2 ILE A 255      44.930  59.610  47.770  1.00  0.00            
ATOM   4104 1HG2 ILE A 255      45.950  59.860  47.470  1.00  0.00            
ATOM   4105 2HG2 ILE A 255      44.270  59.700  46.910  1.00  0.00            
ATOM   4106 3HG2 ILE A 255      44.450  60.220  48.530  1.00  0.00            
ATOM   4107  CG1 ILE A 255      45.610  57.190  47.130  1.00  0.00            
ATOM   4108 1HG1 ILE A 255      45.620  56.190  47.560  1.00  0.00            
ATOM   4109 2HG1 ILE A 255      46.620  57.590  47.100  1.00  0.00            
ATOM   4110  CD  ILE A 255      44.990  57.240  45.780  1.00  0.00            
ATOM   4111  HD1 ILE A 255      45.470  56.460  45.200  1.00  0.00            
ATOM   4112  HD2 ILE A 255      43.940  56.990  45.910  1.00  0.00            
ATOM   4113  HD3 ILE A 255      44.960  58.180  45.240  1.00  0.00            
ATOM   4114  C   ILE A 255      45.150  58.760  50.670  1.00  0.00            
ATOM   4115  O   ILE A 255      44.050  58.570  51.130  1.00  0.00            
ATOM   4116  N   MET A 256      46.060  59.660  51.130  1.00  0.00            
ATOM   4117  H   MET A 256      46.990  59.770  50.760  1.00  0.00            
ATOM   4118  CA  MET A 256      45.600  60.650  52.120  1.00  0.00            
ATOM   4119  HA  MET A 256      45.210  60.050  52.950  1.00  0.00            
ATOM   4120  CB  MET A 256      46.850  61.490  52.600  1.00  0.00            
ATOM   4121  HB1 MET A 256      47.280  62.080  51.790  1.00  0.00            
ATOM   4122  HB2 MET A 256      47.590  60.840  53.060  1.00  0.00            
ATOM   4123  CG  MET A 256      46.530  62.480  53.730  1.00  0.00            
ATOM   4124  HG1 MET A 256      46.340  61.990  54.680  1.00  0.00            
ATOM   4125  HG2 MET A 256      45.630  63.040  53.470  1.00  0.00            
ATOM   4126  SD  MET A 256      47.920  63.550  53.990  1.00  0.00            
ATOM   4127  CE  MET A 256      48.900  62.510  55.100  1.00  0.00            
ATOM   4128  HE1 MET A 256      48.450  62.430  56.090  1.00  0.00            
ATOM   4129  HE2 MET A 256      49.250  61.600  54.600  1.00  0.00            
ATOM   4130  HE3 MET A 256      49.860  63.030  55.140  1.00  0.00            
ATOM   4131  C   MET A 256      44.540  61.600  51.570  1.00  0.00            
ATOM   4132  O   MET A 256      44.870  62.430  50.680  1.00  0.00            
ATOM   4133  N   PRO A 257      43.340  61.750  52.270  1.00  0.00            
ATOM   4134  CD  PRO A 257      42.770  60.940  53.290  1.00  0.00            
ATOM   4135  HD1 PRO A 257      42.870  61.500  54.220  1.00  0.00            
ATOM   4136  HD2 PRO A 257      43.250  59.970  53.400  1.00  0.00            
ATOM   4137  CG  PRO A 257      41.300  60.740  52.950  1.00  0.00            
ATOM   4138  HG1 PRO A 257      40.610  60.570  53.770  1.00  0.00            
ATOM   4139  HG2 PRO A 257      41.190  59.970  52.190  1.00  0.00            
ATOM   4140  CB  PRO A 257      41.050  62.150  52.350  1.00  0.00            
ATOM   4141  HB1 PRO A 257      40.740  62.840  53.140  1.00  0.00            
ATOM   4142  HB2 PRO A 257      40.310  62.110  51.550  1.00  0.00            
ATOM   4143  CA  PRO A 257      42.350  62.670  51.760  1.00  0.00            
ATOM   4144  HA  PRO A 257      42.340  62.690  50.670  1.00  0.00            
ATOM   4145  C   PRO A 257      42.690  64.150  52.180  1.00  0.00            
ATOM   4146  O   PRO A 257      43.390  64.420  53.110  1.00  0.00            
ATOM   4147  N   VAL A 258      42.070  65.080  51.430  1.00  0.00            
ATOM   4148  H   VAL A 258      41.500  64.780  50.660  1.00  0.00            
ATOM   4149  CA  VAL A 258      42.200  66.490  51.780  1.00  0.00            
ATOM   4150  HA  VAL A 258      43.260  66.700  51.650  1.00  0.00            
ATOM   4151  CB  VAL A 258      41.450  67.460  50.760  1.00  0.00            
ATOM   4152  HB  VAL A 258      41.810  67.370  49.740  1.00  0.00            
ATOM   4153  CG1 VAL A 258      39.940  67.180  50.730  1.00  0.00            
ATOM   4154 1HG1 VAL A 258      39.370  67.960  50.220  1.00  0.00            
ATOM   4155 2HG1 VAL A 258      39.710  66.250  50.210  1.00  0.00            
ATOM   4156 3HG1 VAL A 258      39.530  66.930  51.710  1.00  0.00            
ATOM   4157  CG2 VAL A 258      41.560  68.940  51.140  1.00  0.00            
ATOM   4158 1HG2 VAL A 258      42.600  69.210  51.310  1.00  0.00            
ATOM   4159 2HG2 VAL A 258      41.150  69.550  50.340  1.00  0.00            
ATOM   4160 3HG2 VAL A 258      40.940  69.410  51.910  1.00  0.00            
ATOM   4161  C   VAL A 258      41.920  66.950  53.240  1.00  0.00            
ATOM   4162  O   VAL A 258      42.570  67.770  53.820  1.00  0.00            
ATOM   4163  N   SER A 259      40.860  66.330  53.830  1.00  0.00            
ATOM   4164  H   SER A 259      40.350  65.670  53.270  1.00  0.00            
ATOM   4165  CA  SER A 259      40.570  66.530  55.280  1.00  0.00            
ATOM   4166  HA  SER A 259      40.340  67.570  55.520  1.00  0.00            
ATOM   4167  CB  SER A 259      39.370  65.760  55.830  1.00  0.00            
ATOM   4168  HB1 SER A 259      38.500  66.000  55.220  1.00  0.00            
ATOM   4169  HB2 SER A 259      39.140  66.130  56.830  1.00  0.00            
ATOM   4170  OG  SER A 259      39.620  64.430  55.910  1.00  0.00            
ATOM   4171  HG  SER A 259      38.840  64.090  56.360  1.00  0.00            
ATOM   4172  C   SER A 259      41.800  66.130  56.210  1.00  0.00            
ATOM   4173  O   SER A 259      42.060  66.910  57.180  1.00  0.00            
ATOM   4174  N   ARG A 260      42.510  65.010  55.930  1.00  0.00            
ATOM   4175  H   ARG A 260      42.160  64.490  55.140  1.00  0.00            
ATOM   4176  CA  ARG A 260      43.740  64.530  56.730  1.00  0.00            
ATOM   4177  HA  ARG A 260      43.470  64.750  57.760  1.00  0.00            
ATOM   4178  CB  ARG A 260      43.960  62.990  56.480  1.00  0.00            
ATOM   4179  HB1 ARG A 260      44.130  63.030  55.400  1.00  0.00            
ATOM   4180  HB2 ARG A 260      43.060  62.530  56.890  1.00  0.00            
ATOM   4181  CG  ARG A 260      45.230  62.520  57.220  1.00  0.00            
ATOM   4182  HG1 ARG A 260      46.080  63.100  56.860  1.00  0.00            
ATOM   4183  HG2 ARG A 260      45.370  61.470  56.960  1.00  0.00            
ATOM   4184  CD  ARG A 260      45.110  62.580  58.760  1.00  0.00            
ATOM   4185  HD1 ARG A 260      44.990  63.580  59.190  1.00  0.00            
ATOM   4186  HD2 ARG A 260      46.020  62.090  59.100  1.00  0.00            
ATOM   4187  NE  ARG A 260      43.930  61.900  59.360  1.00  0.00            
ATOM   4188  HE  ARG A 260      43.180  62.510  59.630  1.00  0.00            
ATOM   4189  CZ  ARG A 260      43.750  60.590  59.560  1.00  0.00            
ATOM   4190  NH1 ARG A 260      44.720  59.780  59.370  1.00  0.00            
ATOM   4191 1HH1 ARG A 260      45.600  60.090  58.980  1.00  0.00            
ATOM   4192 2HH1 ARG A 260      44.480  58.800  59.410  1.00  0.00            
ATOM   4193  NH2 ARG A 260      42.750  60.190  60.180  1.00  0.00            
ATOM   4194 1HH2 ARG A 260      41.910  60.730  60.320  1.00  0.00            
ATOM   4195 2HH2 ARG A 260      42.880  59.230  60.460  1.00  0.00            
ATOM   4196  C   ARG A 260      44.960  65.390  56.360  1.00  0.00            
ATOM   4197  O   ARG A 260      45.790  65.670  57.240  1.00  0.00            
ATOM   4198  N   ARG A 261      45.060  65.870  55.130  1.00  0.00            
ATOM   4199  H   ARG A 261      44.360  65.560  54.460  1.00  0.00            
ATOM   4200  CA  ARG A 261      46.100  66.770  54.680  1.00  0.00            
ATOM   4201  HA  ARG A 261      47.080  66.340  54.890  1.00  0.00            
ATOM   4202  CB  ARG A 261      45.910  67.110  53.180  1.00  0.00            
ATOM   4203  HB1 ARG A 261      46.640  67.870  52.900  1.00  0.00            
ATOM   4204  HB2 ARG A 261      44.910  67.490  52.980  1.00  0.00            
ATOM   4205  CG  ARG A 261      46.360  65.970  52.230  1.00  0.00            
ATOM   4206  HG1 ARG A 261      45.850  65.080  52.610  1.00  0.00            
ATOM   4207  HG2 ARG A 261      47.400  65.680  52.370  1.00  0.00            
ATOM   4208  CD  ARG A 261      46.080  66.180  50.770  1.00  0.00            
ATOM   4209  HD1 ARG A 261      46.730  67.030  50.570  1.00  0.00            
ATOM   4210  HD2 ARG A 261      45.020  66.320  50.570  1.00  0.00            
ATOM   4211  NE  ARG A 261      46.680  65.080  49.960  1.00  0.00            
ATOM   4212  HE  ARG A 261      46.290  64.150  50.020  1.00  0.00            
ATOM   4213  CZ  ARG A 261      47.570  65.120  49.050  1.00  0.00            
ATOM   4214  NH1 ARG A 261      48.090  66.250  48.610  1.00  0.00            
ATOM   4215 1HH1 ARG A 261      47.610  67.140  48.690  1.00  0.00            
ATOM   4216 2HH1 ARG A 261      48.700  66.220  47.800  1.00  0.00            
ATOM   4217  NH2 ARG A 261      48.030  64.000  48.590  1.00  0.00            
ATOM   4218 1HH2 ARG A 261      47.900  63.110  49.040  1.00  0.00            
ATOM   4219 2HH2 ARG A 261      48.950  64.090  48.180  1.00  0.00            
ATOM   4220  C   ARG A 261      46.060  68.120  55.330  1.00  0.00            
ATOM   4221  O   ARG A 261      47.070  68.550  55.820  1.00  0.00            
ATOM   4222  N   ILE A 262      44.880  68.710  55.470  1.00  0.00            
ATOM   4223  H   ILE A 262      44.140  68.150  55.080  1.00  0.00            
ATOM   4224  CA  ILE A 262      44.670  69.920  56.280  1.00  0.00            
ATOM   4225  HA  ILE A 262      45.420  70.680  56.060  1.00  0.00            
ATOM   4226  CB  ILE A 262      43.220  70.410  56.090  1.00  0.00            
ATOM   4227  HB  ILE A 262      42.520  69.570  56.080  1.00  0.00            
ATOM   4228  CG2 ILE A 262      42.710  71.320  57.250  1.00  0.00            
ATOM   4229 1HG2 ILE A 262      41.660  71.540  57.060  1.00  0.00            
ATOM   4230 2HG2 ILE A 262      42.770  70.770  58.190  1.00  0.00            
ATOM   4231 3HG2 ILE A 262      43.260  72.260  57.240  1.00  0.00            
ATOM   4232  CG1 ILE A 262      43.190  71.230  54.800  1.00  0.00            
ATOM   4233 1HG1 ILE A 262      43.780  70.790  53.990  1.00  0.00            
ATOM   4234 2HG1 ILE A 262      43.600  72.190  55.100  1.00  0.00            
ATOM   4235  CD  ILE A 262      41.730  71.410  54.330  1.00  0.00            
ATOM   4236  HD1 ILE A 262      41.200  70.520  54.660  1.00  0.00            
ATOM   4237  HD2 ILE A 262      41.400  72.380  54.700  1.00  0.00            
ATOM   4238  HD3 ILE A 262      41.640  71.430  53.240  1.00  0.00            
ATOM   4239  C   ILE A 262      45.010  69.600  57.720  1.00  0.00            
ATOM   4240  O   ILE A 262      45.660  70.410  58.390  1.00  0.00            
ATOM   4241  N   GLN A 263      44.590  68.500  58.300  1.00  0.00            
ATOM   4242  H   GLN A 263      43.950  67.850  57.870  1.00  0.00            
ATOM   4243  CA  GLN A 263      44.850  68.120  59.710  1.00  0.00            
ATOM   4244  HA  GLN A 263      44.550  68.840  60.470  1.00  0.00            
ATOM   4245  CB  GLN A 263      44.160  66.780  60.040  1.00  0.00            
ATOM   4246  HB1 GLN A 263      44.830  66.250  60.720  1.00  0.00            
ATOM   4247  HB2 GLN A 263      44.150  66.330  59.050  1.00  0.00            
ATOM   4248  CG  GLN A 263      42.750  66.820  60.680  1.00  0.00            
ATOM   4249  HG1 GLN A 263      42.040  67.240  59.960  1.00  0.00            
ATOM   4250  HG2 GLN A 263      42.690  67.280  61.670  1.00  0.00            
ATOM   4251  CD  GLN A 263      42.200  65.390  60.840  1.00  0.00            
ATOM   4252  OE1 GLN A 263      42.430  64.480  60.060  1.00  0.00            
ATOM   4253  NE2 GLN A 263      41.320  65.110  61.770  1.00  0.00            
ATOM   4254 1HE2 GLN A 263      41.090  65.810  62.470  1.00  0.00            
ATOM   4255 2HE2 GLN A 263      40.740  64.310  61.550  1.00  0.00            
ATOM   4256  C   GLN A 263      46.340  68.010  60.080  1.00  0.00            
ATOM   4257  O   GLN A 263      46.670  68.440  61.180  1.00  0.00            
ATOM   4258  N   LEU A 264      47.210  67.460  59.280  1.00  0.00            
ATOM   4259  H   LEU A 264      46.900  67.120  58.380  1.00  0.00            
ATOM   4260  CA  LEU A 264      48.670  67.530  59.570  1.00  0.00            
ATOM   4261  HA  LEU A 264      48.890  67.300  60.610  1.00  0.00            
ATOM   4262  CB  LEU A 264      49.390  66.510  58.630  1.00  0.00            
ATOM   4263  HB1 LEU A 264      50.400  66.600  59.020  1.00  0.00            
ATOM   4264  HB2 LEU A 264      49.260  66.820  57.590  1.00  0.00            
ATOM   4265  CG  LEU A 264      48.990  65.090  58.800  1.00  0.00            
ATOM   4266  HG  LEU A 264      48.120  64.960  58.160  1.00  0.00            
ATOM   4267  CD1 LEU A 264      49.980  64.080  58.180  1.00  0.00            
ATOM   4268 1HD1 LEU A 264      49.620  63.050  58.190  1.00  0.00            
ATOM   4269 2HD1 LEU A 264      50.130  64.400  57.150  1.00  0.00            
ATOM   4270 3HD1 LEU A 264      50.920  64.160  58.720  1.00  0.00            
ATOM   4271  CD2 LEU A 264      48.690  64.640  60.300  1.00  0.00            
ATOM   4272 1HD2 LEU A 264      47.620  64.680  60.490  1.00  0.00            
ATOM   4273 2HD2 LEU A 264      48.890  63.570  60.320  1.00  0.00            
ATOM   4274 3HD2 LEU A 264      49.310  65.130  61.050  1.00  0.00            
ATOM   4275  C   LEU A 264      49.360  68.900  59.380  1.00  0.00            
ATOM   4276  O   LEU A 264      50.270  69.180  60.160  1.00  0.00            
ATOM   4277  N   LEU A 265      48.990  69.600  58.320  1.00  0.00            
ATOM   4278  H   LEU A 265      48.240  69.200  57.770  1.00  0.00            
ATOM   4279  CA  LEU A 265      49.290  71.040  58.100  1.00  0.00            
ATOM   4280  HA  LEU A 265      50.370  71.100  58.000  1.00  0.00            
ATOM   4281  CB  LEU A 265      48.520  71.530  56.830  1.00  0.00            
ATOM   4282  HB1 LEU A 265      48.480  72.620  56.850  1.00  0.00            
ATOM   4283  HB2 LEU A 265      47.460  71.280  56.880  1.00  0.00            
ATOM   4284  CG  LEU A 265      49.120  70.980  55.510  1.00  0.00            
ATOM   4285  HG  LEU A 265      49.210  69.900  55.570  1.00  0.00            
ATOM   4286  CD1 LEU A 265      48.220  71.230  54.390  1.00  0.00            
ATOM   4287 1HD1 LEU A 265      48.630  70.650  53.560  1.00  0.00            
ATOM   4288 2HD1 LEU A 265      47.250  70.850  54.720  1.00  0.00            
ATOM   4289 3HD1 LEU A 265      48.110  72.270  54.100  1.00  0.00            
ATOM   4290  CD2 LEU A 265      50.500  71.580  55.250  1.00  0.00            
ATOM   4291 1HD2 LEU A 265      50.370  72.660  55.300  1.00  0.00            
ATOM   4292 2HD2 LEU A 265      51.110  71.380  56.130  1.00  0.00            
ATOM   4293 3HD2 LEU A 265      50.830  71.140  54.310  1.00  0.00            
ATOM   4294  C   LEU A 265      48.800  71.950  59.260  1.00  0.00            
ATOM   4295  O   LEU A 265      49.590  72.820  59.640  1.00  0.00            
ATOM   4296  N   ASN A 266      47.620  71.690  59.840  1.00  0.00            
ATOM   4297  H   ASN A 266      46.980  71.060  59.390  1.00  0.00            
ATOM   4298  CA  ASN A 266      47.090  72.410  60.990  1.00  0.00            
ATOM   4299  HA  ASN A 266      47.320  73.460  60.820  1.00  0.00            
ATOM   4300  CB  ASN A 266      45.610  72.190  61.190  1.00  0.00            
ATOM   4301  HB1 ASN A 266      45.290  72.510  62.180  1.00  0.00            
ATOM   4302  HB2 ASN A 266      45.390  71.130  61.260  1.00  0.00            
ATOM   4303  CG  ASN A 266      44.730  72.810  60.160  1.00  0.00            
ATOM   4304  OD1 ASN A 266      45.150  73.520  59.260  1.00  0.00            
ATOM   4305  ND2 ASN A 266      43.410  72.590  60.270  1.00  0.00            
ATOM   4306 1HD2 ASN A 266      42.990  72.060  61.020  1.00  0.00            
ATOM   4307 2HD2 ASN A 266      42.740  73.040  59.660  1.00  0.00            
ATOM   4308  C   ASN A 266      47.880  72.080  62.220  1.00  0.00            
ATOM   4309  O   ASN A 266      48.150  73.030  63.020  1.00  0.00            
ATOM   4310  N   TRP A 267      48.400  70.890  62.310  1.00  0.00            
ATOM   4311  H   TRP A 267      47.980  70.190  61.710  1.00  0.00            
ATOM   4312  CA  TRP A 267      49.230  70.350  63.430  1.00  0.00            
ATOM   4313  HA  TRP A 267      48.790  70.650  64.380  1.00  0.00            
ATOM   4314  CB  TRP A 267      49.350  68.770  63.450  1.00  0.00            
ATOM   4315  HB1 TRP A 267      49.540  68.340  62.470  1.00  0.00            
ATOM   4316  HB2 TRP A 267      48.380  68.390  63.770  1.00  0.00            
ATOM   4317  CG  TRP A 267      50.340  68.170  64.420  1.00  0.00            
ATOM   4318  CD1 TRP A 267      50.150  67.830  65.690  1.00  0.00            
ATOM   4319  HD1 TRP A 267      49.260  68.000  66.280  1.00  0.00            
ATOM   4320  NE1 TRP A 267      51.360  67.350  66.180  1.00  0.00            
ATOM   4321  HE1 TRP A 267      51.500  67.070  67.140  1.00  0.00            
ATOM   4322  CE2 TRP A 267      52.380  67.420  65.260  1.00  0.00            
ATOM   4323  CZ2 TRP A 267      53.790  67.120  65.330  1.00  0.00            
ATOM   4324  HZ2 TRP A 267      54.220  66.820  66.270  1.00  0.00            
ATOM   4325  CH2 TRP A 267      54.550  67.330  64.160  1.00  0.00            
ATOM   4326  HH2 TRP A 267      55.600  67.080  64.130  1.00  0.00            
ATOM   4327  CZ3 TRP A 267      53.940  67.760  63.000  1.00  0.00            
ATOM   4328  HZ3 TRP A 267      54.440  67.960  62.060  1.00  0.00            
ATOM   4329  CE3 TRP A 267      52.560  68.040  62.940  1.00  0.00            
ATOM   4330  HE3 TRP A 267      52.210  68.630  62.110  1.00  0.00            
ATOM   4331  CD2 TRP A 267      51.720  67.850  64.050  1.00  0.00            
ATOM   4332  C   TRP A 267      50.590  71.010  63.440  1.00  0.00            
ATOM   4333  O   TRP A 267      51.050  71.350  64.530  1.00  0.00            
ATOM   4334  N   ALA A 268      51.250  71.140  62.270  1.00  0.00            
ATOM   4335  H   ALA A 268      50.780  70.610  61.550  1.00  0.00            
ATOM   4336  CA  ALA A 268      52.600  71.680  62.050  1.00  0.00            
ATOM   4337  HA  ALA A 268      53.250  71.400  62.880  1.00  0.00            
ATOM   4338  CB  ALA A 268      53.200  71.240  60.720  1.00  0.00            
ATOM   4339  HB1 ALA A 268      52.650  71.520  59.820  1.00  0.00            
ATOM   4340  HB2 ALA A 268      54.250  71.510  60.680  1.00  0.00            
ATOM   4341  HB3 ALA A 268      53.220  70.150  60.760  1.00  0.00            
ATOM   4342  C   ALA A 268      52.690  73.230  62.270  1.00  0.00            
ATOM   4343  O   ALA A 268      53.680  73.800  62.560  1.00  0.00            
ATOM   4344  N   ALA A 269      51.550  73.910  62.120  1.00  0.00            
ATOM   4345  H   ALA A 269      50.840  73.400  61.610  1.00  0.00            
ATOM   4346  CA  ALA A 269      51.340  75.340  62.430  1.00  0.00            
ATOM   4347  HA  ALA A 269      52.220  75.880  62.090  1.00  0.00            
ATOM   4348  CB  ALA A 269      50.150  75.730  61.600  1.00  0.00            
ATOM   4349  HB1 ALA A 269      50.280  75.410  60.570  1.00  0.00            
ATOM   4350  HB2 ALA A 269      49.240  75.370  62.080  1.00  0.00            
ATOM   4351  HB3 ALA A 269      50.030  76.810  61.510  1.00  0.00            
ATOM   4352  C   ALA A 269      51.200  75.670  63.920  1.00  0.00            
ATOM   4353  O   ALA A 269      51.630  76.740  64.310  1.00  0.00            
ATOM   4354  N   GLU A 270      50.620  74.750  64.730  1.00  0.00            
ATOM   4355  H   GLU A 270      50.320  73.880  64.310  1.00  0.00            
ATOM   4356  CA  GLU A 270      50.440  75.030  66.150  1.00  0.00            
ATOM   4357  HA  GLU A 270      49.790  75.890  66.350  1.00  0.00            
ATOM   4358  CB  GLU A 270      49.830  73.880  66.900  1.00  0.00            
ATOM   4359  HB1 GLU A 270      49.760  74.240  67.930  1.00  0.00            
ATOM   4360  HB2 GLU A 270      50.550  73.060  66.940  1.00  0.00            
ATOM   4361  CG  GLU A 270      48.450  73.320  66.530  1.00  0.00            
ATOM   4362  HG1 GLU A 270      48.130  72.510  67.190  1.00  0.00            
ATOM   4363  HG2 GLU A 270      48.500  72.850  65.550  1.00  0.00            
ATOM   4364  CD  GLU A 270      47.350  74.380  66.490  1.00  0.00            
ATOM   4365  OE1 GLU A 270      47.430  75.290  67.310  1.00  0.00            
ATOM   4366  OE2 GLU A 270      46.510  74.360  65.580  1.00  0.00            
ATOM   4367  C   GLU A 270      51.770  75.450  66.910  1.00  0.00            
ATOM   4368  O   GLU A 270      51.670  76.110  67.960  1.00  0.00            
ATOM   4369  N   GLU A 271      52.940  74.910  66.550  1.00  0.00            
ATOM   4370  H   GLU A 271      52.980  74.410  65.680  1.00  0.00            
ATOM   4371  CA  GLU A 271      54.190  74.990  67.300  1.00  0.00            
ATOM   4372  HA  GLU A 271      54.100  75.840  67.970  1.00  0.00            
ATOM   4373  CB  GLU A 271      54.440  73.690  68.180  1.00  0.00            
ATOM   4374  HB1 GLU A 271      55.400  73.640  68.700  1.00  0.00            
ATOM   4375  HB2 GLU A 271      54.300  72.800  67.570  1.00  0.00            
ATOM   4376  CG  GLU A 271      53.500  73.470  69.340  1.00  0.00            
ATOM   4377  HG1 GLU A 271      53.760  72.540  69.850  1.00  0.00            
ATOM   4378  HG2 GLU A 271      52.510  73.290  68.920  1.00  0.00            
ATOM   4379  CD  GLU A 271      53.450  74.560  70.450  1.00  0.00            
ATOM   4380  OE1 GLU A 271      54.500  75.180  70.750  1.00  0.00            
ATOM   4381  OE2 GLU A 271      52.460  74.700  71.210  1.00  0.00            
ATOM   4382  C   GLU A 271      55.340  75.250  66.310  1.00  0.00            
ATOM   4383  O   GLU A 271      55.430  74.590  65.290  1.00  0.00            
ATOM   4384  N   PRO A 272      56.260  76.210  66.630  1.00  0.00            
ATOM   4385  CD  PRO A 272      56.470  76.690  68.000  1.00  0.00            
ATOM   4386  HD1 PRO A 272      56.380  75.780  68.590  1.00  0.00            
ATOM   4387  HD2 PRO A 272      55.690  77.410  68.250  1.00  0.00            
ATOM   4388  CG  PRO A 272      57.880  77.250  67.980  1.00  0.00            
ATOM   4389  HG1 PRO A 272      58.510  76.460  68.390  1.00  0.00            
ATOM   4390  HG2 PRO A 272      57.890  78.190  68.540  1.00  0.00            
ATOM   4391  CB  PRO A 272      58.220  77.590  66.500  1.00  0.00            
ATOM   4392  HB1 PRO A 272      59.300  77.580  66.350  1.00  0.00            
ATOM   4393  HB2 PRO A 272      57.730  78.530  66.220  1.00  0.00            
ATOM   4394  CA  PRO A 272      57.420  76.430  65.830  1.00  0.00            
ATOM   4395  HA  PRO A 272      57.090  76.690  64.830  1.00  0.00            
ATOM   4396  C   PRO A 272      58.320  75.230  65.770  1.00  0.00            
ATOM   4397  O   PRO A 272      58.260  74.330  66.650  1.00  0.00            
ATOM   4398  N   ARG A 273      59.170  75.300  64.800  1.00  0.00            
ATOM   4399  H   ARG A 273      58.990  76.050  64.150  1.00  0.00            
ATOM   4400  CA  ARG A 273      60.160  74.220  64.470  1.00  0.00            
ATOM   4401  HA  ARG A 273      60.500  74.540  63.480  1.00  0.00            
ATOM   4402  CB  ARG A 273      61.380  74.320  65.460  1.00  0.00            
ATOM   4403  HB1 ARG A 273      62.120  73.590  65.140  1.00  0.00            
ATOM   4404  HB2 ARG A 273      60.980  74.200  66.470  1.00  0.00            
ATOM   4405  CG  ARG A 273      62.090  75.650  65.460  1.00  0.00            
ATOM   4406  HG1 ARG A 273      61.540  76.490  65.870  1.00  0.00            
ATOM   4407  HG2 ARG A 273      62.490  75.950  64.490  1.00  0.00            
ATOM   4408  CD  ARG A 273      63.350  75.520  66.300  1.00  0.00            
ATOM   4409  HD1 ARG A 273      63.950  74.720  65.860  1.00  0.00            
ATOM   4410  HD2 ARG A 273      63.130  75.300  67.340  1.00  0.00            
ATOM   4411  NE  ARG A 273      64.190  76.740  66.280  1.00  0.00            
ATOM   4412  HE  ARG A 273      64.990  76.740  65.660  1.00  0.00            
ATOM   4413  CZ  ARG A 273      63.950  77.880  66.830  1.00  0.00            
ATOM   4414  NH1 ARG A 273      64.890  78.820  66.700  1.00  0.00            
ATOM   4415 1HH1 ARG A 273      65.750  78.690  66.180  1.00  0.00            
ATOM   4416 2HH1 ARG A 273      64.650  79.730  67.050  1.00  0.00            
ATOM   4417  NH2 ARG A 273      62.990  78.060  67.640  1.00  0.00            
ATOM   4418 1HH2 ARG A 273      62.310  77.330  67.820  1.00  0.00            
ATOM   4419 2HH2 ARG A 273      62.860  78.950  68.100  1.00  0.00            
ATOM   4420  C   ARG A 273      59.590  72.730  64.500  1.00  0.00            
ATOM   4421  O   ARG A 273      60.330  71.840  64.820  1.00  0.00            
ATOM   4422  N   ARG A 274      58.280  72.590  64.180  1.00  0.00            
ATOM   4423  H   ARG A 274      57.820  73.480  64.040  1.00  0.00            
ATOM   4424  CA  ARG A 274      57.600  71.410  63.620  1.00  0.00            
ATOM   4425  HA  ARG A 274      58.020  70.500  64.050  1.00  0.00            
ATOM   4426  CB  ARG A 274      56.050  71.290  63.850  1.00  0.00            
ATOM   4427  HB1 ARG A 274      55.650  70.500  63.220  1.00  0.00            
ATOM   4428  HB2 ARG A 274      55.590  72.270  63.720  1.00  0.00            
ATOM   4429  CG  ARG A 274      55.790  70.860  65.300  1.00  0.00            
ATOM   4430  HG1 ARG A 274      56.290  71.560  65.980  1.00  0.00            
ATOM   4431  HG2 ARG A 274      56.300  69.900  65.290  1.00  0.00            
ATOM   4432  CD  ARG A 274      54.330  70.730  65.680  1.00  0.00            
ATOM   4433  HD1 ARG A 274      53.840  70.050  64.990  1.00  0.00            
ATOM   4434  HD2 ARG A 274      53.910  71.730  65.710  1.00  0.00            
ATOM   4435  NE  ARG A 274      54.230  70.220  67.090  1.00  0.00            
ATOM   4436  HE  ARG A 274      55.040  69.820  67.530  1.00  0.00            
ATOM   4437  CZ  ARG A 274      53.120  70.190  67.740  1.00  0.00            
ATOM   4438  NH1 ARG A 274      51.920  70.530  67.210  1.00  0.00            
ATOM   4439 1HH1 ARG A 274      51.880  70.900  66.270  1.00  0.00            
ATOM   4440 2HH1 ARG A 274      51.090  70.390  67.770  1.00  0.00            
ATOM   4441  NH2 ARG A 274      53.210  69.890  69.000  1.00  0.00            
ATOM   4442 1HH2 ARG A 274      53.910  69.230  69.310  1.00  0.00            
ATOM   4443 2HH2 ARG A 274      52.450  70.060  69.650  1.00  0.00            
ATOM   4444  C   ARG A 274      57.930  71.380  62.100  1.00  0.00            
ATOM   4445  O   ARG A 274      58.040  72.470  61.550  1.00  0.00            
ATOM   4446  N   TYR A 275      58.010  70.220  61.490  1.00  0.00            
ATOM   4447  H   TYR A 275      57.850  69.390  62.040  1.00  0.00            
ATOM   4448  CA  TYR A 275      58.190  70.130  60.010  1.00  0.00            
ATOM   4449  HA  TYR A 275      57.790  71.030  59.530  1.00  0.00            
ATOM   4450  CB  TYR A 275      59.710  69.990  59.790  1.00  0.00            
ATOM   4451  HB1 TYR A 275      59.830  69.640  58.760  1.00  0.00            
ATOM   4452  HB2 TYR A 275      60.120  69.180  60.390  1.00  0.00            
ATOM   4453  CG  TYR A 275      60.520  71.200  59.910  1.00  0.00            
ATOM   4454  CD1 TYR A 275      60.460  72.290  59.010  1.00  0.00            
ATOM   4455  HD1 TYR A 275      59.980  72.090  58.060  1.00  0.00            
ATOM   4456  CE1 TYR A 275      61.200  73.460  59.250  1.00  0.00            
ATOM   4457  HE1 TYR A 275      61.150  74.260  58.530  1.00  0.00            
ATOM   4458  CZ  TYR A 275      61.970  73.600  60.460  1.00  0.00            
ATOM   4459  OH  TYR A 275      62.790  74.710  60.590  1.00  0.00            
ATOM   4460  HH  TYR A 275      62.650  75.300  59.850  1.00  0.00            
ATOM   4461  CE2 TYR A 275      62.090  72.520  61.380  1.00  0.00            
ATOM   4462  HE2 TYR A 275      62.750  72.520  62.230  1.00  0.00            
ATOM   4463  CD2 TYR A 275      61.240  71.380  61.140  1.00  0.00            
ATOM   4464  HD2 TYR A 275      61.270  70.590  61.870  1.00  0.00            
ATOM   4465  C   TYR A 275      57.420  68.920  59.600  1.00  0.00            
ATOM   4466  O   TYR A 275      57.100  68.090  60.450  1.00  0.00            
ATOM   4467  N   ILE A 276      57.190  68.700  58.310  1.00  0.00            
ATOM   4468  H   ILE A 276      57.370  69.440  57.640  1.00  0.00            
ATOM   4469  CA  ILE A 276      56.610  67.550  57.600  1.00  0.00            
ATOM   4470  HA  ILE A 276      56.630  66.760  58.350  1.00  0.00            
ATOM   4471  CB  ILE A 276      55.170  67.880  57.180  1.00  0.00            
ATOM   4472  HB  ILE A 276      55.230  68.680  56.440  1.00  0.00            
ATOM   4473  CG2 ILE A 276      54.580  66.640  56.410  1.00  0.00            
ATOM   4474 1HG2 ILE A 276      53.610  66.770  55.920  1.00  0.00            
ATOM   4475 2HG2 ILE A 276      55.220  66.370  55.570  1.00  0.00            
ATOM   4476 3HG2 ILE A 276      54.600  65.750  57.050  1.00  0.00            
ATOM   4477  CG1 ILE A 276      54.210  68.420  58.310  1.00  0.00            
ATOM   4478 1HG1 ILE A 276      54.610  69.320  58.770  1.00  0.00            
ATOM   4479 2HG1 ILE A 276      54.220  67.690  59.120  1.00  0.00            
ATOM   4480  CD  ILE A 276      52.780  68.700  57.930  1.00  0.00            
ATOM   4481  HD1 ILE A 276      52.710  69.430  57.120  1.00  0.00            
ATOM   4482  HD2 ILE A 276      52.230  67.810  57.620  1.00  0.00            
ATOM   4483  HD3 ILE A 276      52.390  69.150  58.840  1.00  0.00            
ATOM   4484  C   ILE A 276      57.500  67.350  56.350  1.00  0.00            
ATOM   4485  O   ILE A 276      57.830  68.310  55.640  1.00  0.00            
ATOM   4486  N   ILE A 277      57.970  66.110  56.050  1.00  0.00            
ATOM   4487  H   ILE A 277      57.680  65.440  56.740  1.00  0.00            
ATOM   4488  CA  ILE A 277      58.660  65.630  54.900  1.00  0.00            
ATOM   4489  HA  ILE A 277      59.010  66.460  54.290  1.00  0.00            
ATOM   4490  CB  ILE A 277      59.830  64.750  55.260  1.00  0.00            
ATOM   4491  HB  ILE A 277      59.460  63.920  55.860  1.00  0.00            
ATOM   4492  CG2 ILE A 277      60.510  64.150  54.010  1.00  0.00            
ATOM   4493 1HG2 ILE A 277      59.810  63.480  53.520  1.00  0.00            
ATOM   4494 2HG2 ILE A 277      60.750  64.950  53.310  1.00  0.00            
ATOM   4495 3HG2 ILE A 277      61.400  63.590  54.300  1.00  0.00            
ATOM   4496  CG1 ILE A 277      60.860  65.500  56.160  1.00  0.00            
ATOM   4497 1HG1 ILE A 277      60.380  65.940  57.030  1.00  0.00            
ATOM   4498 2HG1 ILE A 277      61.280  66.310  55.560  1.00  0.00            
ATOM   4499  CD  ILE A 277      61.940  64.640  56.680  1.00  0.00            
ATOM   4500  HD1 ILE A 277      62.560  64.240  55.880  1.00  0.00            
ATOM   4501  HD2 ILE A 277      62.660  65.190  57.290  1.00  0.00            
ATOM   4502  HD3 ILE A 277      61.600  63.770  57.230  1.00  0.00            
ATOM   4503  C   ILE A 277      57.620  64.850  54.070  1.00  0.00            
ATOM   4504  O   ILE A 277      57.090  63.780  54.510  1.00  0.00            
ATOM   4505  N   GLU A 278      57.450  65.280  52.770  1.00  0.00            
ATOM   4506  H   GLU A 278      57.970  66.100  52.490  1.00  0.00            
ATOM   4507  CA  GLU A 278      56.660  64.670  51.760  1.00  0.00            
ATOM   4508  HA  GLU A 278      55.850  64.060  52.170  1.00  0.00            
ATOM   4509  CB  GLU A 278      55.860  65.730  50.990  1.00  0.00            
ATOM   4510  HB1 GLU A 278      56.590  66.430  50.580  1.00  0.00            
ATOM   4511  HB2 GLU A 278      55.240  66.240  51.730  1.00  0.00            
ATOM   4512  CG  GLU A 278      55.000  65.020  49.910  1.00  0.00            
ATOM   4513  HG1 GLU A 278      54.710  64.040  50.300  1.00  0.00            
ATOM   4514  HG2 GLU A 278      55.640  64.720  49.080  1.00  0.00            
ATOM   4515  CD  GLU A 278      53.920  65.870  49.270  1.00  0.00            
ATOM   4516  OE1 GLU A 278      54.050  67.100  49.480  1.00  0.00            
ATOM   4517  OE2 GLU A 278      52.910  65.340  48.740  1.00  0.00            
ATOM   4518  C   GLU A 278      57.560  63.870  50.850  1.00  0.00            
ATOM   4519  O   GLU A 278      58.280  64.420  50.030  1.00  0.00            
ATOM   4520  N   ASP A 279      57.420  62.550  50.920  1.00  0.00            
ATOM   4521  H   ASP A 279      56.690  62.110  51.460  1.00  0.00            
ATOM   4522  CA  ASP A 279      58.130  61.690  49.950  1.00  0.00            
ATOM   4523  HA  ASP A 279      58.930  62.230  49.450  1.00  0.00            
ATOM   4524  CB  ASP A 279      58.650  60.460  50.730  1.00  0.00            
ATOM   4525  HB1 ASP A 279      57.890  60.090  51.420  1.00  0.00            
ATOM   4526  HB2 ASP A 279      59.490  60.900  51.260  1.00  0.00            
ATOM   4527  CG  ASP A 279      59.290  59.380  49.830  1.00  0.00            
ATOM   4528  OD1 ASP A 279      59.720  59.640  48.690  1.00  0.00            
ATOM   4529  OD2 ASP A 279      59.580  58.310  50.320  1.00  0.00            
ATOM   4530  C   ASP A 279      57.260  61.330  48.780  1.00  0.00            
ATOM   4531  O   ASP A 279      56.290  60.590  48.860  1.00  0.00            
ATOM   4532  N   ASP A 280      57.570  61.910  47.590  1.00  0.00            
ATOM   4533  H   ASP A 280      58.410  62.460  47.470  1.00  0.00            
ATOM   4534  CA  ASP A 280      56.730  61.890  46.360  1.00  0.00            
ATOM   4535  HA  ASP A 280      55.770  61.440  46.600  1.00  0.00            
ATOM   4536  CB  ASP A 280      56.550  63.370  45.910  1.00  0.00            
ATOM   4537  HB1 ASP A 280      57.420  63.770  45.390  1.00  0.00            
ATOM   4538  HB2 ASP A 280      56.260  63.940  46.790  1.00  0.00            
ATOM   4539  CG  ASP A 280      55.310  63.590  44.980  1.00  0.00            
ATOM   4540  OD1 ASP A 280      55.600  63.710  43.780  1.00  0.00            
ATOM   4541  OD2 ASP A 280      54.140  63.570  45.390  1.00  0.00            
ATOM   4542  C   ASP A 280      57.280  61.020  45.310  1.00  0.00            
ATOM   4543  O   ASP A 280      57.890  61.390  44.340  1.00  0.00            
ATOM   4544  N   TYR A 281      57.290  59.720  45.660  1.00  0.00            
ATOM   4545  H   TYR A 281      57.010  59.530  46.610  1.00  0.00            
ATOM   4546  CA  TYR A 281      58.010  58.680  44.920  1.00  0.00            
ATOM   4547  HA  TYR A 281      58.950  59.130  44.610  1.00  0.00            
ATOM   4548  CB  TYR A 281      58.380  57.610  45.910  1.00  0.00            
ATOM   4549  HB1 TYR A 281      58.950  58.100  46.690  1.00  0.00            
ATOM   4550  HB2 TYR A 281      59.130  56.980  45.440  1.00  0.00            
ATOM   4551  CG  TYR A 281      57.230  56.760  46.380  1.00  0.00            
ATOM   4552  CD1 TYR A 281      56.340  57.230  47.320  1.00  0.00            
ATOM   4553  HD1 TYR A 281      56.570  58.160  47.810  1.00  0.00            
ATOM   4554  CE1 TYR A 281      55.140  56.520  47.570  1.00  0.00            
ATOM   4555  HE1 TYR A 281      54.380  56.970  48.200  1.00  0.00            
ATOM   4556  CZ  TYR A 281      54.890  55.310  46.960  1.00  0.00            
ATOM   4557  OH  TYR A 281      53.760  54.630  47.240  1.00  0.00            
ATOM   4558  HH  TYR A 281      53.190  55.190  47.780  1.00  0.00            
ATOM   4559  CE2 TYR A 281      55.910  54.640  46.230  1.00  0.00            
ATOM   4560  HE2 TYR A 281      55.720  53.670  45.800  1.00  0.00            
ATOM   4561  CD2 TYR A 281      57.040  55.460  45.860  1.00  0.00            
ATOM   4562  HD2 TYR A 281      57.820  54.970  45.300  1.00  0.00            
ATOM   4563  C   TYR A 281      57.290  58.140  43.700  1.00  0.00            
ATOM   4564  O   TYR A 281      58.040  57.790  42.840  1.00  0.00            
ATOM   4565  N   ASP A 282      55.940  58.180  43.550  1.00  0.00            
ATOM   4566  H   ASP A 282      55.420  58.600  44.310  1.00  0.00            
ATOM   4567  CA  ASP A 282      55.370  57.680  42.300  1.00  0.00            
ATOM   4568  HA  ASP A 282      56.100  57.810  41.500  1.00  0.00            
ATOM   4569  CB  ASP A 282      55.160  56.120  42.420  1.00  0.00            
ATOM   4570  HB1 ASP A 282      56.120  55.690  42.700  1.00  0.00            
ATOM   4571  HB2 ASP A 282      54.850  55.670  41.470  1.00  0.00            
ATOM   4572  CG  ASP A 282      54.070  55.800  43.460  1.00  0.00            
ATOM   4573  OD1 ASP A 282      53.370  56.570  44.030  1.00  0.00            
ATOM   4574  OD2 ASP A 282      53.920  54.480  43.670  1.00  0.00            
ATOM   4575  HD2 ASP A 282      53.040  54.390  44.050  1.00  0.00            
ATOM   4576  C   ASP A 282      54.140  58.410  41.760  1.00  0.00            
ATOM   4577  O   ASP A 282      53.250  57.820  41.110  1.00  0.00            
ATOM   4578  N   SER A 283      54.020  59.680  42.070  1.00  0.00            
ATOM   4579  H   SER A 283      54.690  60.100  42.700  1.00  0.00            
ATOM   4580  CA  SER A 283      52.780  60.510  41.830  1.00  0.00            
ATOM   4581  HA  SER A 283      51.980  59.880  42.230  1.00  0.00            
ATOM   4582  CB  SER A 283      52.920  61.930  42.490  1.00  0.00            
ATOM   4583  HB1 SER A 283      52.060  62.560  42.260  1.00  0.00            
ATOM   4584  HB2 SER A 283      53.840  62.370  42.100  1.00  0.00            
ATOM   4585  OG  SER A 283      53.020  61.790  43.830  1.00  0.00            
ATOM   4586  HG  SER A 283      53.390  62.540  44.300  1.00  0.00            
ATOM   4587  C   SER A 283      52.410  60.710  40.360  1.00  0.00            
ATOM   4588  O   SER A 283      51.300  61.030  40.040  1.00  0.00            
ATOM   4589  N   GLU A 284      53.370  60.520  39.470  1.00  0.00            
ATOM   4590  H   GLU A 284      54.310  60.500  39.830  1.00  0.00            
ATOM   4591  CA  GLU A 284      53.190  60.620  38.070  1.00  0.00            
ATOM   4592  HA  GLU A 284      52.840  61.630  37.870  1.00  0.00            
ATOM   4593  CB  GLU A 284      54.560  60.430  37.340  1.00  0.00            
ATOM   4594  HB1 GLU A 284      54.260  60.800  36.360  1.00  0.00            
ATOM   4595  HB2 GLU A 284      54.800  59.370  37.230  1.00  0.00            
ATOM   4596  CG  GLU A 284      55.740  61.090  37.940  1.00  0.00            
ATOM   4597  HG1 GLU A 284      55.380  61.960  38.490  1.00  0.00            
ATOM   4598  HG2 GLU A 284      56.400  61.640  37.280  1.00  0.00            
ATOM   4599  CD  GLU A 284      56.520  60.220  38.960  1.00  0.00            
ATOM   4600  OE1 GLU A 284      56.210  60.130  40.170  1.00  0.00            
ATOM   4601  OE2 GLU A 284      57.320  59.310  38.410  1.00  0.00            
ATOM   4602  HE2 GLU A 284      57.930  59.040  39.090  1.00  0.00            
ATOM   4603  C   GLU A 284      52.050  59.810  37.560  1.00  0.00            
ATOM   4604  O   GLU A 284      51.490  60.220  36.540  1.00  0.00            
ATOM   4605  N   PHE A 285      51.840  58.600  38.150  1.00  0.00            
ATOM   4606  H   PHE A 285      52.310  58.390  39.020  1.00  0.00            
ATOM   4607  CA  PHE A 285      51.090  57.450  37.520  1.00  0.00            
ATOM   4608  HA  PHE A 285      50.940  57.670  36.460  1.00  0.00            
ATOM   4609  CB  PHE A 285      52.130  56.260  37.510  1.00  0.00            
ATOM   4610  HB1 PHE A 285      51.660  55.400  37.030  1.00  0.00            
ATOM   4611  HB2 PHE A 285      52.270  55.850  38.510  1.00  0.00            
ATOM   4612  CG  PHE A 285      53.390  56.500  36.780  1.00  0.00            
ATOM   4613  CD1 PHE A 285      53.380  56.820  35.380  1.00  0.00            
ATOM   4614  HD1 PHE A 285      52.420  57.020  34.930  1.00  0.00            
ATOM   4615  CE1 PHE A 285      54.590  57.120  34.720  1.00  0.00            
ATOM   4616  HE1 PHE A 285      54.560  57.380  33.670  1.00  0.00            
ATOM   4617  CZ  PHE A 285      55.800  56.930  35.410  1.00  0.00            
ATOM   4618  HZ  PHE A 285      56.740  57.130  34.910  1.00  0.00            
ATOM   4619  CE2 PHE A 285      55.860  56.560  36.720  1.00  0.00            
ATOM   4620  HE2 PHE A 285      56.820  56.280  37.140  1.00  0.00            
ATOM   4621  CD2 PHE A 285      54.680  56.380  37.440  1.00  0.00            
ATOM   4622  HD2 PHE A 285      54.840  56.180  38.490  1.00  0.00            
ATOM   4623  C   PHE A 285      49.770  57.170  38.220  1.00  0.00            
ATOM   4624  O   PHE A 285      49.790  56.470  39.270  1.00  0.00            
ATOM   4625  N   THR A 286      48.620  57.740  37.770  1.00  0.00            
ATOM   4626  H   THR A 286      48.660  58.300  36.930  1.00  0.00            
ATOM   4627  CA  THR A 286      47.290  57.430  38.370  1.00  0.00            
ATOM   4628  HA  THR A 286      47.410  56.620  39.090  1.00  0.00            
ATOM   4629  CB  THR A 286      46.740  58.640  39.170  1.00  0.00            
ATOM   4630  HB  THR A 286      45.830  58.440  39.740  1.00  0.00            
ATOM   4631  CG2 THR A 286      47.770  59.110  40.230  1.00  0.00            
ATOM   4632 1HG2 THR A 286      48.240  58.220  40.660  1.00  0.00            
ATOM   4633 2HG2 THR A 286      48.570  59.630  39.700  1.00  0.00            
ATOM   4634 3HG2 THR A 286      47.170  59.650  40.960  1.00  0.00            
ATOM   4635  OG1 THR A 286      46.500  59.670  38.270  1.00  0.00            
ATOM   4636  HG1 THR A 286      45.560  59.800  38.100  1.00  0.00            
ATOM   4637  C   THR A 286      46.480  56.960  37.190  1.00  0.00            
ATOM   4638  O   THR A 286      46.750  57.350  36.060  1.00  0.00            
ATOM   4639  N   TYR A 287      45.550  56.050  37.410  1.00  0.00            
ATOM   4640  H   TYR A 287      45.490  55.670  38.350  1.00  0.00            
ATOM   4641  CA  TYR A 287      44.960  55.180  36.360  1.00  0.00            
ATOM   4642  HA  TYR A 287      45.450  55.410  35.420  1.00  0.00            
ATOM   4643  CB  TYR A 287      45.400  53.760  36.680  1.00  0.00            
ATOM   4644  HB1 TYR A 287      44.950  53.190  35.860  1.00  0.00            
ATOM   4645  HB2 TYR A 287      45.070  53.320  37.620  1.00  0.00            
ATOM   4646  CG  TYR A 287      46.910  53.590  36.700  1.00  0.00            
ATOM   4647  CD1 TYR A 287      47.770  54.010  35.620  1.00  0.00            
ATOM   4648  HD1 TYR A 287      47.340  54.520  34.770  1.00  0.00            
ATOM   4649  CE1 TYR A 287      49.170  53.890  35.740  1.00  0.00            
ATOM   4650  HE1 TYR A 287      49.810  54.180  34.920  1.00  0.00            
ATOM   4651  CZ  TYR A 287      49.720  53.300  36.840  1.00  0.00            
ATOM   4652  OH  TYR A 287      51.080  53.040  36.910  1.00  0.00            
ATOM   4653  HH  TYR A 287      51.290  52.800  37.810  1.00  0.00            
ATOM   4654  CE2 TYR A 287      48.880  52.750  37.870  1.00  0.00            
ATOM   4655  HE2 TYR A 287      49.310  52.270  38.740  1.00  0.00            
ATOM   4656  CD2 TYR A 287      47.530  52.900  37.800  1.00  0.00            
ATOM   4657  HD2 TYR A 287      46.880  52.470  38.550  1.00  0.00            
ATOM   4658  C   TYR A 287      43.460  55.330  36.070  1.00  0.00            
ATOM   4659  O   TYR A 287      43.090  55.080  34.990  1.00  0.00            
ATOM   4660  N   ASP A 288      42.590  55.800  36.950  1.00  0.00            
ATOM   4661  H   ASP A 288      42.870  56.060  37.890  1.00  0.00            
ATOM   4662  CA  ASP A 288      41.210  56.120  36.660  1.00  0.00            
ATOM   4663  HA  ASP A 288      41.130  56.220  35.580  1.00  0.00            
ATOM   4664  CB  ASP A 288      40.300  55.120  37.290  1.00  0.00            
ATOM   4665  HB1 ASP A 288      40.670  54.200  36.830  1.00  0.00            
ATOM   4666  HB2 ASP A 288      39.250  55.260  37.050  1.00  0.00            
ATOM   4667  CG  ASP A 288      40.510  54.840  38.780  1.00  0.00            
ATOM   4668  OD1 ASP A 288      40.860  55.700  39.600  1.00  0.00            
ATOM   4669  OD2 ASP A 288      40.380  53.650  39.070  1.00  0.00            
ATOM   4670  C   ASP A 288      40.880  57.570  37.030  1.00  0.00            
ATOM   4671  O   ASP A 288      39.780  58.020  37.110  1.00  0.00            
ATOM   4672  N   VAL A 289      41.940  58.320  37.330  1.00  0.00            
ATOM   4673  H   VAL A 289      42.890  57.980  37.250  1.00  0.00            
ATOM   4674  CA  VAL A 289      41.880  59.690  37.900  1.00  0.00            
ATOM   4675  HA  VAL A 289      41.080  60.250  37.410  1.00  0.00            
ATOM   4676  CB  VAL A 289      41.600  59.660  39.390  1.00  0.00            
ATOM   4677  HB  VAL A 289      41.120  58.720  39.650  1.00  0.00            
ATOM   4678  CG1 VAL A 289      42.720  59.770  40.380  1.00  0.00            
ATOM   4679 1HG1 VAL A 289      42.410  59.350  41.330  1.00  0.00            
ATOM   4680 2HG1 VAL A 289      43.600  59.200  40.070  1.00  0.00            
ATOM   4681 3HG1 VAL A 289      43.010  60.820  40.350  1.00  0.00            
ATOM   4682  CG2 VAL A 289      40.490  60.630  39.760  1.00  0.00            
ATOM   4683 1HG2 VAL A 289      39.700  60.120  40.300  1.00  0.00            
ATOM   4684 2HG2 VAL A 289      40.800  61.410  40.460  1.00  0.00            
ATOM   4685 3HG2 VAL A 289      40.070  60.950  38.810  1.00  0.00            
ATOM   4686  C   VAL A 289      43.190  60.440  37.540  1.00  0.00            
ATOM   4687  O   VAL A 289      44.160  59.720  37.210  1.00  0.00            
ATOM   4688  N   ASP A 290      43.320  61.750  37.570  1.00  0.00            
ATOM   4689  H   ASP A 290      42.540  62.170  38.050  1.00  0.00            
ATOM   4690  CA  ASP A 290      44.560  62.540  37.380  1.00  0.00            
ATOM   4691  HA  ASP A 290      45.120  62.080  36.560  1.00  0.00            
ATOM   4692  CB  ASP A 290      44.210  63.970  36.900  1.00  0.00            
ATOM   4693  HB1 ASP A 290      45.150  64.430  36.590  1.00  0.00            
ATOM   4694  HB2 ASP A 290      43.880  64.490  37.800  1.00  0.00            
ATOM   4695  CG  ASP A 290      43.310  64.120  35.750  1.00  0.00            
ATOM   4696  OD1 ASP A 290      43.230  63.190  34.980  1.00  0.00            
ATOM   4697  OD2 ASP A 290      42.960  65.280  35.510  1.00  0.00            
ATOM   4698  C   ASP A 290      45.440  62.570  38.610  1.00  0.00            
ATOM   4699  O   ASP A 290      45.020  62.380  39.740  1.00  0.00            
ATOM   4700  N   SER A 291      46.710  62.850  38.390  1.00  0.00            
ATOM   4701  H   SER A 291      47.030  62.880  37.430  1.00  0.00            
ATOM   4702  CA  SER A 291      47.740  63.020  39.450  1.00  0.00            
ATOM   4703  HA  SER A 291      47.860  62.030  39.900  1.00  0.00            
ATOM   4704  CB  SER A 291      49.130  63.410  38.900  1.00  0.00            
ATOM   4705  HB1 SER A 291      49.760  63.610  39.760  1.00  0.00            
ATOM   4706  HB2 SER A 291      49.110  64.250  38.200  1.00  0.00            
ATOM   4707  OG  SER A 291      49.630  62.260  38.300  1.00  0.00            
ATOM   4708  HG  SER A 291      50.420  61.970  38.770  1.00  0.00            
ATOM   4709  C   SER A 291      47.240  64.010  40.510  1.00  0.00            
ATOM   4710  O   SER A 291      46.880  65.120  40.230  1.00  0.00            
ATOM   4711  N   ILE A 292      47.370  63.570  41.770  1.00  0.00            
ATOM   4712  H   ILE A 292      47.780  62.680  41.990  1.00  0.00            
ATOM   4713  CA  ILE A 292      46.910  64.240  42.950  1.00  0.00            
ATOM   4714  HA  ILE A 292      45.940  64.680  42.730  1.00  0.00            
ATOM   4715  CB  ILE A 292      46.670  63.230  44.120  1.00  0.00            
ATOM   4716  HB  ILE A 292      47.570  62.670  44.370  1.00  0.00            
ATOM   4717  CG2 ILE A 292      46.250  63.980  45.390  1.00  0.00            
ATOM   4718 1HG2 ILE A 292      45.340  64.560  45.270  1.00  0.00            
ATOM   4719 2HG2 ILE A 292      46.080  63.300  46.230  1.00  0.00            
ATOM   4720 3HG2 ILE A 292      46.970  64.740  45.680  1.00  0.00            
ATOM   4721  CG1 ILE A 292      45.570  62.230  43.620  1.00  0.00            
ATOM   4722 1HG1 ILE A 292      45.990  61.650  42.800  1.00  0.00            
ATOM   4723 2HG1 ILE A 292      44.710  62.840  43.350  1.00  0.00            
ATOM   4724  CD  ILE A 292      45.150  61.170  44.670  1.00  0.00            
ATOM   4725  HD1 ILE A 292      46.030  60.720  45.130  1.00  0.00            
ATOM   4726  HD2 ILE A 292      44.470  61.590  45.420  1.00  0.00            
ATOM   4727  HD3 ILE A 292      44.660  60.400  44.080  1.00  0.00            
ATOM   4728  C   ILE A 292      48.000  65.250  43.240  1.00  0.00            
ATOM   4729  O   ILE A 292      49.110  64.840  43.470  1.00  0.00            
ATOM   4730  N   PRO A 293      47.750  66.550  43.320  1.00  0.00            
ATOM   4731  CD  PRO A 293      46.470  67.240  42.990  1.00  0.00            
ATOM   4732  HD1 PRO A 293      45.610  67.010  43.610  1.00  0.00            
ATOM   4733  HD2 PRO A 293      46.160  66.870  42.010  1.00  0.00            
ATOM   4734  CG  PRO A 293      46.750  68.680  42.940  1.00  0.00            
ATOM   4735  HG1 PRO A 293      45.840  69.220  43.200  1.00  0.00            
ATOM   4736  HG2 PRO A 293      47.120  68.970  41.950  1.00  0.00            
ATOM   4737  CB  PRO A 293      47.930  68.760  43.850  1.00  0.00            
ATOM   4738  HB1 PRO A 293      47.590  68.850  44.880  1.00  0.00            
ATOM   4739  HB2 PRO A 293      48.600  69.590  43.620  1.00  0.00            
ATOM   4740  CA  PRO A 293      48.740  67.530  43.730  1.00  0.00            
ATOM   4741  HA  PRO A 293      49.510  67.640  42.970  1.00  0.00            
ATOM   4742  C   PRO A 293      49.510  67.320  45.090  1.00  0.00            
ATOM   4743  O   PRO A 293      49.080  66.480  45.870  1.00  0.00            
ATOM   4744  N   ALA A 294      50.630  67.940  45.310  1.00  0.00            
ATOM   4745  H   ALA A 294      50.950  68.550  44.570  1.00  0.00            
ATOM   4746  CA  ALA A 294      51.560  67.780  46.490  1.00  0.00            
ATOM   4747  HA  ALA A 294      51.690  66.710  46.670  1.00  0.00            
ATOM   4748  CB  ALA A 294      52.880  68.450  46.280  1.00  0.00            
ATOM   4749  HB1 ALA A 294      53.560  68.300  47.120  1.00  0.00            
ATOM   4750  HB2 ALA A 294      53.370  68.110  45.370  1.00  0.00            
ATOM   4751  HB3 ALA A 294      52.730  69.510  46.090  1.00  0.00            
ATOM   4752  C   ALA A 294      50.990  68.380  47.840  1.00  0.00            
ATOM   4753  O   ALA A 294      50.360  69.430  47.840  1.00  0.00            
ATOM   4754  N   LEU A 295      51.360  67.750  48.960  1.00  0.00            
ATOM   4755  H   LEU A 295      52.100  67.060  49.000  1.00  0.00            
ATOM   4756  CA  LEU A 295      51.010  68.260  50.290  1.00  0.00            
ATOM   4757  HA  LEU A 295      49.930  68.340  50.350  1.00  0.00            
ATOM   4758  CB  LEU A 295      51.520  67.210  51.340  1.00  0.00            
ATOM   4759  HB1 LEU A 295      52.610  67.300  51.320  1.00  0.00            
ATOM   4760  HB2 LEU A 295      51.270  66.230  50.920  1.00  0.00            
ATOM   4761  CG  LEU A 295      50.930  67.370  52.750  1.00  0.00            
ATOM   4762  HG  LEU A 295      51.030  66.390  53.220  1.00  0.00            
ATOM   4763  CD1 LEU A 295      51.800  68.390  53.530  1.00  0.00            
ATOM   4764 1HD1 LEU A 295      52.810  67.980  53.550  1.00  0.00            
ATOM   4765 2HD1 LEU A 295      51.790  69.340  53.000  1.00  0.00            
ATOM   4766 3HD1 LEU A 295      51.470  68.490  54.560  1.00  0.00            
ATOM   4767  CD2 LEU A 295      49.430  67.790  52.770  1.00  0.00            
ATOM   4768 1HD2 LEU A 295      48.810  67.160  52.140  1.00  0.00            
ATOM   4769 2HD2 LEU A 295      48.970  67.730  53.760  1.00  0.00            
ATOM   4770 3HD2 LEU A 295      49.310  68.820  52.420  1.00  0.00            
ATOM   4771  C   LEU A 295      51.520  69.600  50.570  1.00  0.00            
ATOM   4772  O   LEU A 295      50.750  70.450  51.020  1.00  0.00            
ATOM   4773  N   GLN A 296      52.780  69.940  50.180  1.00  0.00            
ATOM   4774  H   GLN A 296      53.430  69.210  49.900  1.00  0.00            
ATOM   4775  CA  GLN A 296      53.380  71.290  50.150  1.00  0.00            
ATOM   4776  HA  GLN A 296      53.260  71.730  51.140  1.00  0.00            
ATOM   4777  CB  GLN A 296      54.910  71.210  49.830  1.00  0.00            
ATOM   4778  HB1 GLN A 296      55.030  70.130  49.860  1.00  0.00            
ATOM   4779  HB2 GLN A 296      55.470  71.700  50.630  1.00  0.00            
ATOM   4780  CG  GLN A 296      55.440  71.690  48.420  1.00  0.00            
ATOM   4781  HG1 GLN A 296      54.710  71.360  47.680  1.00  0.00            
ATOM   4782  HG2 GLN A 296      56.430  71.320  48.160  1.00  0.00            
ATOM   4783  CD  GLN A 296      55.500  73.240  48.250  1.00  0.00            
ATOM   4784  OE1 GLN A 296      54.850  73.870  47.380  1.00  0.00            
ATOM   4785  NE2 GLN A 296      56.410  73.900  48.940  1.00  0.00            
ATOM   4786 1HE2 GLN A 296      56.870  73.350  49.660  1.00  0.00            
ATOM   4787 2HE2 GLN A 296      56.500  74.900  48.880  1.00  0.00            
ATOM   4788  C   GLN A 296      52.590  72.310  49.300  1.00  0.00            
ATOM   4789  O   GLN A 296      52.690  73.490  49.590  1.00  0.00            
ATOM   4790  N   SER A 297      51.770  71.890  48.330  1.00  0.00            
ATOM   4791  H   SER A 297      51.710  70.890  48.220  1.00  0.00            
ATOM   4792  CA  SER A 297      50.970  72.800  47.530  1.00  0.00            
ATOM   4793  HA  SER A 297      51.600  73.600  47.140  1.00  0.00            
ATOM   4794  CB  SER A 297      50.230  72.070  46.400  1.00  0.00            
ATOM   4795  HB1 SER A 297      50.950  71.600  45.730  1.00  0.00            
ATOM   4796  HB2 SER A 297      49.920  72.830  45.680  1.00  0.00            
ATOM   4797  OG  SER A 297      49.190  71.250  46.750  1.00  0.00            
ATOM   4798  HG  SER A 297      49.560  70.450  47.130  1.00  0.00            
ATOM   4799  C   SER A 297      49.910  73.490  48.370  1.00  0.00            
ATOM   4800  O   SER A 297      49.480  74.550  47.990  1.00  0.00            
ATOM   4801  N   LEU A 298      49.460  72.920  49.460  1.00  0.00            
ATOM   4802  H   LEU A 298      49.650  71.930  49.520  1.00  0.00            
ATOM   4803  CA  LEU A 298      48.510  73.450  50.400  1.00  0.00            
ATOM   4804  HA  LEU A 298      47.870  74.200  49.930  1.00  0.00            
ATOM   4805  CB  LEU A 298      47.520  72.270  50.780  1.00  0.00            
ATOM   4806  HB1 LEU A 298      47.020  72.540  51.710  1.00  0.00            
ATOM   4807  HB2 LEU A 298      48.110  71.400  51.050  1.00  0.00            
ATOM   4808  CG  LEU A 298      46.520  71.740  49.690  1.00  0.00            
ATOM   4809  HG  LEU A 298      47.090  71.300  48.870  1.00  0.00            
ATOM   4810  CD1 LEU A 298      45.630  70.630  50.290  1.00  0.00            
ATOM   4811 1HD1 LEU A 298      45.050  71.050  51.120  1.00  0.00            
ATOM   4812 2HD1 LEU A 298      44.890  70.310  49.560  1.00  0.00            
ATOM   4813 3HD1 LEU A 298      46.160  69.730  50.600  1.00  0.00            
ATOM   4814  CD2 LEU A 298      45.660  72.850  49.120  1.00  0.00            
ATOM   4815 1HD2 LEU A 298      45.460  73.580  49.910  1.00  0.00            
ATOM   4816 2HD2 LEU A 298      46.250  73.370  48.370  1.00  0.00            
ATOM   4817 3HD2 LEU A 298      44.790  72.410  48.630  1.00  0.00            
ATOM   4818  C   LEU A 298      49.100  74.090  51.610  1.00  0.00            
ATOM   4819  O   LEU A 298      48.470  74.920  52.250  1.00  0.00            
ATOM   4820  N   ASP A 299      50.370  73.950  51.810  1.00  0.00            
ATOM   4821  H   ASP A 299      50.940  73.390  51.180  1.00  0.00            
ATOM   4822  CA  ASP A 299      51.100  74.560  52.930  1.00  0.00            
ATOM   4823  HA  ASP A 299      50.590  74.210  53.830  1.00  0.00            
ATOM   4824  CB  ASP A 299      52.520  74.010  52.930  1.00  0.00            
ATOM   4825  HB1 ASP A 299      53.000  74.400  52.030  1.00  0.00            
ATOM   4826  HB2 ASP A 299      52.550  72.920  52.930  1.00  0.00            
ATOM   4827  CG  ASP A 299      53.340  74.570  54.100  1.00  0.00            
ATOM   4828  OD1 ASP A 299      52.790  75.200  54.990  1.00  0.00            
ATOM   4829  OD2 ASP A 299      54.610  74.300  54.210  1.00  0.00            
ATOM   4830  C   ASP A 299      51.050  76.150  52.970  1.00  0.00            
ATOM   4831  O   ASP A 299      51.460  76.710  51.950  1.00  0.00            
ATOM   4832  N   ARG A 300      50.480  76.750  53.990  1.00  0.00            
ATOM   4833  H   ARG A 300      50.050  76.110  54.650  1.00  0.00            
ATOM   4834  CA  ARG A 300      50.510  78.240  54.190  1.00  0.00            
ATOM   4835  HA  ARG A 300      50.610  78.740  53.230  1.00  0.00            
ATOM   4836  CB  ARG A 300      49.130  78.790  54.670  1.00  0.00            
ATOM   4837  HB1 ARG A 300      49.090  79.880  54.650  1.00  0.00            
ATOM   4838  HB2 ARG A 300      48.960  78.510  55.710  1.00  0.00            
ATOM   4839  CG  ARG A 300      48.070  78.230  53.740  1.00  0.00            
ATOM   4840  HG1 ARG A 300      48.160  77.150  53.660  1.00  0.00            
ATOM   4841  HG2 ARG A 300      48.210  78.690  52.760  1.00  0.00            
ATOM   4842  CD  ARG A 300      46.630  78.530  54.300  1.00  0.00            
ATOM   4843  HD1 ARG A 300      46.900  78.480  55.360  1.00  0.00            
ATOM   4844  HD2 ARG A 300      45.990  77.750  53.890  1.00  0.00            
ATOM   4845  NE  ARG A 300      46.160  79.870  53.790  1.00  0.00            
ATOM   4846  HE  ARG A 300      46.520  80.720  54.210  1.00  0.00            
ATOM   4847  CZ  ARG A 300      45.130  80.050  52.930  1.00  0.00            
ATOM   4848  NH1 ARG A 300      44.660  79.080  52.240  1.00  0.00            
ATOM   4849 1HH1 ARG A 300      45.050  78.150  52.360  1.00  0.00            
ATOM   4850 2HH1 ARG A 300      44.000  79.180  51.490  1.00  0.00            
ATOM   4851  NH2 ARG A 300      44.550  81.220  52.700  1.00  0.00            
ATOM   4852 1HH2 ARG A 300      44.930  82.060  53.110  1.00  0.00            
ATOM   4853 2HH2 ARG A 300      43.770  81.330  52.070  1.00  0.00            
ATOM   4854  C   ARG A 300      51.630  78.790  55.080  1.00  0.00            
ATOM   4855  O   ARG A 300      51.820  80.010  55.170  1.00  0.00            
ATOM   4856  N   PHE A 301      52.360  78.030  55.810  1.00  0.00            
ATOM   4857  H   PHE A 301      52.250  77.060  55.560  1.00  0.00            
ATOM   4858  CA  PHE A 301      53.230  78.370  57.010  1.00  0.00            
ATOM   4859  HA  PHE A 301      53.410  79.440  57.140  1.00  0.00            
ATOM   4860  CB  PHE A 301      52.560  77.790  58.190  1.00  0.00            
ATOM   4861  HB1 PHE A 301      53.190  77.930  59.070  1.00  0.00            
ATOM   4862  HB2 PHE A 301      52.460  76.730  57.960  1.00  0.00            
ATOM   4863  CG  PHE A 301      51.240  78.390  58.590  1.00  0.00            
ATOM   4864  CD1 PHE A 301      51.100  79.750  58.990  1.00  0.00            
ATOM   4865  HD1 PHE A 301      51.920  80.430  58.820  1.00  0.00            
ATOM   4866  CE1 PHE A 301      49.810  80.290  59.290  1.00  0.00            
ATOM   4867  HE1 PHE A 301      49.640  81.340  59.470  1.00  0.00            
ATOM   4868  CZ  PHE A 301      48.770  79.350  59.330  1.00  0.00            
ATOM   4869  HZ  PHE A 301      47.820  79.740  59.660  1.00  0.00            
ATOM   4870  CE2 PHE A 301      48.860  78.030  58.980  1.00  0.00            
ATOM   4871  HE2 PHE A 301      47.990  77.390  58.990  1.00  0.00            
ATOM   4872  CD2 PHE A 301      50.110  77.520  58.640  1.00  0.00            
ATOM   4873  HD2 PHE A 301      50.270  76.450  58.570  1.00  0.00            
ATOM   4874  C   PHE A 301      54.620  77.840  56.830  1.00  0.00            
ATOM   4875  O   PHE A 301      55.360  77.780  57.790  1.00  0.00            
ATOM   4876  N   GLN A 302      54.980  77.480  55.610  1.00  0.00            
ATOM   4877  H   GLN A 302      54.350  77.510  54.820  1.00  0.00            
ATOM   4878  CA  GLN A 302      56.350  76.910  55.310  1.00  0.00            
ATOM   4879  HA  GLN A 302      56.210  76.450  54.330  1.00  0.00            
ATOM   4880  CB  GLN A 302      57.320  78.090  55.100  1.00  0.00            
ATOM   4881  HB1 GLN A 302      58.350  77.740  55.000  1.00  0.00            
ATOM   4882  HB2 GLN A 302      57.300  78.840  55.890  1.00  0.00            
ATOM   4883  CG  GLN A 302      56.930  78.860  53.820  1.00  0.00            
ATOM   4884  HG1 GLN A 302      55.940  79.110  54.200  1.00  0.00            
ATOM   4885  HG2 GLN A 302      56.960  78.130  53.010  1.00  0.00            
ATOM   4886  CD  GLN A 302      57.800  80.090  53.460  1.00  0.00            
ATOM   4887  OE1 GLN A 302      58.610  80.600  54.250  1.00  0.00            
ATOM   4888  NE2 GLN A 302      57.650  80.610  52.290  1.00  0.00            
ATOM   4889 1HE2 GLN A 302      56.900  80.220  51.730  1.00  0.00            
ATOM   4890 2HE2 GLN A 302      57.980  81.560  52.240  1.00  0.00            
ATOM   4891  C   GLN A 302      56.940  75.760  56.160  1.00  0.00            
ATOM   4892  O   GLN A 302      58.170  75.590  56.320  1.00  0.00            
ATOM   4893  N   ASN A 303      56.010  74.920  56.600  1.00  0.00            
ATOM   4894  H   ASN A 303      55.070  74.970  56.240  1.00  0.00            
ATOM   4895  CA  ASN A 303      56.400  73.730  57.350  1.00  0.00            
ATOM   4896  HA  ASN A 303      57.210  74.020  58.010  1.00  0.00            
ATOM   4897  CB  ASN A 303      55.200  73.360  58.260  1.00  0.00            
ATOM   4898  HB1 ASN A 303      55.390  72.440  58.810  1.00  0.00            
ATOM   4899  HB2 ASN A 303      54.390  73.260  57.540  1.00  0.00            
ATOM   4900  CG  ASN A 303      54.790  74.400  59.300  1.00  0.00            
ATOM   4901  OD1 ASN A 303      55.570  74.880  60.130  1.00  0.00            
ATOM   4902  ND2 ASN A 303      53.520  74.790  59.370  1.00  0.00            
ATOM   4903 1HD2 ASN A 303      52.760  74.410  58.820  1.00  0.00            
ATOM   4904 2HD2 ASN A 303      53.460  75.580  60.000  1.00  0.00            
ATOM   4905  C   ASN A 303      56.960  72.520  56.550  1.00  0.00            
ATOM   4906  O   ASN A 303      57.610  71.650  57.120  1.00  0.00            
ATOM   4907  N   VAL A 304      56.570  72.500  55.260  1.00  0.00            
ATOM   4908  H   VAL A 304      55.950  73.220  54.940  1.00  0.00            
ATOM   4909  CA  VAL A 304      56.730  71.220  54.500  1.00  0.00            
ATOM   4910  HA  VAL A 304      56.850  70.360  55.160  1.00  0.00            
ATOM   4911  CB  VAL A 304      55.510  70.930  53.610  1.00  0.00            
ATOM   4912  HB  VAL A 304      55.460  71.660  52.800  1.00  0.00            
ATOM   4913  CG1 VAL A 304      55.640  69.560  52.920  1.00  0.00            
ATOM   4914 1HG1 VAL A 304      56.480  69.690  52.240  1.00  0.00            
ATOM   4915 2HG1 VAL A 304      55.900  68.780  53.640  1.00  0.00            
ATOM   4916 3HG1 VAL A 304      54.760  69.150  52.410  1.00  0.00            
ATOM   4917  CG2 VAL A 304      54.190  70.950  54.430  1.00  0.00            
ATOM   4918 1HG2 VAL A 304      54.220  70.160  55.180  1.00  0.00            
ATOM   4919 2HG2 VAL A 304      54.150  71.920  54.930  1.00  0.00            
ATOM   4920 3HG2 VAL A 304      53.420  70.830  53.660  1.00  0.00            
ATOM   4921  C   VAL A 304      57.970  71.280  53.610  1.00  0.00            
ATOM   4922  O   VAL A 304      58.210  72.210  52.760  1.00  0.00            
ATOM   4923  N   ILE A 305      58.750  70.160  53.750  1.00  0.00            
ATOM   4924  H   ILE A 305      58.550  69.500  54.490  1.00  0.00            
ATOM   4925  CA  ILE A 305      59.830  69.790  52.860  1.00  0.00            
ATOM   4926  HA  ILE A 305      60.290  70.610  52.300  1.00  0.00            
ATOM   4927  CB  ILE A 305      60.950  69.180  53.700  1.00  0.00            
ATOM   4928  HB  ILE A 305      60.500  68.260  54.070  1.00  0.00            
ATOM   4929  CG2 ILE A 305      62.200  68.960  52.770  1.00  0.00            
ATOM   4930 1HG2 ILE A 305      63.080  68.800  53.390  1.00  0.00            
ATOM   4931 2HG2 ILE A 305      61.960  68.140  52.100  1.00  0.00            
ATOM   4932 3HG2 ILE A 305      62.350  69.880  52.200  1.00  0.00            
ATOM   4933  CG1 ILE A 305      61.450  70.060  54.880  1.00  0.00            
ATOM   4934 1HG1 ILE A 305      60.890  70.990  54.990  1.00  0.00            
ATOM   4935 2HG1 ILE A 305      62.470  70.400  54.730  1.00  0.00            
ATOM   4936  CD  ILE A 305      61.180  69.450  56.280  1.00  0.00            
ATOM   4937  HD1 ILE A 305      60.100  69.340  56.410  1.00  0.00            
ATOM   4938  HD2 ILE A 305      61.630  68.460  56.370  1.00  0.00            
ATOM   4939  HD3 ILE A 305      61.450  70.190  57.030  1.00  0.00            
ATOM   4940  C   ILE A 305      59.330  68.850  51.850  1.00  0.00            
ATOM   4941  O   ILE A 305      58.680  67.860  52.210  1.00  0.00            
ATOM   4942  N   TYR A 306      59.750  68.970  50.570  1.00  0.00            
ATOM   4943  H   TYR A 306      60.160  69.860  50.320  1.00  0.00            
ATOM   4944  CA  TYR A 306      59.280  68.040  49.520  1.00  0.00            
ATOM   4945  HA  TYR A 306      58.730  67.210  49.950  1.00  0.00            
ATOM   4946  CB  TYR A 306      58.400  68.930  48.540  1.00  0.00            
ATOM   4947  HB1 TYR A 306      58.970  69.820  48.270  1.00  0.00            
ATOM   4948  HB2 TYR A 306      57.500  69.090  49.140  1.00  0.00            
ATOM   4949  CG  TYR A 306      57.870  68.160  47.310  1.00  0.00            
ATOM   4950  CD1 TYR A 306      56.670  67.390  47.260  1.00  0.00            
ATOM   4951  HD1 TYR A 306      56.150  67.230  48.200  1.00  0.00            
ATOM   4952  CE1 TYR A 306      56.290  66.730  46.110  1.00  0.00            
ATOM   4953  HE1 TYR A 306      55.430  66.070  46.180  1.00  0.00            
ATOM   4954  CZ  TYR A 306      57.120  66.780  44.960  1.00  0.00            
ATOM   4955  OH  TYR A 306      56.870  66.090  43.790  1.00  0.00            
ATOM   4956  HH  TYR A 306      56.280  65.350  43.920  1.00  0.00            
ATOM   4957  CE2 TYR A 306      58.220  67.620  44.940  1.00  0.00            
ATOM   4958  HE2 TYR A 306      58.840  67.680  44.050  1.00  0.00            
ATOM   4959  CD2 TYR A 306      58.600  68.280  46.100  1.00  0.00            
ATOM   4960  HD2 TYR A 306      59.520  68.840  46.060  1.00  0.00            
ATOM   4961  C   TYR A 306      60.450  67.370  48.860  1.00  0.00            
ATOM   4962  O   TYR A 306      61.370  68.030  48.320  1.00  0.00            
ATOM   4963  N   MET A 307      60.300  66.020  48.810  1.00  0.00            
ATOM   4964  H   MET A 307      59.480  65.680  49.290  1.00  0.00            
ATOM   4965  CA  MET A 307      61.180  65.200  48.000  1.00  0.00            
ATOM   4966  HA  MET A 307      62.060  65.800  47.770  1.00  0.00            
ATOM   4967  CB  MET A 307      61.800  64.080  48.880  1.00  0.00            
ATOM   4968  HB1 MET A 307      62.410  63.430  48.260  1.00  0.00            
ATOM   4969  HB2 MET A 307      61.080  63.360  49.270  1.00  0.00            
ATOM   4970  CG  MET A 307      62.710  64.610  49.970  1.00  0.00            
ATOM   4971  HG1 MET A 307      62.120  65.230  50.650  1.00  0.00            
ATOM   4972  HG2 MET A 307      63.400  65.260  49.430  1.00  0.00            
ATOM   4973  SD  MET A 307      63.560  63.460  51.100  1.00  0.00            
ATOM   4974  CE  MET A 307      64.670  64.730  51.830  1.00  0.00            
ATOM   4975  HE1 MET A 307      64.100  65.570  52.230  1.00  0.00            
ATOM   4976  HE2 MET A 307      65.300  64.410  52.660  1.00  0.00            
ATOM   4977  HE3 MET A 307      65.390  65.100  51.110  1.00  0.00            
ATOM   4978  C   MET A 307      60.380  64.620  46.890  1.00  0.00            
ATOM   4979  O   MET A 307      59.630  63.600  46.950  1.00  0.00            
ATOM   4980  N   GLY A 308      60.620  65.140  45.650  1.00  0.00            
ATOM   4981  H   GLY A 308      61.300  65.880  45.690  1.00  0.00            
ATOM   4982  CA  GLY A 308      60.100  64.550  44.360  1.00  0.00            
ATOM   4983  HA1 GLY A 308      59.640  65.350  43.780  1.00  0.00            
ATOM   4984  HA2 GLY A 308      59.290  63.850  44.570  1.00  0.00            
ATOM   4985  C   GLY A 308      61.260  63.850  43.610  1.00  0.00            
ATOM   4986  O   GLY A 308      62.460  63.990  44.010  1.00  0.00            
ATOM   4987  N   THR A 309      60.880  62.990  42.620  1.00  0.00            
ATOM   4988  H   THR A 309      59.880  62.950  42.460  1.00  0.00            
ATOM   4989  CA  THR A 309      61.860  62.100  41.990  1.00  0.00            
ATOM   4990  HA  THR A 309      62.820  62.620  41.980  1.00  0.00            
ATOM   4991  CB  THR A 309      62.020  60.830  42.890  1.00  0.00            
ATOM   4992  HB  THR A 309      62.010  61.090  43.950  1.00  0.00            
ATOM   4993  CG2 THR A 309      61.000  59.720  42.730  1.00  0.00            
ATOM   4994 1HG2 THR A 309      61.260  58.860  43.350  1.00  0.00            
ATOM   4995 2HG2 THR A 309      60.000  60.040  43.030  1.00  0.00            
ATOM   4996 3HG2 THR A 309      60.980  59.350  41.710  1.00  0.00            
ATOM   4997  OG1 THR A 309      63.250  60.250  42.530  1.00  0.00            
ATOM   4998  HG1 THR A 309      63.890  60.580  43.160  1.00  0.00            
ATOM   4999  C   THR A 309      61.600  61.620  40.570  1.00  0.00            
ATOM   5000  O   THR A 309      60.440  61.350  40.200  1.00  0.00            
ATOM   5001  N   PHE A 310      62.710  61.640  39.760  1.00  0.00            
ATOM   5002  H   PHE A 310      63.570  61.840  40.250  1.00  0.00            
ATOM   5003  CA  PHE A 310      62.700  60.910  38.530  1.00  0.00            
ATOM   5004  HA  PHE A 310      61.670  60.890  38.180  1.00  0.00            
ATOM   5005  CB  PHE A 310      63.550  61.550  37.420  1.00  0.00            
ATOM   5006  HB1 PHE A 310      63.440  61.050  36.460  1.00  0.00            
ATOM   5007  HB2 PHE A 310      64.610  61.470  37.660  1.00  0.00            
ATOM   5008  CG  PHE A 310      63.260  63.050  37.300  1.00  0.00            
ATOM   5009  CD1 PHE A 310      62.370  63.480  36.280  1.00  0.00            
ATOM   5010  HD1 PHE A 310      61.930  62.760  35.610  1.00  0.00            
ATOM   5011  CE1 PHE A 310      61.980  64.840  36.250  1.00  0.00            
ATOM   5012  HE1 PHE A 310      61.290  65.110  35.470  1.00  0.00            
ATOM   5013  CZ  PHE A 310      62.510  65.770  37.140  1.00  0.00            
ATOM   5014  HZ  PHE A 310      62.190  66.800  37.020  1.00  0.00            
ATOM   5015  CE2 PHE A 310      63.470  65.380  38.130  1.00  0.00            
ATOM   5016  HE2 PHE A 310      63.770  66.120  38.850  1.00  0.00            
ATOM   5017  CD2 PHE A 310      63.810  63.980  38.190  1.00  0.00            
ATOM   5018  HD2 PHE A 310      64.460  63.590  38.960  1.00  0.00            
ATOM   5019  C   PHE A 310      63.130  59.440  38.760  1.00  0.00            
ATOM   5020  O   PHE A 310      63.070  58.650  37.790  1.00  0.00            
ATOM   5021  N   SER A 311      63.440  59.000  39.970  1.00  0.00            
ATOM   5022  H   SER A 311      63.620  59.720  40.660  1.00  0.00            
ATOM   5023  CA  SER A 311      63.850  57.590  40.260  1.00  0.00            
ATOM   5024  HA  SER A 311      64.460  57.280  39.410  1.00  0.00            
ATOM   5025  CB  SER A 311      64.700  57.620  41.490  1.00  0.00            
ATOM   5026  HB1 SER A 311      65.260  56.690  41.600  1.00  0.00            
ATOM   5027  HB2 SER A 311      64.070  57.620  42.380  1.00  0.00            
ATOM   5028  OG  SER A 311      65.470  58.750  41.610  1.00  0.00            
ATOM   5029  HG  SER A 311      64.880  59.460  41.890  1.00  0.00            
ATOM   5030  C   SER A 311      62.780  56.510  40.380  1.00  0.00            
ATOM   5031  O   SER A 311      63.230  55.350  40.550  1.00  0.00            
ATOM   5032  N   LYS A 312      61.500  56.780  39.940  1.00  0.00            
ATOM   5033  H   LYS A 312      61.130  57.720  39.990  1.00  0.00            
ATOM   5034  CA  LYS A 312      60.520  55.750  39.480  1.00  0.00            
ATOM   5035  HA  LYS A 312      61.120  54.860  39.290  1.00  0.00            
ATOM   5036  CB  LYS A 312      59.470  55.470  40.570  1.00  0.00            
ATOM   5037  HB1 LYS A 312      58.830  54.660  40.220  1.00  0.00            
ATOM   5038  HB2 LYS A 312      58.760  56.290  40.570  1.00  0.00            
ATOM   5039  CG  LYS A 312      60.030  55.200  41.980  1.00  0.00            
ATOM   5040  HG1 LYS A 312      60.120  56.140  42.520  1.00  0.00            
ATOM   5041  HG2 LYS A 312      61.010  54.770  41.780  1.00  0.00            
ATOM   5042  CD  LYS A 312      59.200  54.180  42.810  1.00  0.00            
ATOM   5043  HD1 LYS A 312      58.170  54.530  42.790  1.00  0.00            
ATOM   5044  HD2 LYS A 312      59.620  54.250  43.810  1.00  0.00            
ATOM   5045  CE  LYS A 312      59.140  52.690  42.470  1.00  0.00            
ATOM   5046  HE1 LYS A 312      60.130  52.300  42.240  1.00  0.00            
ATOM   5047  HE2 LYS A 312      58.560  52.560  41.550  1.00  0.00            
ATOM   5048  NZ  LYS A 312      58.510  51.920  43.510  1.00  0.00            
ATOM   5049  HZ1 LYS A 312      57.520  52.110  43.600  1.00  0.00            
ATOM   5050  HZ2 LYS A 312      58.450  50.920  43.400  1.00  0.00            
ATOM   5051  HZ3 LYS A 312      59.000  51.990  44.390  1.00  0.00            
ATOM   5052  C   LYS A 312      59.980  55.960  38.070  1.00  0.00            
ATOM   5053  O   LYS A 312      59.240  55.110  37.590  1.00  0.00            
ATOM   5054  N   SER A 313      60.340  56.990  37.390  1.00  0.00            
ATOM   5055  H   SER A 313      60.830  57.760  37.810  1.00  0.00            
ATOM   5056  CA  SER A 313      59.790  57.300  36.010  1.00  0.00            
ATOM   5057  HA  SER A 313      58.940  56.660  35.750  1.00  0.00            
ATOM   5058  CB  SER A 313      59.310  58.760  35.990  1.00  0.00            
ATOM   5059  HB1 SER A 313      58.260  58.940  36.200  1.00  0.00            
ATOM   5060  HB2 SER A 313      59.480  59.030  34.950  1.00  0.00
[truncated: 813,712 more chars]
